# Supplementary material for: Synthetic Methane-Consuming Communities from a Natural Lake Sediment
Source: mBio. 2019 Jul 23;10(4):e01072-19. doi: 10.1128/mBio.01072-19 (PMC6650549; doi:10.1128/mBio.01072-19)
Supplement: TABLE S2 [file mBio.01072-19-sd002.xlsx]

## Sheet: 4strains_TPM_annotation
	4strain_1hour_a	4strain_1hour_b	4strain_25hour_a	4strain_25hour_b	4strain_49hour_a	4strain_49hour_b	Product_name	Strain_name
T449DRAFT_2095	126973	183766	172302	247415	355029	449921	hypothetical protein	Methylobacter_tundripaludum_3132
T449DRAFT_2848	83251.4	73857.1	134547	136011	115449	88166.8	methane/ammonia monooxygenase subunit B	Methylobacter_tundripaludum_3132
T449DRAFT_2847	67419.7	56755.9	119411	110994	91824.7	66312.4	methane/ammonia monooxygenase subunit A	Methylobacter_tundripaludum_3132
T449DRAFT_2846	56101.1	49221.5	90485.3	83996.8	83359.6	66405	methane/ammonia monooxygenase subunit C	Methylobacter_tundripaludum_3132
T449DRAFT_4532	13707.4	12409.5	2315.5	2171.65	2216.46	2311.4	formaldehyde activating enzyme	Methylobacter_tundripaludum_3132
T449DRAFT_2111	13422.9	11650.9	4972.94	7646.52	9604.22	11988.2	hypothetical protein	Methylobacter_tundripaludum_3132
T449DRAFT_4155	8991.34	7949.51	305.673	341.038	142.941	168.127	methanol dehydrogenase (cytochrome) large subunit apoprotein	Methylobacter_tundripaludum_3132
T449DRAFT_2818	6163.1	4158.84	22116.8	16845.9	20537.3	20141.8	hypothetical protein	Methylobacter_tundripaludum_3132
T449DRAFT_1927	6159.96	5994.05	722.019	785.965	393.889	303.061	transketolase	Methylobacter_tundripaludum_3132
T449DRAFT_4154	5507.82	4771.25	105.154	138.7	42.3874	48.2233	mxaJ protein	Methylobacter_tundripaludum_3132
T449DRAFT_1928	5141.68	4715.66	1393.72	1321.37	924.208	849.426	6-phospho-3-hexuloisomerase	Methylobacter_tundripaludum_3132
T449DRAFT_1861	5091.31	4757.39	265.741	250.209	82.1572	71.9481	small subunit ribosomal protein S4	Methylobacter_tundripaludum_3132
T449DRAFT_2446	4922.94	5012.25	500.032	364.019	313.478	336.906	hypothetical protein	Methylobacter_tundripaludum_3132
T449DRAFT_1885	4665	4433.3	503.898	419.065	202.046	162.856	large subunit ribosomal protein L3	Methylobacter_tundripaludum_3132
T449DRAFT_2904	4392.97	3672.23	16747.8	14711.2	12574.5	11055.1	hypothetical protein	Methylobacter_tundripaludum_3132
T449DRAFT_1860	3957.27	3804.9	204.885	239.274	67.3005	56.3211	DNA-directed RNA polymerase subunit alpha	Methylobacter_tundripaludum_3132
T449DRAFT_1879	3948.59	3713.48	362.891	352.711	66.1922	50.7801	small subunit ribosomal protein S3	Methylobacter_tundripaludum_3132
T449DRAFT_1882	3911.37	3684.2	396.584	402.809	174.263	162.325	large subunit ribosomal protein L2	Methylobacter_tundripaludum_3132
T449DRAFT_1929	3736.37	3537.62	824.61	763.516	880.34	873.923	3-hexulose-6-phosphate synthase	Methylobacter_tundripaludum_3132
T449DRAFT_3395	3695.98	3398.37	498.839	328.858	130.261	122.085	large subunit ribosomal protein L13	Methylobacter_tundripaludum_3132
T449DRAFT_2447	3580.74	3208.56	1726.21	1081.89	791.372	714.398	hypothetical protein	Methylobacter_tundripaludum_3132
T449DRAFT_0967	3424.18	3136.19	497.633	441.918	191.559	173.944	glutamine synthetase	Methylobacter_tundripaludum_3132
T449DRAFT_1863	3409.5	3151.73	228.925	170.841	70.6689	64.9427	small subunit ribosomal protein S13	Methylobacter_tundripaludum_3132
T449DRAFT_4563	3303.58	3165.51	1159.64	1092.52	526.539	506.897	small subunit ribosomal protein S1	Methylobacter_tundripaludum_3132
T449DRAFT_1884	3209.15	2974.96	414.264	389.935	126.409	112.847	large subunit ribosomal protein L4	Methylobacter_tundripaludum_3132
T449DRAFT_1870	3156.78	2980.96	357.326	364.106	191.135	213.996	large subunit ribosomal protein L6	Methylobacter_tundripaludum_3132
T449DRAFT_3396	3091.87	3034.4	1304.94	1205.56	943.971	947.702	small subunit ribosomal protein S9	Methylobacter_tundripaludum_3132
T449DRAFT_1924	3051.59	2922.19	516.619	445.639	321.62	304.634	transaldolase	Methylobacter_tundripaludum_3132
T449DRAFT_1873	3007.42	2919.63	392.223	302.391	63.6747	60.8811	large subunit ribosomal protein L5	Methylobacter_tundripaludum_3132
T449DRAFT_0211	2908.97	2776.65	839.599	682.481	532.899	488.764	small subunit ribosomal protein S2	Methylobacter_tundripaludum_3132
T449DRAFT_1764	2873.24	2611.88	170.641	174.929	169.286	167.114	superoxide dismutase, Fe-Mn family	Methylobacter_tundripaludum_3132
T449DRAFT_4153	2853.98	2473.82	192.528	251.604	82.9774	88.6218	cytochrome cL apoprotein	Methylobacter_tundripaludum_3132
T449DRAFT_3020	2836.26	2822.89	300.573	276.027	201.921	176.384	elongation factor G	Methylobacter_tundripaludum_3132
T449DRAFT_1888	2827.5	2782.42	438.071	330.52	168.609	130.808	elongation factor G	Methylobacter_tundripaludum_3132
T449DRAFT_1894	2691.69	2765.68	267.442	251.295	133.815	101.999	large subunit ribosomal protein L10	Methylobacter_tundripaludum_3132
T449DRAFT_2592	2654.86	2681.03	174.617	212.754	97.1489	77.4953	F-type H+-transporting ATPase subunit alpha	Methylobacter_tundripaludum_3132
T449DRAFT_1889	2619.98	2496.91	264.673	219.852	140.318	110.679	small subunit ribosomal protein S7	Methylobacter_tundripaludum_3132
T449DRAFT_1878	2530.17	2348.75	253.672	229.435	80.218	78.4393	large subunit ribosomal protein L16	Methylobacter_tundripaludum_3132
T449DRAFT_4642	2484.03	2071.46	278.036	327.076	92.9904	70.623	peptidyl-prolyl cis-trans isomerase C	Methylobacter_tundripaludum_3132
T449DRAFT_1897	2471.99	2296.28	486.435	527.811	125.481	105.468	transcription antitermination protein nusG	Methylobacter_tundripaludum_3132
T449DRAFT_1893	2427.7	2637.34	168.717	260.161	143.903	135.656	large subunit ribosomal protein L7/L12	Methylobacter_tundripaludum_3132
T449DRAFT_0309	2351.75	2375.29	1882.15	1398	1919.42	2198	hypothetical protein	Methylobacter_tundripaludum_3132
T449DRAFT_0161	2345.51	2416.35	291.919	199.463	66.9909	67.4859	uncharacterized protein	Methylobacter_tundripaludum_3132
T449DRAFT_2812	2345	2062.5	437.825	425.182	430.378	383.892	peroxiredoxin (alkyl hydroperoxide reductase subunit C)	Methylobacter_tundripaludum_3132
T449DRAFT_1890	2339.54	2117.43	186.357	137.307	90.7976	81.2596	small subunit ribosomal protein S12	Methylobacter_tundripaludum_3132
T449DRAFT_2594	2285.86	2284.67	119.078	164.305	72.487	59.4904	F-type H+-transporting ATPase subunit beta	Methylobacter_tundripaludum_3132
T449DRAFT_0919	2254.48	1943.96	3027.45	2660.71	1952.7	1736.43	prepilin-type N-terminal cleavage/methylation domain-containing protein	Methylobacter_tundripaludum_3132
T449DRAFT_1895	2227.59	2190.56	308.945	279.235	164.905	125.484	large subunit ribosomal protein L1	Methylobacter_tundripaludum_3132
T449DRAFT_4152	2201.11	1717.9	606.155	704.095	277.785	288.864	methanol dehydrogenase (cytochrome) small subunit	Methylobacter_tundripaludum_3132
T449DRAFT_1869	2199.22	2018.05	285.23	217.327	35.1948	27.2014	large subunit ribosomal protein L18	Methylobacter_tundripaludum_3132
T449DRAFT_0925	2198.13	2700.35	1496.53	1485.55	1988.34	1516.5	chaperonin GroEL	Methylobacter_tundripaludum_3132
T449DRAFT_1922	2163.6	1943.69	2097.67	1597.05	1166.43	918.295	Protein of unknown function (DUF1097)	Methylobacter_tundripaludum_3132
T449DRAFT_2590	2119.5	1894.75	194.215	180.317	72.5595	54.1016	F-type H+-transporting ATPase subunit b	Methylobacter_tundripaludum_3132
T449DRAFT_1926	2111.77	2065.97	359.2	357.102	175.225	146.986	hypothetical protein	Methylobacter_tundripaludum_3132
T449DRAFT_1868	2109.65	2045.29	185.254	203.505	38.7731	31.4125	small subunit ribosomal protein S5	Methylobacter_tundripaludum_3132
T449DRAFT_3076	2108.75	2063.65	540.467	471.045	210.181	197.421	fructose-bisphosphate aldolase	Methylobacter_tundripaludum_3132
T449DRAFT_2593	2100.54	2103.9	126.637	165.165	66.8215	49.4207	F-type H+-transporting ATPase subunit gamma	Methylobacter_tundripaludum_3132
T449DRAFT_2852	1958.51	1787.99	256.487	182.497	187.644	175.175	glyceraldehyde 3-phosphate dehydrogenase	Methylobacter_tundripaludum_3132
T449DRAFT_1809	1956.16	1802.58	434.008	493.95	337.312	413.085	large subunit ribosomal protein L19	Methylobacter_tundripaludum_3132
T449DRAFT_3654	1951.5	1845.19	283.92	210.348	102.41	95.2035	cytochrome c oxidase subunit 2	Methylobacter_tundripaludum_3132
T449DRAFT_1871	1905.62	1703.88	246.526	246.674	71.6857	57.5866	small subunit ribosomal protein S8	Methylobacter_tundripaludum_3132
T449DRAFT_4157	1876.16	1712.07	221.394	193.447	50.1053	46.788	mxaD protein	Methylobacter_tundripaludum_3132
T449DRAFT_1892	1862.05	1851.38	164.721	162.039	78.9762	69.7929	DNA-directed RNA polymerase subunit beta	Methylobacter_tundripaludum_3132
T449DRAFT_1874	1839.46	1660.64	263.699	185.38	62.3801	54.1112	large subunit ribosomal protein L24	Methylobacter_tundripaludum_3132
T449DRAFT_3525	1832.48	1907.88	136.03	106.054	65.0734	62.4976	hypothetical protein	Methylobacter_tundripaludum_3132
T449DRAFT_1859	1829.28	1632.95	220.269	196.385	33.5035	25.3461	large subunit ribosomal protein L17	Methylobacter_tundripaludum_3132
T449DRAFT_1905	1799.34	1741.31	895.869	646.633	399.002	308.776	large subunit ribosomal protein L25	Methylobacter_tundripaludum_3132
T449DRAFT_2591	1776.07	1624.42	137.955	141.715	62.7049	50.7456	F-type H+-transporting ATPase subunit delta	Methylobacter_tundripaludum_3132
T449DRAFT_2851	1774.1	1615.88	97.9156	93.2519	63.5191	58.0447	pyruvate kinase	Methylobacter_tundripaludum_3132
T449DRAFT_1771	1718.34	1345.09	558.255	798.497	590.405	621.817	hypothetical protein	Methylobacter_tundripaludum_3132
T449DRAFT_0903	1695.07	1635.29	367.799	282.413	161.265	136.025	triosephosphate isomerase	Methylobacter_tundripaludum_3132
T449DRAFT_3294	1692.11	1663.64	3076.95	2776.85	2015.94	1748.76	ATP-dependent Clp protease ATP-binding subunit ClpX	Methylobacter_tundripaludum_3132
T449DRAFT_0430	1685.49	1653.12	430.704	417.736	187.502	187.845	transcriptional regulator, TraR/DksA family	Methylobacter_tundripaludum_3132
T449DRAFT_4531	1681.92	1382.7	496.913	370.401	301.01	331.837	triphosphoribosyl-dephospho-CoA synthase	Methylobacter_tundripaludum_3132
T449DRAFT_2595	1681.25	1626.17	248.523	269.62	131.254	126.25	F-type H+-transporting ATPase subunit epsilon	Methylobacter_tundripaludum_3132
T449DRAFT_1939	1678.09	1476.47	543.322	358.583	168.685	180.12	type IV pilus assembly protein PilA	Methylobacter_tundripaludum_3132
T449DRAFT_1865	1677.35	1553.5	239.581	199.493	68.0159	54.5806	protein translocase subunit secY/sec61 alpha	Methylobacter_tundripaludum_3132
T449DRAFT_4446	1628.27	1441.53	8287.93	5362.82	5650.89	5634.27	cold-shock DNA-binding protein family	Methylobacter_tundripaludum_3132
T449DRAFT_1898	1618.69	1431.96	126.662	129.581	25.1276	18.2986	preprotein translocase subunit SecE	Methylobacter_tundripaludum_3132
T449DRAFT_0210	1611.71	1639.96	193.955	166.838	84.9144	72.4669	elongation factor Ts	Methylobacter_tundripaludum_3132
T449DRAFT_3526	1583.53	1530.32	106.351	136.649	65.2547	67.2709	large subunit ribosomal protein L9	Methylobacter_tundripaludum_3132
T449DRAFT_1872	1581.95	1416.14	181.149	190.038	40.9034	31.7879	small subunit ribosomal protein S14	Methylobacter_tundripaludum_3132
T449DRAFT_2826	1534.87	1433.88	191.58	215.273	88.2463	75.8823	ketol-acid reductoisomerase	Methylobacter_tundripaludum_3132
T449DRAFT_1886	1515	1421.73	124.465	87.8732	37.7839	30.2754	small subunit ribosomal protein S10	Methylobacter_tundripaludum_3132
T449DRAFT_0555	1488.64	1336.09	517.124	364.057	214.694	190.009	mxaD protein	Methylobacter_tundripaludum_3132
T449DRAFT_1862	1478.11	1381.09	92.5671	82.3679	31.6495	31.3967	small subunit ribosomal protein S11	Methylobacter_tundripaludum_3132
T449DRAFT_1880	1457.95	1341.97	168.219	129.031	19.9336	17.9491	large subunit ribosomal protein L22	Methylobacter_tundripaludum_3132
K370DRAFT_0240	1440.45	928.224	90.4822	318.418	32.0376	28.9215	3-hexulose-6-phosphate synthase	Methylotenera_versatilis_7
T449DRAFT_1875	1405.47	1339.97	192.991	181.045	59.2211	62.6984	LSU ribosomal protein L14P	Methylobacter_tundripaludum_3132
T449DRAFT_3523	1397.97	1298.99	73.4401	46.7994	22.7181	21.6777	small subunit ribosomal protein S6	Methylobacter_tundripaludum_3132
T449DRAFT_1866	1396.95	1274.67	276.718	229.858	68.7029	46.1825	LSU ribosomal protein L15P	Methylobacter_tundripaludum_3132
T449DRAFT_3655	1378.84	1315.02	169.243	160.657	101.033	98.4162	cytochrome c oxidase subunit 1	Methylobacter_tundripaludum_3132
T449DRAFT_4368	1378.49	1321.95	202.124	241.66	256.425	207.806	monothiol glutaredoxin	Methylobacter_tundripaludum_3132
T449DRAFT_4404	1359.71	1215.29	81.9665	48.1231	11.1319	9.9855	HDIG domain-containing protein	Methylobacter_tundripaludum_3132
T449DRAFT_1891	1354.94	1307.57	343.388	340.346	213.433	171.63	DNA-directed RNA polymerase subunit beta'	Methylobacter_tundripaludum_3132
T449DRAFT_2164	1340.6	1325.19	1062.24	993.119	539.074	460.166	RNA polymerase primary sigma factor	Methylobacter_tundripaludum_3132
T449DRAFT_3296	1320.13	1171.69	1626.64	1318.62	737.852	674.334	DNA-binding protein HU-beta	Methylobacter_tundripaludum_3132
T449DRAFT_0495	1314.07	1245.94	655.537	612.06	453.205	418.516	Na+-transporting NADH:ubiquinone oxidoreductase subunit F	Methylobacter_tundripaludum_3132
T449DRAFT_0484	1288.95	1315	321.395	326.721	188.155	157.579	polyribonucleotide nucleotidyltransferase	Methylobacter_tundripaludum_3132
T449DRAFT_1925	1286.07	1198.04	262.786	258.047	66.2619	54.4278	hypothetical protein	Methylobacter_tundripaludum_3132
T449DRAFT_2761	1247.92	1188.86	579.635	442.08	240.504	209.382	periplasmic chaperone for outer membrane proteins Skp	Methylobacter_tundripaludum_3132
K370DRAFT_1310	1243.54	766.176	181.123	1082.5	78.9341	86.0086	porin	Methylotenera_versatilis_7
T449DRAFT_1974	1240.3	1189.54	63.4633	49.7097	32.7642	30.5017	alanine-glyoxylate transaminase / serine-glyoxylate transaminase / serine-pyruvate transaminase	Methylobacter_tundripaludum_3132
T449DRAFT_2249	1219.62	1122.67	1989.28	1846.91	741.373	573.27	DNA-binding beta-propeller fold protein YncE	Methylobacter_tundripaludum_3132
T449DRAFT_3125	1209.24	1264.34	443.17	350.398	288.014	281.295	nucleoside diphosphate kinase	Methylobacter_tundripaludum_3132
T449DRAFT_1811	1202.46	1148.94	197.677	159.38	50.538	38.1372	16S rRNA processing protein RimM	Methylobacter_tundripaludum_3132
T449DRAFT_1896	1201.03	1128.61	62.9444	59.6775	25.5826	17.6282	large subunit ribosomal protein L11	Methylobacter_tundripaludum_3132
T449DRAFT_1906	1190.11	1169.35	334.313	284.327	140.631	114.941	ribose-phosphate pyrophosphokinase	Methylobacter_tundripaludum_3132
T449DRAFT_3881	1153.93	1027.7	1090.63	777.756	557.196	530.034	hypothetical protein	Methylobacter_tundripaludum_3132
T449DRAFT_2213	1122.98	1030.47	56.1886	61.8032	22.2415	26.9393	small subunit ribosomal protein S20	Methylobacter_tundripaludum_3132
T449DRAFT_0500	1122.02	1116.52	208.462	166.768	121.759	116.686	Na+-transporting NADH:ubiquinone oxidoreductase subunit A	Methylobacter_tundripaludum_3132
T449DRAFT_3657	1101.79	1003	473.964	423.364	265.607	219.126	cytochrome c oxidase subunit 3	Methylobacter_tundripaludum_3132
T449DRAFT_3292	1093	1110.33	253.262	220.893	104.691	86.0975	trigger factor	Methylobacter_tundripaludum_3132
T449DRAFT_4452	1045.83	1032.43	532.335	374.744	310.993	303.646	methylene-tetrahydromethanopterin dehydrogenase	Methylobacter_tundripaludum_3132
T449DRAFT_0499	1035.5	1009.06	132.483	116.354	83.0749	88.6096	Na+-transporting NADH:ubiquinone oxidoreductase subunit B	Methylobacter_tundripaludum_3132
T449DRAFT_4400	1023.87	911.17	21.4126	13.432	7.3	6.6866	methyl-accepting chemotaxis protein	Methylobacter_tundripaludum_3132
T449DRAFT_3443	1019.59	907.394	227.754	172.97	385.89	386.899	Uncharacterized conserved protein, DUF697 family	Methylobacter_tundripaludum_3132
T449DRAFT_4564	1013.06	898.088	50.259	41.8727	12.5595	10.6978	integration host factor subunit beta	Methylobacter_tundripaludum_3132
T449DRAFT_3930	1011.95	906.563	190.381	119.437	97.0273	83.597	peptidyl-prolyl cis-trans isomerase B (cyclophilin B)	Methylobacter_tundripaludum_3132
T449DRAFT_0926	1005.68	1118.79	431.516	369.372	608.743	584.032	chaperonin GroES	Methylobacter_tundripaludum_3132
T449DRAFT_1310	999.375	954.034	370.038	405.388	315.584	324.6	iron-sulfur cluster insertion protein	Methylobacter_tundripaludum_3132
T449DRAFT_1810	968.645	1003.61	339.221	321.973	224.552	202.26	tRNA (guanine37-N1)-methyltransferase	Methylobacter_tundripaludum_3132
T449DRAFT_3372	952.442	912.263	278.748	341.94	139.138	146.275	large subunit ribosomal protein L20	Methylobacter_tundripaludum_3132
T449DRAFT_2588	947.81	964.76	168.774	158.977	41.0509	41.7278	F-type H+-transporting ATPase subunit a	Methylobacter_tundripaludum_3132
T449DRAFT_3641	944.09	779.225	1802.24	1889.67	1092.2	894.953	hypothetical protein	Methylobacter_tundripaludum_3132
T449DRAFT_0902	934.589	931.857	672.174	698.789	601.871	475.103	preprotein translocase subunit SecG	Methylobacter_tundripaludum_3132
T449DRAFT_2167	918.901	886.128	51.1285	41.613	19.4722	17.4254	adenosylhomocysteinase	Methylobacter_tundripaludum_3132
T449DRAFT_4151	914.488	891.248	31.0435	53.3568	7.9482	9.4508	MoxR-like ATPase	Methylobacter_tundripaludum_3132
T449DRAFT_2423	912.898	870.231	2930.2	2339.09	2265.34	2050.93	hypothetical protein	Methylobacter_tundripaludum_3132
T449DRAFT_2941	909.684	843.995	384.104	330.692	543.3	685.184	ferredoxin	Methylobacter_tundripaludum_3132
T449DRAFT_4467	907.16	869.316	36.9612	39.6308	11.9708	10.3056	enolase	Methylobacter_tundripaludum_3132
T449DRAFT_2574	904.255	764.535	1510.5	1222.33	934.734	835.758	hemoglobin	Methylobacter_tundripaludum_3132
T449DRAFT_0498	896.294	845.718	176.592	152.396	78.1253	61.6108	Na+-transporting NADH:ubiquinone oxidoreductase subunit C	Methylobacter_tundripaludum_3132
T449DRAFT_3537	888.861	726.392	1742.91	1243.29	462.375	415.329	hypothetical protein	Methylobacter_tundripaludum_3132
T449DRAFT_1287	888.176	895.012	252.603	230.098	164.177	152.237	tol-pal system protein YbgF	Methylobacter_tundripaludum_3132
T449DRAFT_1288	881.424	859.347	207.903	151.282	107.673	97.6828	peptidoglycan-associated lipoprotein	Methylobacter_tundripaludum_3132
T449DRAFT_1652	852.13	868.804	274.771	213.378	170.755	157.91	preprotein translocase subunit SecA	Methylobacter_tundripaludum_3132
T449DRAFT_0155	844.144	720.12	219.123	128.916	114.56	116.328	acyl carrier protein	Methylobacter_tundripaludum_3132
T449DRAFT_1812	842.243	724.933	102.372	60.844	40.2164	43.6408	small subunit ribosomal protein S16	Methylobacter_tundripaludum_3132
T449DRAFT_4405	834.957	728.251	159.335	96.1506	22.2584	22.0006	HD-GYP domain, c-di-GMP phosphodiesterase class II (or its inactivated variant)	Methylobacter_tundripaludum_3132
T449DRAFT_2162	831.228	846.066	27.0175	37.3944	13.7196	16.4024	hypothetical protein	Methylobacter_tundripaludum_3132
T449DRAFT_3374	828.026	780.776	390.206	360.656	69.9388	71.505	translation initiation factor IF-3	Methylobacter_tundripaludum_3132
T449DRAFT_3560	808.792	854.838	42.0843	37.4967	31.7165	30.3794	pyrophosphate--fructose-6-phosphate 1-phosphotransferase	Methylobacter_tundripaludum_3132
T449DRAFT_2589	798.461	735.157	48.4158	56.9461	34.9914	30.0461	F-type H+-transporting ATPase subunit c	Methylobacter_tundripaludum_3132
T449DRAFT_1827	792.159	690.615	4533	3584.49	13761.9	13317.2	flagellin	Methylobacter_tundripaludum_3132
T449DRAFT_3030	767.284	1000.3	994.582	885.875	636.737	484.008	molecular chaperone DnaK	Methylobacter_tundripaludum_3132
T449DRAFT_0262	766.405	867.426	885.825	689.186	680.703	557.202	hopanoid biosynthesis associated radical SAM protein HpnH	Methylobacter_tundripaludum_3132
T449DRAFT_2881	761.415	674.276	212.321	193.928	70.3103	61.4665	flagellar assembly factor FliW	Methylobacter_tundripaludum_3132
T449DRAFT_4196	758.494	851.011	90.1742	105.777	261.724	255.691	Fe-S cluster assembly protein SufB	Methylobacter_tundripaludum_3132
T449DRAFT_3180	757.862	830.945	450.818	372.437	245.601	220.666	Outer membrane receptor proteins, mostly Fe transport	Methylobacter_tundripaludum_3132
T449DRAFT_3293	755.783	738.813	268.628	244.737	171.459	154.101	ATP-dependent Clp protease, protease subunit	Methylobacter_tundripaludum_3132
T449DRAFT_2463	754.813	719.576	16.6461	12.8678	3.7292	2.4785	ribonuclease P protein component	Methylobacter_tundripaludum_3132
T449DRAFT_0179	754.468	671.004	1550.85	1143.32	1295.43	1132.29	cytochrome c peroxidase	Methylobacter_tundripaludum_3132
T449DRAFT_1883	740.828	588.651	90.3637	77.9587	29.9514	21.9809	large subunit ribosomal protein L23	Methylobacter_tundripaludum_3132
T449DRAFT_2913	734.897	740.875	244.882	265.843	116.458	97.7386	UPF0042 nucleotide-binding protein	Methylobacter_tundripaludum_3132
T449DRAFT_1325	731.402	709.587	171.292	151.024	91.8598	80.5738	FKBP-type peptidyl-prolyl cis-trans isomerase SlyD	Methylobacter_tundripaludum_3132
T449DRAFT_3928	727.553	971.618	4122.93	3346.01	3065.42	2503.72	PQQ-dependent dehydrogenase, methanol/ethanol family	Methylobacter_tundripaludum_3132
T449DRAFT_0200	726.919	853.797	3099.99	2426.24	2883.18	2426.48	OmpA-OmpF porin, OOP family	Methylobacter_tundripaludum_3132
T449DRAFT_2376	723.284	689.631	1309.87	1136.68	769.634	684.405	hypothetical protein	Methylobacter_tundripaludum_3132
T449DRAFT_2844	722.119	568.664	58.4487	43.3148	15.7885	14.4497	large subunit ribosomal protein L31	Methylobacter_tundripaludum_3132
T449DRAFT_0485	722.027	691.264	1132.32	1129.81	1252.19	1383.12	small subunit ribosomal protein S15	Methylobacter_tundripaludum_3132
T449DRAFT_0497	711.931	641.106	193.112	156.781	72.9874	63.6737	Na+-transporting NADH:ubiquinone oxidoreductase subunit D	Methylobacter_tundripaludum_3132
T449DRAFT_3689	685.311	639.747	502.459	408.306	323.37	305.764	ubiquinol-cytochrome c reductase cytochrome b subunit	Methylobacter_tundripaludum_3132
T449DRAFT_1813	682.616	688.208	238.599	184.064	155.594	148.43	signal recognition particle subunit FFH/SRP54 (srp54)	Methylobacter_tundripaludum_3132
T449DRAFT_3629	679.512	639.747	695.858	614.067	520.757	556.206	hypothetical protein	Methylobacter_tundripaludum_3132
T449DRAFT_3120	677.36	821.532	756.463	667.363	388.699	361.558	molecular chaperone HtpG	Methylobacter_tundripaludum_3132
T449DRAFT_2147	677.107	573.259	19.6262	9.8391	5.0449	4.3452	large subunit ribosomal protein L28	Methylobacter_tundripaludum_3132
T449DRAFT_2514	676.774	637.552	43.0831	10.1374	24.0443	24.1175	hypothetical protein	Methylobacter_tundripaludum_3132
T449DRAFT_4355	675.332	696.079	246.339	207.812	133.645	124.026	elongation factor P	Methylobacter_tundripaludum_3132
T449DRAFT_2394	673.125	631.991	159.088	136.083	95.3662	94.0808	ribose-5-phosphate isomerase	Methylobacter_tundripaludum_3132
T449DRAFT_2250	672.668	534.744	1198.09	819.87	670.861	567.4	Protein of unknown function (DUF4242)	Methylobacter_tundripaludum_3132
T449DRAFT_1781	670.939	648.864	530.075	396.17	297.512	277.35	formate dehydrogenase major subunit	Methylobacter_tundripaludum_3132
T449DRAFT_2377	662.706	508.168	1272.75	982.666	564.023	420.899	hypothetical protein	Methylobacter_tundripaludum_3132
T449DRAFT_2968	656.867	629.553	639.936	533.913	549.006	493.843	phospholipid transport system substrate-binding protein	Methylobacter_tundripaludum_3132
T449DRAFT_0216	651.348	665.901	128.283	124.499	111.354	104.476	glutamate synthase (NADPH/NADH) large chain	Methylobacter_tundripaludum_3132
T449DRAFT_0217	650.634	622.165	106.61	126.717	68.7457	57.0853	glutamate synthase (NADH) small subunit (EC 1.4.1.14)	Methylobacter_tundripaludum_3132
T449DRAFT_0905	646.462	705.18	1971.66	1506.44	1654.72	1255.34	cell division protease FtsH	Methylobacter_tundripaludum_3132
T449DRAFT_4198	645.376	677.638	27.3145	29.2176	28.5225	26.5473	Fe-S cluster assembly ATP-binding protein	Methylobacter_tundripaludum_3132
T449DRAFT_0159	639.121	649.055	30.6811	22.8485	10.3229	9.4312	phosphate:acyl-[acyl carrier protein] acyltransferase	Methylobacter_tundripaludum_3132
T449DRAFT_4199	626.27	673.644	22.3564	22.6988	25.8828	20.9084	Fe-S cluster assembly protein SufD	Methylobacter_tundripaludum_3132
T449DRAFT_2280	623.719	633.302	276.083	293.494	89.3763	77.9016	Iron-sulfur cluster-binding domain-containing protein	Methylobacter_tundripaludum_3132
T449DRAFT_1946	611.107	626.638	159.87	145.309	103.879	101.447	rod shape-determining protein MreB	Methylobacter_tundripaludum_3132
T449DRAFT_1973	604.92	616.279	68.4741	54.8868	38.1	38.6383	beta-methylmalyl-CoA/L-malyl-CoA lyase	Methylobacter_tundripaludum_3132
T449DRAFT_3567	599.357	576.578	257.011	239.446	143.654	118.327	4-hydroxy-3-methylbut-2-enyl diphosphate reductase	Methylobacter_tundripaludum_3132
T449DRAFT_2431	599.104	600.01	215.149	216.972	204.522	232.203	thioredoxin	Methylobacter_tundripaludum_3132
T449DRAFT_2078	596.878	606.59	122.468	122.207	59.954	51.6117	UDP-3-O-[3-hydroxymyristoyl] N-acetylglucosamine deacetylase	Methylobacter_tundripaludum_3132
T449DRAFT_2838	596.866	605.957	890.98	887.105	700.75	586.326	carboxyl-terminal processing protease	Methylobacter_tundripaludum_3132
T449DRAFT_1972	593.439	593.659	53.4301	40.7243	24.0821	24.7712	malate thiokinase large subunit	Methylobacter_tundripaludum_3132
T449DRAFT_2258	593.149	624.164	116.187	118.109	66.4007	52.7893	GTP-binding protein	Methylobacter_tundripaludum_3132
T449DRAFT_3375	592.849	617.139	33.0205	26.4602	14.3326	14.2745	threonyl-tRNA synthetase	Methylobacter_tundripaludum_3132
T449DRAFT_0496	586.429	520.117	214.757	157.466	88.3763	65.625	Na+-transporting NADH:ubiquinone oxidoreductase subunit E	Methylobacter_tundripaludum_3132
K370DRAFT_0897	584.486	87.5306	31.3704	339.3	27.5264	51.1602	methanol dehydrogenase (cytochrome c) subunit 1	Methylotenera_versatilis_7
T449DRAFT_3074	582.959	436.876	574.308	408.074	162.066	150.952	Protein of unknown function (DUF2892)	Methylobacter_tundripaludum_3132
T449DRAFT_2079	576.915	555.808	269.085	317.484	178.823	148.802	cell division protein FtsZ	Methylobacter_tundripaludum_3132
T449DRAFT_2783	574.503	529.585	140.193	115.662	105.46	109.341	ribulose-phosphate 3-epimerase	Methylobacter_tundripaludum_3132
T449DRAFT_2840	570.678	569.041	558.68	407.945	344.248	288.25	sulfite reductase (NADPH) hemoprotein beta-component	Methylobacter_tundripaludum_3132
T449DRAFT_3664	570.417	683.031	1415.12	1310.87	1493.47	1220.73	RNA polymerase sigma-32 factor	Methylobacter_tundripaludum_3132
T449DRAFT_0102	568.727	596.374	69.6233	57.2312	47.916	42.2607	phosphoribosylanthranilate isomerase	Methylobacter_tundripaludum_3132
T449DRAFT_0260	566.286	588.713	469.03	411.004	337.058	255.273	phospholipid-binding lipoprotein MlaA	Methylobacter_tundripaludum_3132
T449DRAFT_0305	564.15	564.532	397.798	541.778	402.373	428.784	hypothetical protein	Methylobacter_tundripaludum_3132
T449DRAFT_2912	559.238	495.546	491.319	351.693	147.978	113.316	putative sigma-54 modulation protein	Methylobacter_tundripaludum_3132
T449DRAFT_2976	557.392	540.077	34.5332	39.0155	28.3563	33.8455	phosphoglycerate kinase	Methylobacter_tundripaludum_3132
T449DRAFT_3656	553.57	501.766	148.533	107.764	63.0357	50.0521	cytochrome c oxidase assembly protein subunit 11	Methylobacter_tundripaludum_3132
T449DRAFT_0101	552.548	591.569	89.8209	67.8362	57.8811	51.9248	tryptophan synthase beta chain	Methylobacter_tundripaludum_3132
T449DRAFT_2166	550.154	538.281	40.9749	27.1006	22.8036	19.6896	methionine adenosyltransferase	Methylobacter_tundripaludum_3132
T449DRAFT_3123	548.099	547.238	43.5271	40.9554	29.9047	35.3313	preprotein translocase subunit SecD	Methylobacter_tundripaludum_3132
T449DRAFT_2841	544.933	542.961	158.112	116.01	105.59	93.3616	Na+/H+ antiporter NhaD	Methylobacter_tundripaludum_3132
T449DRAFT_4156	541.319	473.983	66.5718	47.3773	44.2691	38.1565	two component transcriptional regulator, LuxR family	Methylobacter_tundripaludum_3132
T449DRAFT_3300	541.042	529.314	261.599	193.922	198.855	195.211	Enoyl-[acyl-carrier-protein] reductase [NADH]	Methylobacter_tundripaludum_3132
T449DRAFT_2587	540.213	567.499	54.0651	57.2174	13.8426	14.8016	ATP synthase protein I	Methylobacter_tundripaludum_3132
T449DRAFT_0968	536.992	569.277	103.048	66.3834	81.9563	81.0617	3-isopropylmalate/(R)-2-methylmalate dehydratase large subunit	Methylobacter_tundripaludum_3132
T449DRAFT_1881	535.746	470.703	58.7893	46.6245	17.8896	17.1368	small subunit ribosomal protein S19	Methylobacter_tundripaludum_3132
T449DRAFT_3933	533.422	451.533	233.017	180.089	128.501	118.998	hypothetical protein	Methylobacter_tundripaludum_3132
T449DRAFT_2254	525.29	528.231	186.492	173.853	70.3268	61.3591	S-adenosylmethionine decarboxylase	Methylobacter_tundripaludum_3132
T449DRAFT_0277	520.647	484.102	243.474	160.236	57.3946	44.0779	3-hydroxydecanoyl-[acyl-carrier-protein] dehydratase	Methylobacter_tundripaludum_3132
T449DRAFT_3299	519.844	500.03	58.3385	45.9495	28.4405	25.2586	peptidyl-prolyl cis-trans isomerase D	Methylobacter_tundripaludum_3132
T449DRAFT_0900	516.643	524.901	52.5361	42.6372	18.5485	17.1804	Phage integrase family protein	Methylobacter_tundripaludum_3132
T449DRAFT_2811	515.882	481.988	349.044	433.192	80.5133	68.0627	hypothetical protein	Methylobacter_tundripaludum_3132
T449DRAFT_2956	514.193	503.382	9.7214	6.6875	2.5024	3.3578	Nucleoside-diphosphate-sugar epimerase	Methylobacter_tundripaludum_3132
T449DRAFT_2462	513.57	488.851	23.4118	19.163	11.5198	9.524	YidC/Oxa1 family membrane protein insertase	Methylobacter_tundripaludum_3132
T449DRAFT_0667	512.27	472.368	293.122	264.738	138.018	128.824	Metallo-beta-lactamase superfamily protein	Methylobacter_tundripaludum_3132
T449DRAFT_4408	511.683	449.06	147.786	71.3649	28.5307	38.02	PAS domain S-box-containing protein	Methylobacter_tundripaludum_3132
T449DRAFT_1965	509.188	404.78	369.426	386.384	166.515	142.149	hypothetical protein	Methylobacter_tundripaludum_3132
T449DRAFT_0209	507.502	511.932	71.8106	60.3538	32.9289	32.0737	uridylate kinase	Methylobacter_tundripaludum_3132
T449DRAFT_4237	507.413	497.657	209.941	159.716	153.326	149.858	phospholipid-binding lipoprotein MlaA	Methylobacter_tundripaludum_3132
T449DRAFT_0261	506.167	534.292	397.332	256.637	217.718	153.737	phospholipid transport system substrate-binding protein	Methylobacter_tundripaludum_3132
T449DRAFT_4218	503.332	498.679	58.6399	53.1568	26.8845	22.4762	Adenylosuccinate synthetase	Methylobacter_tundripaludum_3132
T449DRAFT_1779	502.047	483.206	249.29	222.522	151.491	143.949	formate dehydrogenase subunit gamma	Methylobacter_tundripaludum_3132
T449DRAFT_4409	501.436	448.983	34.2327	17.4283	3.7685	4.1003	HD domain-containing protein	Methylobacter_tundripaludum_3132
T449DRAFT_0276	499.624	489.782	377.731	316.707	268.437	239.997	3-oxoacyl-[acyl-carrier-protein] synthase-1	Methylobacter_tundripaludum_3132
K370DRAFT_1827	491.529	337.866	17.3972	38.207	3.045	3.1157	large subunit ribosomal protein L7/L12	Methylotenera_versatilis_7
T449DRAFT_4451	489.2	477.392	197.501	149.784	145.875	148.826	methylene-tetrahydromethanopterin dehydrogenase	Methylobacter_tundripaludum_3132
T449DRAFT_1876	484.099	412.851	69.1874	45.843	16.9271	10.1022	small subunit ribosomal protein S17	Methylobacter_tundripaludum_3132
T449DRAFT_3867	482.7	453.658	31.2228	25.7715	16.7228	17.5112	formaldehyde-activating enzyme	Methylobacter_tundripaludum_3132
T449DRAFT_1689	482.469	397.723	988.662	671.623	342.686	278.04	hypothetical protein	Methylobacter_tundripaludum_3132
T449DRAFT_1780	481.436	461.138	349.731	275.748	261.762	267.637	formate dehydrogenase iron-sulfur subunit	Methylobacter_tundripaludum_3132
T449DRAFT_4216	478.609	487.238	347.5	318.647	255.677	241.357	membrane protease subunit HflC	Methylobacter_tundripaludum_3132
T449DRAFT_4410	477.825	429.918	87.7146	72.8694	63.7986	55.5115	methyl-accepting chemotaxis sensory transducer with Pas/Pac sensor	Methylobacter_tundripaludum_3132
T449DRAFT_2922	472.163	486.956	87.3252	105.408	44.7118	39.4602	adenosine kinase	Methylobacter_tundripaludum_3132
T449DRAFT_4398	462.031	427.269	4.0248	3.5853	2.8338	2.5517	purine-binding chemotaxis protein CheW	Methylobacter_tundripaludum_3132
T449DRAFT_1971	461.372	460.192	69.749	54.1694	38.2844	35.8393	malate thiokinase small subunit	Methylobacter_tundripaludum_3132
T449DRAFT_3369	461.096	431.557	765.258	725.636	516.258	510.214	integration host factor subunit alpha	Methylobacter_tundripaludum_3132
T449DRAFT_3323	460.036	464.299	352.691	411.047	314.308	258.961	ribonuclease E	Methylobacter_tundripaludum_3132
T449DRAFT_4465	456.066	488.48	38.4731	36.1945	17.2975	15.2039	CTP synthase	Methylobacter_tundripaludum_3132
T449DRAFT_3878	447.713	427.83	705.059	790.006	659.647	607.276	two-component system, chemotaxis family, response regulator CheY	Methylobacter_tundripaludum_3132
T449DRAFT_0488	447.32	477.938	157.472	119.971	99.1521	91.5267	translation initiation factor IF-2	Methylobacter_tundripaludum_3132
T449DRAFT_1425	445.499	443.489	98.8723	62.2083	62.8328	72.3292	hypothetical protein	Methylobacter_tundripaludum_3132
T449DRAFT_2279	443.145	429.164	155.431	148.042	22.5967	18.6182	WbqC-like protein family protein	Methylobacter_tundripaludum_3132
T449DRAFT_0554	440.67	455.572	54.8917	56.6133	37.0155	40.6437	40-residue YVTN family beta-propeller repeat-containing protein	Methylobacter_tundripaludum_3132
T449DRAFT_0489	440.334	444.284	53.9408	25.8448	19.4846	14.933	NusA antitermination factor	Methylobacter_tundripaludum_3132
T449DRAFT_3177	439.907	468.423	50.9524	39.8902	30.9377	29.2484	3-isopropylmalate dehydrogenase	Methylobacter_tundripaludum_3132
T449DRAFT_0335	439.469	493.084	1729.85	1322.43	1289.79	1005.78	ATP-dependent Clp protease ATP-binding subunit ClpA	Methylobacter_tundripaludum_3132
T449DRAFT_3549	437.48	474.916	39.8689	46.637	19.8088	23.0597	transcriptional regulator, BadM/Rrf2 family	Methylobacter_tundripaludum_3132
T449DRAFT_0969	436.481	400.794	91.3289	60.3676	61.0852	60.9543	3-isopropylmalate/(R)-2-methylmalate dehydratase small subunit	Methylobacter_tundripaludum_3132
T449DRAFT_0156	436.128	436.776	44.2334	38.0299	25.1717	26.8276	3-oxoacyl-[acyl-carrier-protein] reductase	Methylobacter_tundripaludum_3132
T449DRAFT_2403	432.93	333.837	37.3953	25.0373	23.9262	21.7858	Sulfate permease, MFS superfamily	Methylobacter_tundripaludum_3132
T449DRAFT_3066	432.41	413.322	56.9058	56.9237	31.3755	29.9872	acetyl-CoA carboxylase, biotin carboxylase subunit	Methylobacter_tundripaludum_3132
T449DRAFT_0208	431.63	408.507	56.0312	55.4774	11.1524	9.7073	ribosome recycling factor	Methylobacter_tundripaludum_3132
T449DRAFT_4356	431.573	454.78	73.8223	67.3027	32.5794	26.5124	lysyl-tRNA synthetase, class 2	Methylobacter_tundripaludum_3132
T449DRAFT_1908	431.082	374.887	77.7491	66.8292	20.1049	16.8823	4-diphosphocytidyl-2-C-methyl-D-erythritol kinase	Methylobacter_tundripaludum_3132
T449DRAFT_2824	430.56	456.886	106.533	107.984	92.1406	89.868	acetolactate synthase, large subunit	Methylobacter_tundripaludum_3132
T449DRAFT_2278	430.54	428.276	105.04	115.998	30.5565	26.973	dolichol-phosphate mannosyltransferase	Methylobacter_tundripaludum_3132
T449DRAFT_0909	428.659	421.451	55.8257	56.3662	31.4969	27.4777	carbamoyl-phosphate synthase large subunit	Methylobacter_tundripaludum_3132
T449DRAFT_2430	428.515	457.323	83.7641	95.2819	33.4251	25.5698	transcription termination factor Rho	Methylobacter_tundripaludum_3132
T449DRAFT_4215	428.119	422.042	316.585	271.279	145.626	122.07	membrane protease subunit HflK	Methylobacter_tundripaludum_3132
T449DRAFT_0093	427.157	383.799	225.711	192.518	142.205	129.861	glutaredoxin 3	Methylobacter_tundripaludum_3132
T449DRAFT_1774	423.305	439.067	116.821	103.139	71.6362	66.309	argininosuccinate synthase	Methylobacter_tundripaludum_3132
T449DRAFT_3690	417.993	385.195	331.578	243.326	292.014	310.644	ubiquinol-cytochrome c reductase iron-sulfur subunit	Methylobacter_tundripaludum_3132
T449DRAFT_0154	417.622	436.764	12.9429	11.702	4.2028	4.4963	3-oxoacyl-[acyl-carrier-protein] synthase II	Methylobacter_tundripaludum_3132
T449DRAFT_3285	416.831	425.853	313.411	253.243	221.865	220.473	formylmethanofuran dehydrogenase, subunit B /formyltransferase/hydrolase complex subunit B	Methylobacter_tundripaludum_3132
T449DRAFT_0206	413.311	393.712	116.539	125.195	60.6969	55.7123	phosphatidate cytidylyltransferase	Methylobacter_tundripaludum_3132
T449DRAFT_0046	410.988	376.538	364.558	218.437	310.1	325.543	DNA-binding protein H-NS	Methylobacter_tundripaludum_3132
T449DRAFT_2916	410.394	391.878	207.884	209.197	66.0988	61.9382	septum site-determining protein MinD	Methylobacter_tundripaludum_3132
T449DRAFT_4567	409.876	540.991	2630.35	1881.1	3550.48	2592.28	heat shock protein HtpX	Methylobacter_tundripaludum_3132
T449DRAFT_0097	399.949	371.281	182.944	159.413	133.691	123.591	DedD protein	Methylobacter_tundripaludum_3132
T449DRAFT_3286	399.154	404.349	309.408	248.051	220.198	214.298	formylmethanofuran dehydrogenase, subunit A /formyltransferase/hydrolase complex subunit A	Methylobacter_tundripaludum_3132
T449DRAFT_2295	398.287	416.373	203.021	178.536	100.266	83.5098	CDP-glucose 4,6-dehydratase	Methylobacter_tundripaludum_3132
K370DRAFT_0894	397.886	50.1461	37.6959	297.48	11.6708	24.4078	methanol dehydrogenase (cytochrome c) subunit 2	Methylotenera_versatilis_7
T449DRAFT_2620	396.422	354.897	443.954	353.054	111.507	96.8152	Cytochrome c553	Methylobacter_tundripaludum_3132
T449DRAFT_2352	394.625	383.511	220.002	183.056	132.879	127.072	phosphate transport system substrate-binding protein	Methylobacter_tundripaludum_3132
T449DRAFT_4019	393.889	396.782	91.4649	114.917	29.9308	31.9215	FKBP-type peptidyl-prolyl cis-trans isomerase FklB	Methylobacter_tundripaludum_3132
T449DRAFT_2061	393.27	406.104	249.322	188.373	190.714	188.698	aspartate aminotransferase	Methylobacter_tundripaludum_3132
T449DRAFT_1675	392.139	397.438	67.9937	66.1502	23.6337	20.3164	orotidine-5'-phosphate decarboxylase	Methylobacter_tundripaludum_3132
T449DRAFT_2869	390.972	335.538	1548.33	1173.57	643.35	500.522	hypothetical protein	Methylobacter_tundripaludum_3132
T449DRAFT_0100	389.462	387.937	51.5009	43.4867	28.4292	25.0765	tryptophan synthase, alpha chain	Methylobacter_tundripaludum_3132
T449DRAFT_3113	389.307	391.115	112.819	109.523	77.3176	87.8597	chromosome partitioning protein	Methylobacter_tundripaludum_3132
T449DRAFT_3295	388.153	434.346	1021.05	746.604	723.315	539.528	ATP-dependent Lon protease	Methylobacter_tundripaludum_3132
T449DRAFT_2217	383.391	379.703	102.479	82.9913	51.5992	53.6564	large subunit ribosomal protein L21	Methylobacter_tundripaludum_3132
T449DRAFT_0910	379.466	393.602	39.1349	40.7818	16.7666	14.9323	carbamoyl-phosphate synthase small subunit	Methylobacter_tundripaludum_3132
T449DRAFT_4150	378.146	391.897	11.2127	22.7545	11.0838	11.1512	hypothetical protein	Methylobacter_tundripaludum_3132
K370DRAFT_0162	377.401	238.391	79.0055	450.353	30.4645	36.9786	OmpA-OmpF porin, OOP family	Methylotenera_versatilis_7
T449DRAFT_4195	377.276	453.746	57.4736	67.0315	139.848	151.464	transcriptional regulator, BadM/Rrf2 family	Methylobacter_tundripaludum_3132
T449DRAFT_0669	376.567	357.382	182.584	171.269	101.17	89.3469	two-component system, chemotaxis family, response regulator CheB	Methylobacter_tundripaludum_3132
T449DRAFT_0678	376.184	340.382	117.866	96.8079	37.0807	34.6937	two-component system, chemotaxis family, sensor kinase CheA	Methylobacter_tundripaludum_3132
T449DRAFT_4359	374.891	336.031	82.6482	69.5521	34.4715	31.5657	3-hydroxyacyl-[acyl-carrier-protein] dehydratase	Methylobacter_tundripaludum_3132
T449DRAFT_0676	373.347	322.644	174.284	157.946	70.8922	61.4968	methyl-accepting chemotaxis sensory transducer with Pas/Pac sensor	Methylobacter_tundripaludum_3132
T449DRAFT_0099	370.783	380.404	73.1383	57.6516	27.4433	26.407	acetyl-CoA carboxylase carboxyl transferase subunit beta	Methylobacter_tundripaludum_3132
T449DRAFT_2945	368.847	356.396	67.6006	39.4351	13.4456	13.1966	cell division protein ZapD	Methylobacter_tundripaludum_3132
T449DRAFT_3287	368.532	374.484	295.272	254.67	168.123	150.813	formylmethanofuran-tetrahydromethanopterin formyltransferase /formyltransferase/hydrolase complex subunit D	Methylobacter_tundripaludum_3132
T449DRAFT_3377	368.191	396.123	20.9091	17.8279	11.6514	10.6935	NADPH-dependent glutamate synthase beta chain	Methylobacter_tundripaludum_3132
T449DRAFT_3124	363.373	334.762	48.5901	41.3753	23.7026	21.8966	preprotein translocase subunit SecF	Methylobacter_tundripaludum_3132
T449DRAFT_0412	361.497	393.511	57.2974	49.24	38.7293	37.6658	2,3,4,5-tetrahydropyridine-2-carboxylate N-succinyltransferase	Methylobacter_tundripaludum_3132
T449DRAFT_2413	361.408	377.137	49.6313	48.3791	46.0719	42.1688	ATP-binding protein involved in chromosome partitioning	Methylobacter_tundripaludum_3132
T449DRAFT_4145	360.737	335.95	23.616	34.2146	10.9836	12.6374	hypothetical protein	Methylobacter_tundripaludum_3132
T449DRAFT_4197	359.365	381.102	38.9974	32.3311	44.1611	39.0798	putative membrane protein	Methylobacter_tundripaludum_3132
T449DRAFT_4413	359.099	294.546	36.8609	16.6995	8.0839	5.9701	HD-like signal output (HDOD) domain, no enzymatic activity	Methylobacter_tundripaludum_3132
T449DRAFT_0157	358.539	376.414	47.1807	34.1915	28.7527	31.6923	[acyl-carrier-protein] S-malonyltransferase	Methylobacter_tundripaludum_3132
T449DRAFT_2418	358.463	403.266	273.439	268.409	212.429	189.67	branched-chain amino acid aminotransferase	Methylobacter_tundripaludum_3132
T449DRAFT_3122	358.198	355.849	70.5796	71.9575	47.4765	50.6074	preprotein translocase subunit YajC	Methylobacter_tundripaludum_3132
T449DRAFT_0329	357.249	279.798	16573.4	13047.3	12252.7	9478.4	Small metal-binding protein	Methylobacter_tundripaludum_3132
T449DRAFT_0656	356.319	341.835	284.03	239.098	202.975	199.286	isocitrate dehydrogenase (NAD+)	Methylobacter_tundripaludum_3132
T449DRAFT_4144	356.259	321.393	6.7117	5.1542	2.0641	2.9346	NitT/TauT family transport system substrate-binding protein	Methylobacter_tundripaludum_3132
T449DRAFT_0344	356.163	361.952	168.262	149.471	123.905	113.78	pyruvate dehydrogenase E1 component	Methylobacter_tundripaludum_3132
T449DRAFT_3688	354.981	334.351	446.621	409.683	218.678	213.757	ubiquinol-cytochrome c reductase cytochrome c1 subunit	Methylobacter_tundripaludum_3132
T449DRAFT_4230	353.466	338.065	216.87	161.921	143.259	132.225	Multicopper oxidase	Methylobacter_tundripaludum_3132
T449DRAFT_3209	352.09	375.488	103.566	80.9054	55.2995	54.9541	GTP cyclohydrolase I	Methylobacter_tundripaludum_3132
T449DRAFT_2524	348.712	282.855	362.351	289.872	133.555	111.47	Very-short-patch-repair endonuclease	Methylobacter_tundripaludum_3132
T449DRAFT_1782	348.206	324.922	161.574	134.587	68.6798	62.0592	FdhD protein	Methylobacter_tundripaludum_3132
T449DRAFT_0098	347.421	350.337	153.057	150.933	115.994	109.691	dihydrofolate synthase / folylpolyglutamate synthase	Methylobacter_tundripaludum_3132
T449DRAFT_2857	347.38	376.398	113.093	112.182	71.8999	69.6953	hydroxymethylbilane synthase	Methylobacter_tundripaludum_3132
T449DRAFT_4149	346.526	347.223	41.9696	62.6694	45.3763	50.5542	mxaA protein	Methylobacter_tundripaludum_3132
T449DRAFT_4395	344.147	378.26	6.2355	1.5149	1.6307	1.0165	two-component system, chemotaxis family, sensor kinase CheA	Methylobacter_tundripaludum_3132
T449DRAFT_3024	343.892	345.59	90.7854	56.9858	48.5168	45.2957	thioredoxin reductase (NADPH)	Methylobacter_tundripaludum_3132
T449DRAFT_1772	341.743	341.637	698.143	582.774	422.852	376.559	hypothetical protein	Methylobacter_tundripaludum_3132
T449DRAFT_2255	340.927	361.504	81.385	72.9929	60.974	65.6603	putative redox protein	Methylobacter_tundripaludum_3132
T449DRAFT_1289	338.771	330.146	98.1609	75.1783	49.9097	43.851	TolB protein	Methylobacter_tundripaludum_3132
T449DRAFT_3665	337.942	238.038	175.234	126.395	67.3393	69.5232	TIGR02647 family protein	Methylobacter_tundripaludum_3132
T449DRAFT_4034	336.658	330.635	161.433	110.581	94.546	96.2358	recombination protein RecA	Methylobacter_tundripaludum_3132
T449DRAFT_4396	334.885	329.006	6.3547	3.0019	2.1128	1.9025	chemotaxis protein methyltransferase CheR	Methylobacter_tundripaludum_3132
T449DRAFT_1867	334.74	271.096	55.4383	43.4476	9.5137	5.795	large subunit ribosomal protein L30	Methylobacter_tundripaludum_3132
T449DRAFT_2845	334.288	298.126	71.6698	45.5741	26.7712	29.0126	hypothetical protein	Methylobacter_tundripaludum_3132
T449DRAFT_4146	332.611	316.015	17.1647	33.8883	5.6347	6.8756	mxaL protein	Methylobacter_tundripaludum_3132
T449DRAFT_0246	328.73	312.702	446.861	320.175	199.837	197.51	hypothetical protein	Methylobacter_tundripaludum_3132
T449DRAFT_2251	328.182	363.387	1014.91	846.937	721.246	719.516	transcriptional regulator, TetR family	Methylobacter_tundripaludum_3132
T449DRAFT_3687	327.349	336.954	36.4707	22.6437	7.6629	4.4777	RNA polymerase-associated protein	Methylobacter_tundripaludum_3132
T449DRAFT_4572	327.29	335.961	103.396	92.9584	55.2324	38.1997	UTP--glucose-1-phosphate uridylyltransferase	Methylobacter_tundripaludum_3132
T449DRAFT_0224	326.644	302.228	58.0942	50.4356	23.5718	23.306	farnesyl diphosphate synthase	Methylobacter_tundripaludum_3132
T449DRAFT_2412	325.046	326.225	23.7707	20.5126	6.1277	4.9412	dCTP deaminase	Methylobacter_tundripaludum_3132
T449DRAFT_4463	324.344	327.36	225.688	188.582	107.542	95.2948	acetyl-CoA carboxylase carboxyl transferase subunit alpha	Methylobacter_tundripaludum_3132
T449DRAFT_3371	323.906	338.968	6.3852	5.1709	1.4224	1.4637	phenylalanyl-tRNA synthetase, alpha subunit	Methylobacter_tundripaludum_3132
T449DRAFT_2112	323.859	303.845	2906.77	2737.44	2138.34	1616.46	L,D-transpeptidase catalytic domain	Methylobacter_tundripaludum_3132
T449DRAFT_0272	323.419	343.726	139.856	118.503	84.9179	76.0595	lysyl-tRNA synthetase, class II	Methylobacter_tundripaludum_3132
T449DRAFT_3524	323.361	283.925	15.0603	13.3766	8.4375	4.3121	small subunit ribosomal protein S18	Methylobacter_tundripaludum_3132
T449DRAFT_1730	323.222	310.011	108.746	76.4174	58.1576	62.4197	tellurium resistance protein TerD	Methylobacter_tundripaludum_3132
T449DRAFT_1663	322.864	313.903	266.212	170.668	154.529	130.085	Microcystin-dependent protein	Methylobacter_tundripaludum_3132
T449DRAFT_4200	322.623	336.612	110.281	71.0054	80.2094	76.8359	Endonuclease, Uma2 family (restriction endonuclease fold)	Methylobacter_tundripaludum_3132
T449DRAFT_2301	322.593	336.235	641.633	516.854	408.401	379.843	dTDP-glucose 4,6-dehydratase	Methylobacter_tundripaludum_3132
T449DRAFT_0342	322.55	313.517	291.286	277.338	174.624	148.424	dihydrolipoamide dehydrogenase	Methylobacter_tundripaludum_3132
T449DRAFT_1970	322.378	323.01	24.3087	13.4521	5.1347	5.6852	trk system potassium uptake protein TrkA	Methylobacter_tundripaludum_3132
T449DRAFT_0343	322.322	313.178	309.317	300.498	272.072	243.101	pyruvate dehydrogenase E2 component (dihydrolipoamide acetyltransferase)	Methylobacter_tundripaludum_3132
T449DRAFT_0679	322	281.899	222.389	194.161	94.8085	84.9834	two-component system, chemotaxis family, response regulator CheY	Methylobacter_tundripaludum_3132
T449DRAFT_3609	320.492	323.993	103.885	76.4306	73.2671	68.9684	Adenylate kinase	Methylobacter_tundripaludum_3132
T449DRAFT_1300	320.246	324.086	44.6719	31.7282	25.2503	22.9994	L,D-transpeptidase ErfK/SrfK	Methylobacter_tundripaludum_3132
T449DRAFT_1964	318.846	254.619	1337.18	1034.41	706.824	511.436	hypothetical protein	Methylobacter_tundripaludum_3132
T449DRAFT_2934	317.256	352.771	228.923	239.809	234.311	214.441	6-phosphogluconate dehydratase	Methylobacter_tundripaludum_3132
T449DRAFT_0205	314.977	323.606	144.65	114.804	89.2346	78.3036	1-deoxy-D-xylulose 5-phosphate reductoisomerase	Methylobacter_tundripaludum_3132
T449DRAFT_2281	314.275	333.718	228.024	170.796	136.462	129.408	UDP-4-amino-4-deoxy-L-arabinose-oxoglutarate aminotransferase	Methylobacter_tundripaludum_3132
T449DRAFT_1825	313.975	288.124	3303.57	2706.3	5644.44	5053.79	flagellar hook-associated protein 2	Methylobacter_tundripaludum_3132
T449DRAFT_2197	312.169	265.65	184.707	111.746	62.7308	69.1145	cold shock protein (beta-ribbon, CspA family)	Methylobacter_tundripaludum_3132
T449DRAFT_4036	310.367	310.216	184.42	144.563	108.625	103.557	alanyl-tRNA synthetase	Methylobacter_tundripaludum_3132
T449DRAFT_4201	309.064	331.506	95.6727	89.6741	127.446	132.786	cysteine desulfurase / selenocysteine lyase	Methylobacter_tundripaludum_3132
T449DRAFT_3126	309.019	348.932	50.6775	45.056	19.1328	20.2041	23S rRNA (adenine2503-C2)-methyltransferase	Methylobacter_tundripaludum_3132
T449DRAFT_1656	308.703	293.951	159.161	151.006	88.0249	81.0854	Outer membrane protein TolC	Methylobacter_tundripaludum_3132
T449DRAFT_4556	308.637	344.177	60.9974	53.7344	30.2032	28.3633	DNA gyrase subunit A	Methylobacter_tundripaludum_3132
T449DRAFT_3077	308.378	309.298	90.8013	89.4332	76.2446	76.9521	3-demethylubiquinone-9 3-methyltransferase	Methylobacter_tundripaludum_3132
T449DRAFT_3317	306.801	298.505	152.488	118.561	108.251	112.63	ATP-binding cassette protein, ChvD family	Methylobacter_tundripaludum_3132
T449DRAFT_4639	306.209	283.685	118.51	115.135	37.6653	32.0023	intracellular septation protein	Methylobacter_tundripaludum_3132
T449DRAFT_4066	305.927	324.342	23.3406	17.6334	8.6031	7.8128	Uncharacterized conserved protein YcbK, DUF882 family	Methylobacter_tundripaludum_3132
T449DRAFT_4373	305.397	317.973	43.1881	41.3116	27.0685	26.3527	aspartyl-tRNA synthetase	Methylobacter_tundripaludum_3132
T449DRAFT_4217	304.658	314.827	34.6468	35.8682	20.9577	18.1164	ATP phosphoribosyltransferase regulatory subunit	Methylobacter_tundripaludum_3132
T449DRAFT_4450	303.497	289.869	273.818	205.938	198.703	181.382	two component transcriptional regulator, LuxR family	Methylobacter_tundripaludum_3132
T449DRAFT_2429	303.032	256.698	347.87	224.258	332.1	382.322	Fe-S cluster biosynthesis and repair protein YggX	Methylobacter_tundripaludum_3132
T449DRAFT_3389	302.825	302.369	189.177	118.961	55.5509	50.6653	peptide deformylase	Methylobacter_tundripaludum_3132
T449DRAFT_0158	302.497	335.683	23.4688	13.3779	7.4333	5.5376	3-oxoacyl-[acyl-carrier-protein] synthase-3	Methylobacter_tundripaludum_3132
T449DRAFT_4466	302.48	340.072	29.7876	27.6611	12.0558	11.583	2-dehydro-3-deoxyphosphooctonate aldolase (KDO 8-P synthase)	Methylobacter_tundripaludum_3132
T449DRAFT_2918	302.294	306.303	140.49	103.18	124.596	112.439	phosphomethylpyrimidine synthase	Methylobacter_tundripaludum_3132
T449DRAFT_1299	301.971	319.297	41.5903	29.055	21.5499	22.3196	D-3-phosphoglycerate dehydrogenase	Methylobacter_tundripaludum_3132
T449DRAFT_2237	301.348	299.607	135.68	127.195	90.9466	78.8644	nitric oxide reductase FlRd-NAD(+) reductase	Methylobacter_tundripaludum_3132
T449DRAFT_4401	301.117	257.864	10.2964	3.5109	1.5262	0.5726	two-component system, chemotaxis family, response regulator CheY	Methylobacter_tundripaludum_3132
T449DRAFT_2323	300.381	267.959	966.522	816.54	585.728	542.739	hypothetical protein	Methylobacter_tundripaludum_3132
T449DRAFT_2189	299.913	311.382	127.559	109.872	109.738	96.209	1-(5-phosphoribosyl)-5-[(5-phosphoribosylamino)methylideneamino] imidazole-4-carboxamide isomerase	Methylobacter_tundripaludum_3132
T449DRAFT_0853	298.383	289.046	393.576	320.459	342.092	339.732	catalase-peroxidase	Methylobacter_tundripaludum_3132
T449DRAFT_0435	298.178	309.309	235.942	192.214	133.213	112.218	dTDP-4-amino-4,6-dideoxygalactose transaminase	Methylobacter_tundripaludum_3132
T449DRAFT_3694	297.148	308.795	14.7331	12.4962	5.8108	5.306	UDP-N-acetylglucosamine 1-carboxyvinyltransferase	Methylobacter_tundripaludum_3132
T449DRAFT_4529	297	289.803	18.6231	12.6286	6.3719	6.354	methenyltetrahydromethanopterin cyclohydrolase	Methylobacter_tundripaludum_3132
T449DRAFT_2825	295.906	277.312	112.302	99.8587	61.3597	57.8142	acetolactate synthase, small subunit	Methylobacter_tundripaludum_3132
T449DRAFT_0490	295.846	277.75	16.8263	7.1815	3.0952	2.9793	ribosome maturation factor RimP	Methylobacter_tundripaludum_3132
T449DRAFT_4397	294.604	333.923	6.8139	7.8951	6.1508	7.1336	two-component system, chemotaxis family, response regulator CheB	Methylobacter_tundripaludum_3132
T449DRAFT_2275	293.661	269.084	102.555	75.8145	53.5434	45.2675	Methyltransferase domain-containing protein	Methylobacter_tundripaludum_3132
T449DRAFT_0341	292.628	306.409	224.335	226.6	144.727	118.444	Exo-beta-1,3-glucanase, GH17 family	Methylobacter_tundripaludum_3132
T449DRAFT_2333	291.667	300.702	37.2471	32.4114	19.8149	18.8918	hypothetical protein	Methylobacter_tundripaludum_3132
T449DRAFT_2344	291.533	305.248	57.0827	42.777	21.2945	20.9225	arginyl-tRNA synthetase	Methylobacter_tundripaludum_3132
T449DRAFT_1750	291.333	306.812	208.613	176.82	173.71	184.661	phosphoribosylformylglycinamidine cyclo-ligase	Methylobacter_tundripaludum_3132
T449DRAFT_2798	289.632	298.259	71.9662	47.6095	40.3943	37.8295	3-deoxy-D-arabinoheptulosonate-7-phosphate synthase	Methylobacter_tundripaludum_3132
T449DRAFT_2287	289.392	311.31	65.4207	71.6175	13.3252	12.048	dolichol-phosphate mannosyltransferase	Methylobacter_tundripaludum_3132
T449DRAFT_3067	288.868	291.981	32.8066	30.4509	13.1487	13.5463	acetyl-CoA carboxylase biotin carboxyl carrier protein	Methylobacter_tundripaludum_3132
T449DRAFT_2089	288.703	279.628	166.436	205.752	112.587	81.2411	UDP-N-acetylmuramoyl-tripeptide--D-alanyl-D-alanine ligase	Methylobacter_tundripaludum_3132
T449DRAFT_2859	288.372	264.498	91.4645	73.8661	42.0225	38.1242	uroporphyrin-3 C-methyltransferase	Methylobacter_tundripaludum_3132
T449DRAFT_2880	286.834	274.901	76.5679	66.1719	43.0487	39.2459	L-aspartate 1-decarboxylase	Methylobacter_tundripaludum_3132
T449DRAFT_0908	285.974	277.817	53.0551	62.2911	37.3017	35.8404	transcription elongation factor GreA	Methylobacter_tundripaludum_3132
T449DRAFT_3061	285.279	258.231	1011.15	974.943	482.983	395.894	hypothetical protein	Methylobacter_tundripaludum_3132
T449DRAFT_0964	284.829	697.745	44.8385	29.9188	30.2738	25.9253	ammonium transporter, Amt family	Methylobacter_tundripaludum_3132
T449DRAFT_0094	284.792	273.051	51.1717	56.4892	25.0719	21.5102	O-succinylhomoserine sulfhydrylase	Methylobacter_tundripaludum_3132
T449DRAFT_4646	284.619	300.435	16.2999	13.0493	8.5256	8.7397	alanine-synthesizing transaminase	Methylobacter_tundripaludum_3132
T449DRAFT_1677	284.263	295.012	97.0561	97.5973	80.1586	80.5384	regulatory protein, Fis family	Methylobacter_tundripaludum_3132
T449DRAFT_2045	284.047	274.767	103.42	73.2581	60.3535	62.2927	single-strand DNA-binding protein	Methylobacter_tundripaludum_3132
T449DRAFT_0677	283.938	240.571	76.2328	70.2333	21.5104	19.5499	purine-binding chemotaxis protein CheW	Methylobacter_tundripaludum_3132
T449DRAFT_0203	283.305	273.633	147.703	148.065	75.9278	55.7796	thiol:disulfide interchange protein DsbC	Methylobacter_tundripaludum_3132
T449DRAFT_2833	282.367	266.23	6.3759	8.032	0.9976	1.5969	preprotein translocase subunit SecB	Methylobacter_tundripaludum_3132
T449DRAFT_2091	282.289	275.461	381.516	405.909	282.295	188.939	cell division protein FtsI (penicillin-binding protein 3)	Methylobacter_tundripaludum_3132
T449DRAFT_4147	281.486	271.527	21.8592	41.6243	15.1599	18.5616	mxaK protein	Methylobacter_tundripaludum_3132
T449DRAFT_0334	280.882	327.846	772.989	469.218	295.69	198.282	ATP-dependent Clp protease adaptor protein ClpS	Methylobacter_tundripaludum_3132
T449DRAFT_0270	280.718	350.232	25.586	29.0182	15.5408	12.7169	1-deoxy-D-xylulose-5-phosphate synthase	Methylobacter_tundripaludum_3132
T449DRAFT_1826	280.49	238.653	2938.33	2117.68	6660.36	6210.93	flagellar protein FlaG	Methylobacter_tundripaludum_3132
T449DRAFT_0672	280.273	243.519	50.9998	54.8202	14.8078	13.8336	chemotaxis protein methyltransferase CheR	Methylobacter_tundripaludum_3132
K370DRAFT_1239	279.567	156.552	19.2642	36.4019	3.4073	3.3041	LSU ribosomal protein L19P	Methylotenera_versatilis_7
T449DRAFT_0264	279.474	314.117	686.222	603.053	292.695	257.666	squalene-hopene/tetraprenyl-beta-curcumene cyclase	Methylobacter_tundripaludum_3132
T449DRAFT_1645	279.337	282.84	113.858	69.3679	41.6891	31.0451	shikimate kinase	Methylobacter_tundripaludum_3132
T449DRAFT_1083	277.519	245.682	934.048	934.609	450.349	359.918	hypothetical protein	Methylobacter_tundripaludum_3132
T449DRAFT_3774	276.484	256.217	601.243	468.007	398.195	363.836	hypothetical protein	Methylobacter_tundripaludum_3132
T449DRAFT_3552	276.28	299.924	64.5671	56.4717	29.3985	25.5438	myo-inositol-1(or 4)-monophosphatase	Methylobacter_tundripaludum_3132
T449DRAFT_2911	275.966	277.261	428.301	454.394	200.292	166.159	RNA polymerase, sigma 54 subunit, RpoN/SigL	Methylobacter_tundripaludum_3132
T449DRAFT_2163	274.399	332.61	861.201	629.816	782.173	569.956	DNA primase	Methylobacter_tundripaludum_3132
T449DRAFT_0651	274.147	279.697	123.835	103.279	46.2421	39.6333	ATP-dependent RNA helicase DeaD	Methylobacter_tundripaludum_3132
T449DRAFT_2906	273.928	294.332	364.253	337.217	303.389	278.814	arabinose-5-phosphate isomerase	Methylobacter_tundripaludum_3132
T449DRAFT_0674	273.835	249.63	66.8585	78.0144	14.2406	12.2759	chromosome partitioning protein	Methylobacter_tundripaludum_3132
T449DRAFT_3872	273.824	277.948	93.7215	76.7233	45.9042	42.5102	bifunctional enzyme CysN/CysC	Methylobacter_tundripaludum_3132
T449DRAFT_0191	273.106	272.364	129.017	122.85	47.9083	40.3601	SH3 domain protein	Methylobacter_tundripaludum_3132
K370DRAFT_1610	272.685	177.006	10.9717	33.9465	1.4526	1.6647	SSU ribosomal protein S9P	Methylotenera_versatilis_7
T449DRAFT_2474	272.43	261.827	72.8378	70.1206	39.9571	38.081	ApaG protein	Methylobacter_tundripaludum_3132
T449DRAFT_1634	269.938	244.159	204.019	177.546	69.159	59.6635	periplasmic chaperone for outer membrane proteins Skp	Methylobacter_tundripaludum_3132
T449DRAFT_3029	269.803	370.621	207.927	177.887	249.085	231.688	molecular chaperone GrpE	Methylobacter_tundripaludum_3132
T449DRAFT_2382	269.699	280.765	29.1875	16.022	12.2175	11.5417	IMP dehydrogenase	Methylobacter_tundripaludum_3132
T449DRAFT_3048	269.63	270.657	224.044	198.904	160.373	156.751	oxaloacetate decarboxylase, alpha subunit	Methylobacter_tundripaludum_3132
T449DRAFT_2080	268.57	277.71	156.156	186.777	91.2444	76.9138	cell division protein FtsA	Methylobacter_tundripaludum_3132
T449DRAFT_2961	267.639	284.268	194.44	156.979	125.895	133.556	4-amino-4-deoxy-L-arabinose transferase	Methylobacter_tundripaludum_3132
T449DRAFT_2837	266.1	266.404	377.551	331.02	171.805	143.61	Septal ring factor EnvC, activator of murein hydrolases AmiA and AmiB	Methylobacter_tundripaludum_3132
T449DRAFT_3927	266.029	260.837	90.991	76.4625	33.9545	29.1795	quinoprotein dehydrogenase-associated probable ABC transporter substrate-binding protein	Methylobacter_tundripaludum_3132
T449DRAFT_4561	265.953	291.653	70.4143	59.7799	47.5438	45.9956	3-phosphoshikimate 1-carboxyvinyltransferase	Methylobacter_tundripaludum_3132
T449DRAFT_3370	265.85	278.218	6.5471	6.543	1.7436	1.7467	phenylalanyl-tRNA synthetase beta subunit	Methylobacter_tundripaludum_3132
T449DRAFT_2149	265.004	264.105	249.037	240.535	115.43	104.251	Rhodanese-like domain-containing protein	Methylobacter_tundripaludum_3132
T449DRAFT_3923	263.472	265.982	258.201	204.622	213.516	211.062	1,4-alpha-glucan branching enzyme	Methylobacter_tundripaludum_3132
T449DRAFT_0193	263.408	269.164	30.1018	26.9356	17.7058	20.6554	acetylornithine aminotransferase	Methylobacter_tundripaludum_3132
T449DRAFT_4399	261.42	244.69	5.3218	3.7112	3.4695	2.1244	chromosome partitioning protein	Methylobacter_tundripaludum_3132
T449DRAFT_2277	261.248	262.796	71.9333	74.3026	29.5976	28.3915	Methyltransferase domain-containing protein	Methylobacter_tundripaludum_3132
T449DRAFT_3698	261.037	268.379	23.4696	18.1425	10.0777	8.9053	phospholipid/cholesterol/gamma-HCH transport system ATP-binding protein	Methylobacter_tundripaludum_3132
T449DRAFT_4037	259.15	241.835	68.1833	57.621	25.0806	24.9029	aspartate kinase	Methylobacter_tundripaludum_3132
K370DRAFT_1798	258.883	165.426	84.7446	273.604	27.3811	24.3377	3-hexulose-6-phosphate synthase	Methylotenera_versatilis_7
T449DRAFT_3555	258.365	295.444	37.5697	45.5221	36.645	36.6497	2-isopropylmalate synthase	Methylobacter_tundripaludum_3132
T449DRAFT_2229	257.978	280.648	158.788	156.08	103.409	104.932	spermidine synthase	Methylobacter_tundripaludum_3132
T449DRAFT_4360	257.958	252.71	34.2299	28.1845	21.1768	19.5528	acyl-[acyl-carrier-protein]--UDP-N-acetylglucosamine O-acyltransferase	Methylobacter_tundripaludum_3132
T449DRAFT_2087	257.656	267.522	91.0447	127.85	50.9743	38.3197	UDP-N-acetylmuramoylalanine--D-glutamate ligase	Methylobacter_tundripaludum_3132
T449DRAFT_2181	257.226	252.751	123.519	90.686	100.738	101.643	recombination associated protein RdgC	Methylobacter_tundripaludum_3132
T449DRAFT_3924	256.732	244.107	454.391	326.118	241.964	232.842	glucose-1-phosphate adenylyltransferase	Methylobacter_tundripaludum_3132
T449DRAFT_2619	256.457	228.159	115.261	103.858	41.329	39.921	thiol:disulfide interchange protein DsbA	Methylobacter_tundripaludum_3132
T449DRAFT_3115	256.429	290.64	40.8365	30.8184	25.5305	25.7505	leucyl-tRNA synthetase	Methylobacter_tundripaludum_3132
T449DRAFT_3706	256.281	244.71	106.001	82.3767	70.0611	71.6695	hypothetical protein	Methylobacter_tundripaludum_3132
T449DRAFT_1788	255.896	191.347	160.408	125.106	65.2419	64.9103	hypothetical protein	Methylobacter_tundripaludum_3132
T449DRAFT_4214	255.497	299.271	142.101	130.045	72.3901	54.9028	GTP-binding protein HflX	Methylobacter_tundripaludum_3132
T449DRAFT_0095	255.391	259.854	38.8322	44.1215	18.1935	14.6203	amidophosphoribosyltransferase	Methylobacter_tundripaludum_3132
T449DRAFT_2040	254.162	263.172	260.387	188.425	65.2619	57.6151	anthranilate synthase, component I (EC 4.1.3.27)	Methylobacter_tundripaludum_3132
T449DRAFT_3000	253.743	276.322	214.407	184.997	127.935	114.574	ribonuclease R	Methylobacter_tundripaludum_3132
T449DRAFT_0907	253.429	262.489	38.5567	36.5965	24.9098	25.0584	RNA-binding protein	Methylobacter_tundripaludum_3132
T449DRAFT_4148	253.425	285.432	48.8385	85.9371	93.1783	139.028	mxaC protein	Methylobacter_tundripaludum_3132
T449DRAFT_1991	252.875	257.824	25.6118	21.8105	13.4268	13.0573	glycine hydroxymethyltransferase	Methylobacter_tundripaludum_3132
T449DRAFT_2993	252.442	256.302	105.147	74.9737	47.1126	38.5317	tRNA threonylcarbamoyl adenosine modification protein, Sua5/YciO/YrdC/YwlC family	Methylobacter_tundripaludum_3132
T449DRAFT_3216	252.299	261.018	21.4769	13.7774	9.0618	9.1286	glycyl-tRNA synthetase alpha chain	Methylobacter_tundripaludum_3132
T449DRAFT_0207	251.791	250.714	59.4787	46.1278	22.9923	18.6921	undecaprenyl diphosphate synthase	Methylobacter_tundripaludum_3132
T449DRAFT_0263	251.562	296.979	633.999	470.157	187.635	165.145	farnesyl-diphosphate farnesyltransferase	Methylobacter_tundripaludum_3132
T449DRAFT_2109	250.028	266.682	35.7214	31.0736	21.3389	20.3341	Isoleucyl-tRNA synthetase	Methylobacter_tundripaludum_3132
T449DRAFT_2161	249.673	243.595	12.3059	4.5996	4.4434	2.8007	small subunit ribosomal protein S21	Methylobacter_tundripaludum_3132
T449DRAFT_4357	248.266	252.064	160.488	120.216	63.8103	52.3481	Beta-barrel assembly machine subunit BamA	Methylobacter_tundripaludum_3132
T449DRAFT_3611	248.054	249.013	509.621	552.229	290.471	292.377	pilus assembly protein FimV	Methylobacter_tundripaludum_3132
T449DRAFT_2296	247.366	233.01	182.464	133.036	81.6822	66.6493	glucose-1-phosphate cytidylyltransferase	Methylobacter_tundripaludum_3132
T449DRAFT_4193	245.928	223.704	366.124	342.247	156.655	151.163	hypothetical protein	Methylobacter_tundripaludum_3132
T449DRAFT_1763	244.376	247.317	163.668	112.927	136.97	130.002	Short-chain dehydrogenase	Methylobacter_tundripaludum_3132
T449DRAFT_1147	244.299	217.513	92.1113	71.8011	81.3461	81.3647	hypothetical protein	Methylobacter_tundripaludum_3132
T449DRAFT_2936	243.719	242.567	108.666	90.6851	63.9294	60.8687	citrate synthase	Methylobacter_tundripaludum_3132
T449DRAFT_2093	243.028	227.773	366.57	407.677	158.931	115.926	16S rRNA (cytosine1402-N4)-methyltransferase	Methylobacter_tundripaludum_3132
T449DRAFT_3608	242.305	257.232	188.357	165.297	119.735	134.646	acetoin utilization protein AcuB	Methylobacter_tundripaludum_3132
T449DRAFT_2274	241.82	236.52	65.716	53.0575	20.3566	16.362	Glycosyltransferase involved in cell wall bisynthesis	Methylobacter_tundripaludum_3132
T449DRAFT_2051	241.266	234.923	9.1575	10.7297	3.2925	2.3059	urease accessory protein	Methylobacter_tundripaludum_3132
T449DRAFT_3373	240.708	198.582	64.377	63.4683	22.5982	23.6609	large subunit ribosomal protein L35	Methylobacter_tundripaludum_3132
T449DRAFT_1685	240.439	262.926	147.123	119.492	105.747	88.3532	GTP-binding protein LepA	Methylobacter_tundripaludum_3132
T449DRAFT_2935	240.068	252.913	89.4121	100.163	75.339	71.7827	2-dehydro-3-deoxyphosphogluconate aldolase / (4S)-4-hydroxy-2-oxoglutarate aldolase	Methylobacter_tundripaludum_3132
T449DRAFT_3405	239.622	236.961	910.074	761.543	681.061	624.171	cell division protease FtsH	Methylobacter_tundripaludum_3132
T449DRAFT_1953	238.507	248.846	59.81	46.8318	27.1891	26.5956	D-alanyl-D-alanine carboxypeptidase (penicillin-binding protein 5/6)	Methylobacter_tundripaludum_3132
T449DRAFT_3031	238.372	286.338	158.004	130.723	120.252	93.3893	molecular chaperone DnaJ	Methylobacter_tundripaludum_3132
T449DRAFT_0267	238.363	277.219	23.8875	19.7963	13.1563	11.308	ornithine--oxo-acid transaminase	Methylobacter_tundripaludum_3132
T449DRAFT_3058	237.633	249.132	16.4428	23.1882	13.5069	15.098	phosphoribosylaminoimidazolecarboxamide formyltransferase / IMP cyclohydrolase	Methylobacter_tundripaludum_3132
T449DRAFT_2834	237.382	223.474	16.43	14.3136	6.5437	5.1557	Rhodanese-related sulfurtransferase	Methylobacter_tundripaludum_3132
T449DRAFT_3502	236.618	258.445	62.0755	67.9485	63.1862	67.1791	Phosphopantetheine adenylyltransferase	Methylobacter_tundripaludum_3132
T449DRAFT_2090	236.374	226.958	136.185	165.844	86.3294	60.8946	UDP-N-acetylmuramoylalanyl-D-glutamate--2,6-diaminopimelate ligase	Methylobacter_tundripaludum_3132
T449DRAFT_2187	235.897	243.247	103.586	102.862	70.2889	78.7045	imidazoleglycerol-phosphate dehydratase	Methylobacter_tundripaludum_3132
T449DRAFT_3383	235.494	236.642	62.3853	54.5269	37.8366	32.2361	seryl-tRNA synthetase	Methylobacter_tundripaludum_3132
T449DRAFT_1988	235.455	234.774	203.006	171.419	192.326	176.222	malate dehydrogenase	Methylobacter_tundripaludum_3132
T449DRAFT_3473	234.853	237.764	18.2958	17.4361	6.7376	5.8104	hypothetical protein	Methylobacter_tundripaludum_3132
T449DRAFT_4644	234.722	239.534	18.4993	17.8783	13.4811	14.5149	threonine synthase	Methylobacter_tundripaludum_3132
T449DRAFT_2888	233.965	254.437	197.489	166.161	141.437	126.543	nitrilase	Methylobacter_tundripaludum_3132
T449DRAFT_3873	233.697	230.609	120.969	85.6697	70.1801	63.604	sulfate adenylyltransferase subunit 2	Methylobacter_tundripaludum_3132
T449DRAFT_3080	232.201	230.852	67.6173	88.3312	92.9516	73.7458	probable FeS assembly SUF system protein SufT	Methylobacter_tundripaludum_3132
T449DRAFT_4358	231.396	214.837	110.06	75.9126	32.1982	32.0691	periplasmic chaperone for outer membrane proteins Skp	Methylobacter_tundripaludum_3132
T449DRAFT_2984	230.591	230.506	110.281	107.658	72.1737	71.3141	ATP-dependent HslUV protease ATP-binding subunit HslU	Methylobacter_tundripaludum_3132
T449DRAFT_2610	229.51	227.402	128.02	110.186	30.2718	26.6671	DNA (cytosine-5)-methyltransferase 1	Methylobacter_tundripaludum_3132
T449DRAFT_4394	229.416	181.774	7.3848	3.5883	4.1597	5.8265	protein of unknown function (DUF3391)	Methylobacter_tundripaludum_3132
T449DRAFT_0245	229.068	203.448	201.188	172.066	76.6492	68.3884	hypothetical protein	Methylobacter_tundripaludum_3132
T449DRAFT_3129	228.801	227.478	57.4629	49.6006	22.2083	17.1614	Putative negative regulator of RcsB-dependent stress response	Methylobacter_tundripaludum_3132
K370DRAFT_0973	228.609	173.762	2.019	7.2023	0.4061	1.402	methionine synthase (B12-independent)	Methylotenera_versatilis_7
T449DRAFT_2378	227.55	230.021	28.0922	22.0408	7.9688	8.3144	glucose-6-phosphate isomerase	Methylobacter_tundripaludum_3132
T449DRAFT_4638	227.3	197.158	156.697	123.433	84.8339	80.9799	hypothetical protein	Methylobacter_tundripaludum_3132
T449DRAFT_3079	226.838	211.758	60.7452	56.1861	27.6605	22.0255	NAD(P)-dependent dehydrogenase, short-chain alcohol dehydrogenase family	Methylobacter_tundripaludum_3132
T449DRAFT_2350	226.804	181.45	112.472	95.5192	100.446	90.9091	hyperosmotically inducible protein	Methylobacter_tundripaludum_3132
T449DRAFT_2985	226.537	259.063	170.855	131.519	198.939	212.562	ATP-dependent HslUV protease, peptidase subunit HslV	Methylobacter_tundripaludum_3132
T449DRAFT_0308	226.516	172.377	129.974	60.2038	46.9126	39.7451	hypothetical protein	Methylobacter_tundripaludum_3132
T449DRAFT_3937	226.096	412.557	21.7068	12.2042	16.0216	18.4972	catecholate siderophore receptor	Methylobacter_tundripaludum_3132
T449DRAFT_4619	226.008	231.052	142.657	103.095	110.112	100.56	phosphoglycerate mutase	Methylobacter_tundripaludum_3132
T449DRAFT_1480	225.515	228.089	202.006	181.42	118.293	103.814	transposase, IS4 family	Methylobacter_tundripaludum_3132
T449DRAFT_0929	224.688	226.663	130.86	139.012	88.5301	81.6608	pyrroloquinoline quinone biosynthesis protein B	Methylobacter_tundripaludum_3132
T449DRAFT_4557	224.354	241.619	52.7384	48.0067	28.1617	25.3148	phosphoserine aminotransferase apoenzyme	Methylobacter_tundripaludum_3132
K370DRAFT_1609	224.185	131.398	7.7171	31.0464	2.8044	1.8939	large subunit ribosomal protein L13	Methylotenera_versatilis_7
T449DRAFT_1910	224.179	223.979	206.405	173.654	84.605	72.5226	Flp pilus assembly protein TadD, contains TPR repeats	Methylobacter_tundripaludum_3132
T449DRAFT_0962	223.94	320.641	327.436	271.72	239.881	227.554	ammonium transporter, Amt family	Methylobacter_tundripaludum_3132
K370DRAFT_1056	223.524	149.233	7.3145	25.5168	1.9808	1.6647	small subunit ribosomal protein S20	Methylotenera_versatilis_7
T449DRAFT_2168	223.518	238.913	20.7178	11.1506	7.7316	6.5811	5,10-methylenetetrahydrofolate reductase (NAD(P))	Methylobacter_tundripaludum_3132
T449DRAFT_2980	223.047	227.456	113.127	125.753	83.827	83.0748	ubiquinone biosynthesis protein UbiJ	Methylobacter_tundripaludum_3132
T449DRAFT_1962	222.49	228.193	34.2529	28.54	25.2498	24.5093	methionine synthase (B12-dependent)	Methylobacter_tundripaludum_3132
T449DRAFT_0273	222.115	239.554	114.7	87.6822	80.1001	79.7246	peptide chain release factor 2	Methylobacter_tundripaludum_3132
T449DRAFT_1327	222.049	209.555	42.2684	33.8782	5.1847	3.3084	hypothetical protein	Methylobacter_tundripaludum_3132
T449DRAFT_3610	221.542	232.583	106.18	83.4541	56.5776	48.3452	aspartate-semialdehyde dehydrogenase	Methylobacter_tundripaludum_3132
T449DRAFT_0230	221.283	212.352	128.768	113.591	28.9266	27.0964	EAL and modified HD-GYP domain-containing signal transduction protein	Methylobacter_tundripaludum_3132
T449DRAFT_0943	220.73	217.281	120.052	98.579	78.8935	74.8449	DNA-binding beta-propeller fold protein YncE	Methylobacter_tundripaludum_3132
T449DRAFT_3535	220.715	242.118	140.839	99.5352	71.4841	68.7084	ribosomal protein S12 methylthiotransferase	Methylobacter_tundripaludum_3132
T449DRAFT_2198	220.575	221.98	954.134	768.099	667.754	569.91	TM2 domain-containing membrane protein YozV	Methylobacter_tundripaludum_3132
T449DRAFT_2216	220.459	203.902	96.1201	102.167	49.55	58.0384	large subunit ribosomal protein L27	Methylobacter_tundripaludum_3132
T449DRAFT_2473	220.457	219.114	52.3343	46.6098	16.2342	12.9079	Bis(5'nucleosyl)-tetraphosphatase, ApaH	Methylobacter_tundripaludum_3132
T449DRAFT_0190	220.076	230.467	47.4964	55.871	35.2362	34.5172	dihydroxy-acid dehydratase	Methylobacter_tundripaludum_3132
T449DRAFT_2889	219.882	245.972	244.857	217.508	156.901	143.687	NlpB/DapX lipoprotein	Methylobacter_tundripaludum_3132
T449DRAFT_0671	219.356	191.916	48.399	59.4926	15.0915	13.2968	chemotaxis protein CheD	Methylobacter_tundripaludum_3132
T449DRAFT_2420	219	215.875	68.0103	48.9574	41.346	42.9191	hypothetical protein	Methylobacter_tundripaludum_3132
T449DRAFT_0051	218.674	213.895	116.328	90.886	85.2498	87.0728	ribosomal protein S6--L-glutamate ligase	Methylobacter_tundripaludum_3132
T449DRAFT_1994	218.21	226.72	27.0922	30.9085	13.1502	11.7017	Formate-tetrahydrofolate ligase	Methylobacter_tundripaludum_3132
T449DRAFT_2933	218.129	229.405	206.396	142.822	157.525	146.889	glucose-6-phosphate 1-dehydrogenase	Methylobacter_tundripaludum_3132
T449DRAFT_3385	217.892	232.618	31.6577	28.7078	12.1239	12.5394	DNA topoisomerase-1	Methylobacter_tundripaludum_3132
T449DRAFT_2084	217.879	213.311	40.6095	63.6683	20.9647	15.6451	UDP-N-acetylmuramate--L-alanine ligase	Methylobacter_tundripaludum_3132
T449DRAFT_0956	217.737	204.968	32.4989	19.4583	12.2907	11.7181	DNA-binding regulatory protein, YebC/PmpR family	Methylobacter_tundripaludum_3132
T449DRAFT_0966	217.586	736.708	37.3531	6.4166	12.1444	10.1494	Putative beta-barrel porin-2, OmpL-like. bbp2	Methylobacter_tundripaludum_3132
T449DRAFT_3647	217.422	238.659	254.056	68.2734	351.772	351.662	biotin synthase	Methylobacter_tundripaludum_3132
T449DRAFT_2110	217.411	235.144	31.3962	22.5095	11.7265	12.0335	riboflavin kinase / FMN adenylyltransferase	Methylobacter_tundripaludum_3132
T449DRAFT_2312	217.306	234.58	21.7189	22.1666	10.8	9.096	GDPmannose 4,6-dehydratase	Methylobacter_tundripaludum_3132
T449DRAFT_4059	217.237	199.194	13.8189	13.8242	5.5962	3.6648	conserved hypothetical protein, steroid delta-isomerase-related	Methylobacter_tundripaludum_3132
T449DRAFT_2573	217.192	230.666	174.959	146.898	174.742	171.468	NAD(P)H-flavin reductase	Methylobacter_tundripaludum_3132
T449DRAFT_1661	216.041	189.467	121.253	76.8087	63.114	57.2236	Endonuclease, Uma2 family (restriction endonuclease fold)	Methylobacter_tundripaludum_3132
T449DRAFT_3696	215.755	211.368	21.4893	17.7853	12.4149	11.4783	phospholipid/cholesterol/gamma-HCH transport system substrate-binding protein	Methylobacter_tundripaludum_3132
T449DRAFT_2334	215.618	205.999	25.2533	15.3851	11.5276	9.7924	NlpE N-terminal domain-containing protein	Methylobacter_tundripaludum_3132
T449DRAFT_3288	214.756	207.855	210.007	152.099	93.1148	75.0369	formylmethanofuran dehydrogenase, subunit C /formyltransferase/hydrolase complex subunit C	Methylobacter_tundripaludum_3132
T449DRAFT_0486	214	243.079	40.2053	42.3091	23.7237	23.8101	tRNA pseudouridine55 synthase	Methylobacter_tundripaludum_3132
T449DRAFT_3773	213.604	237.401	432.188	370.576	458.028	459.985	hypothetical protein	Methylobacter_tundripaludum_3132
T449DRAFT_0475	213.147	207.184	287.527	235.931	361.722	349.189	4-hydroxy-3-methylbut-2-en-1-yl diphosphate synthase	Methylobacter_tundripaludum_3132
T449DRAFT_2259	213.106	208.237	69.2054	89.1074	85.1855	92.3825	Rhodanese-related sulfurtransferase	Methylobacter_tundripaludum_3132
T449DRAFT_4060	211.93	225.024	11.3992	9.0704	3.5464	3.0533	glutaminyl-tRNA synthetase	Methylobacter_tundripaludum_3132
T449DRAFT_4645	211.293	220.843	17.5943	15.0666	10.6297	8.7531	homoserine dehydrogenase	Methylobacter_tundripaludum_3132
T449DRAFT_2958	210.9	227.473	30.4934	35.5565	19.4794	18.5091	undecaprenyl-phosphate 4-deoxy-4-formamido-L-arabinose transferase	Methylobacter_tundripaludum_3132
T449DRAFT_3771	209.017	207.083	215.766	179.255	142.346	132.66	serine protease Do	Methylobacter_tundripaludum_3132
T449DRAFT_4562	208.276	197.05	41.019	32.8101	11.9155	8.4555	cytidylate kinase	Methylobacter_tundripaludum_3132
T449DRAFT_0336	207.919	184.779	23.7761	28.6772	15.9096	28.01	translation initiation factor IF-1	Methylobacter_tundripaludum_3132
T449DRAFT_2797	206.924	221.677	82.4	57.2236	76.9862	74.9515	thiazole synthase	Methylobacter_tundripaludum_3132
T449DRAFT_3786	206.373	242.768	372.52	255.609	478.03	332.457	phosphoadenosine phosphosulfate reductase	Methylobacter_tundripaludum_3132
T449DRAFT_0192	205.558	203.991	12.7527	10.721	5.1879	5.0821	ornithine carbamoyltransferase	Methylobacter_tundripaludum_3132
T449DRAFT_2116	205.441	232.195	51.7524	40.681	36.7953	34.0209	23S rRNA pseudouridine1911/1915/1917 synthase	Methylobacter_tundripaludum_3132
T449DRAFT_4402	204.783	208.877	49.7799	30.149	29.8565	25.1158	Chemotaxis protein histidine kinase CheA	Methylobacter_tundripaludum_3132
T449DRAFT_3128	204.771	225.186	38.6025	37.1363	17.0255	14.637	histidyl-tRNA synthetase	Methylobacter_tundripaludum_3132
T449DRAFT_4372	204.317	213.101	59.2862	54.0554	16.347	16.2967	putative regulatory protein, FmdB family	Methylobacter_tundripaludum_3132
T449DRAFT_0415	204.299	171.553	7.7469	8.119	0.6417	1.1556	hypothetical protein	Methylobacter_tundripaludum_3132
K370DRAFT_1861	204.23	132.573	11.1846	24.4558	3.465	2.5527	DNA-directed RNA polymerase subunit alpha	Methylotenera_versatilis_7
T449DRAFT_1877	203.679	147.44	27.7145	15.8979	2.9812	0.9761	large subunit ribosomal protein L29	Methylobacter_tundripaludum_3132
T449DRAFT_2094	203.545	183.548	447.498	449.031	223.69	167.584	MraZ protein	Methylobacter_tundripaludum_3132
T449DRAFT_4007	202.672	218.368	372.317	303.833	333.117	304.684	hypothetical protein	Methylobacter_tundripaludum_3132
T449DRAFT_4559	202.47	212.701	20.4849	23.2735	13.3965	12.9454	histidinol-phosphate aminotransferase	Methylobacter_tundripaludum_3132
T449DRAFT_4545	201.691	192.303	51.5634	44.0902	18.578	16.9641	D-alanyl-D-alanine carboxypeptidase	Methylobacter_tundripaludum_3132
T449DRAFT_3130	201.111	225.172	21.7914	20.5053	11.6369	12.7903	Beta-barrel assembly machine subunit BamB	Methylobacter_tundripaludum_3132
T449DRAFT_4160	200.786	229.431	200.832	178.809	138.768	135.65	glutamyl-tRNA synthetase	Methylobacter_tundripaludum_3132
T449DRAFT_3127	200.065	218.245	60.2785	59.4979	20.5191	19.708	type IV pilus assembly protein PilF	Methylobacter_tundripaludum_3132
T449DRAFT_0006	200.035	214.042	177.186	171.65	190.247	194.316	glutamate-5-semialdehyde dehydrogenase	Methylobacter_tundripaludum_3132
T449DRAFT_3386	199.836	208.57	38.2558	41.6903	9.3111	11.0791	Smg protein	Methylobacter_tundripaludum_3132
T449DRAFT_3078	199.576	209.699	73.629	60.1549	41.6725	42.963	phosphoglycolate phosphatase	Methylobacter_tundripaludum_3132
T449DRAFT_3065	199.511	207.655	37.3045	32.5499	35.0804	34.9325	ribosomal protein L11 methyltransferase	Methylobacter_tundripaludum_3132
T449DRAFT_3215	199.26	200.726	25.7978	19.8128	11.3088	12.7513	glycyl-tRNA synthetase beta chain	Methylobacter_tundripaludum_3132
T449DRAFT_0204	199.186	219.446	154.198	150.533	113.649	79.7646	regulator of sigma E protease	Methylobacter_tundripaludum_3132
T449DRAFT_2860	197.956	199.477	23.0944	17.3253	8.9077	8.7397	HemY protein	Methylobacter_tundripaludum_3132
T449DRAFT_1426	197.92	162.596	1018.37	666.329	348.913	315.087	hypothetical protein	Methylobacter_tundripaludum_3132
T449DRAFT_4213	196.596	179.476	250.093	155.824	194.934	168.701	host factor-I protein	Methylobacter_tundripaludum_3132
T449DRAFT_2957	196.507	201.025	17.7216	26.3265	20.3989	21.3738	methionyl-tRNA formyltransferase	Methylobacter_tundripaludum_3132
T449DRAFT_2088	196.382	200.903	92.2402	120.097	70.6157	58.459	Phospho-N-acetylmuramoyl-pentapeptide-transferase	Methylobacter_tundripaludum_3132
K370DRAFT_1242	196.187	125.201	10.2761	30.0403	2.4706	1.9068	small subunit ribosomal protein S16	Methylotenera_versatilis_7
T449DRAFT_4530	196.031	199.615	19.1315	15.4933	13.6135	11.6916	alpha-L-glutamate ligase, RimK family	Methylobacter_tundripaludum_3132
T449DRAFT_4469	195.98	210.818	5.259	2.5811	1.4961	1.4145	2-C-methyl-D-erythritol 4-phosphate cytidylyltransferase	Methylobacter_tundripaludum_3132
T449DRAFT_0413	195.778	195.192	44.6576	11.4569	4.0004	3.0258	Endonuclease, Uma2 family (restriction endonuclease fold)	Methylobacter_tundripaludum_3132
T449DRAFT_2269	195.352	200.591	419.14	330.533	310.768	271.896	hypothetical protein	Methylobacter_tundripaludum_3132
T449DRAFT_1770	195.248	198.58	100.154	88.9887	47.7551	51.7281	uroporphyrin-III C-methyltransferase / precorrin-2 dehydrogenase / sirohydrochlorin ferrochelatase	Methylobacter_tundripaludum_3132
T449DRAFT_2858	195.156	198.605	56.4293	43.0307	16.4709	17.7368	uroporphyrinogen-III synthase	Methylobacter_tundripaludum_3132
T449DRAFT_0410	194.93	193.237	95.6141	86.568	92.278	95.3701	Peptidase family M48	Methylobacter_tundripaludum_3132
T449DRAFT_2190	194.772	215.487	48.9343	52.2221	37.0998	33.7078	cyclase	Methylobacter_tundripaludum_3132
K370DRAFT_1860	194.726	129.467	14.5521	33.6506	3.868	3.7052	SSU ribosomal protein S4P	Methylotenera_versatilis_7
T449DRAFT_3519	194.446	183.423	122.689	112.342	42.0146	35.4158	flagellar assembly protein FliH	Methylobacter_tundripaludum_3132
T449DRAFT_4407	194.32	150.258	169.294	97.075	31.6827	29.152	hypothetical protein	Methylobacter_tundripaludum_3132
T449DRAFT_2842	194.271	195.302	36.3543	19.6508	10.5327	12.3882	MFS transporter, PAT family, beta-lactamase induction signal transducer AmpG	Methylobacter_tundripaludum_3132
T449DRAFT_2218	194.089	194.888	46.1868	51.5516	37.056	40.6125	octaprenyl-diphosphate synthase	Methylobacter_tundripaludum_3132
T449DRAFT_4464	193.996	201.724	161.067	175.388	149.758	145.306	tRNA(Ile)-lysidine synthase	Methylobacter_tundripaludum_3132
T449DRAFT_4202	193.374	211.317	47.5768	33.1945	56.0031	55.1714	nitrogen fixation protein NifU	Methylobacter_tundripaludum_3132
T449DRAFT_2876	193.275	196.013	129.617	110.761	62.6501	59.1705	poly(A) polymerase	Methylobacter_tundripaludum_3132
T449DRAFT_0244	193.219	167.791	337.474	267.33	94.7693	81.9086	hypothetical protein	Methylobacter_tundripaludum_3132
T449DRAFT_3580	193.13	184.511	152.302	130.958	50.4409	42.7683	diguanylate cyclase	Methylobacter_tundripaludum_3132
T449DRAFT_0255	192.793	194	24.7792	17.5587	13.7516	12.9826	prolyl-tRNA synthetase	Methylobacter_tundripaludum_3132
T449DRAFT_1297	192.437	201.784	26.3136	21.6688	18.9437	20.5568	DNA-binding regulatory protein, YebC/PmpR family	Methylobacter_tundripaludum_3132
T449DRAFT_3132	192.274	175.72	47.9966	66.349	32.3797	25.0044	thiol peroxidase, atypical 2-Cys peroxiredoxin	Methylobacter_tundripaludum_3132
T449DRAFT_2959	192.123	203.12	52.5618	45.056	25.3242	23.7252	dTDP-4-amino-4,6-dideoxygalactose transaminase	Methylobacter_tundripaludum_3132
T449DRAFT_3511	192.088	171.114	171.877	147.247	54.2229	44.6945	FHA domain-containing protein	Methylobacter_tundripaludum_3132
T449DRAFT_3925	192.024	183.745	256.883	203.077	189.365	179.023	Alpha-amylase/alpha-mannosidase, GH57 family	Methylobacter_tundripaludum_3132
T449DRAFT_0096	191.538	176.054	30.3215	26.5562	20.3478	23.8282	membrane protein required for colicin V production	Methylobacter_tundripaludum_3132
T449DRAFT_1298	191.531	208.795	35.0971	31.2093	29.8803	30.3233	phosphoserine phosphatase	Methylobacter_tundripaludum_3132
T449DRAFT_4443	191.386	206.028	615.912	721.955	325.333	320.969	N-acetylmuramoyl-L-alanine amidase	Methylobacter_tundripaludum_3132
T449DRAFT_2910	191.151	195.642	224.916	234.251	168.816	172.97	lipopolysaccharide export system ATP-binding protein	Methylobacter_tundripaludum_3132
T449DRAFT_0603	191.128	173.043	97.9913	77.7852	42.3537	39.2307	phosphonoacetate hydrolase	Methylobacter_tundripaludum_3132
T449DRAFT_1644	191.046	188.695	61.4595	60.4197	46.1681	41.3564	3-dehydroquinate synthase	Methylobacter_tundripaludum_3132
T449DRAFT_0004	190.765	171.067	160.579	104.489	84.7608	59.0244	ribosome-associated protein	Methylobacter_tundripaludum_3132
T449DRAFT_2892	190.736	193.686	97.3298	105.781	71.2711	65.7204	PmbA protein	Methylobacter_tundripaludum_3132
T449DRAFT_2631	190.558	181.314	55.1403	41.7331	24.1895	27.3574	hypothetical protein	Methylobacter_tundripaludum_3132
T449DRAFT_2952	190.199	200.957	118.561	93.0475	90.9769	98.7372	leucyl aminopeptidase	Methylobacter_tundripaludum_3132
T449DRAFT_2917	190.193	197.732	199.548	194.911	82.5453	74.1385	septum site-determining protein MinC	Methylobacter_tundripaludum_3132
T449DRAFT_0139	189.564	170.728	329.902	251.689	253.828	244.979	cell division protein ZipA	Methylobacter_tundripaludum_3132
T449DRAFT_0668	189.343	180.137	72.1902	84.1678	40.2716	32.9658	hypothetical protein	Methylobacter_tundripaludum_3132
T449DRAFT_3458	188.839	193.588	87.7491	63.1322	66.0905	68.9538	Predicted metal-dependent hydrolase, TIM-barrel fold	Methylobacter_tundripaludum_3132
T449DRAFT_3492	188.83	145.341	61.895	61.5116	16.112	12.2939	hypothetical protein	Methylobacter_tundripaludum_3132
T449DRAFT_3861	188.718	192.113	131.029	112.787	141.488	153.351	Uncharacterized protein YjbI, contains pentapeptide repeats	Methylobacter_tundripaludum_3132
T449DRAFT_2569	188.352	316.907	549.929	505.527	1568.47	1530.6	hemoglobin	Methylobacter_tundripaludum_3132
T449DRAFT_2285	188.066	184.63	46.3292	34.4116	11.4071	11.4728	hypothetical protein	Methylobacter_tundripaludum_3132
T449DRAFT_3693	186.808	192.124	9.4676	8.9451	6.0077	5.8543	ATP phosphoribosyltransferase	Methylobacter_tundripaludum_3132
T449DRAFT_2921	186.665	204.766	11.1659	15.9639	6.0824	5.6517	ATP diphosphatase	Methylobacter_tundripaludum_3132
T449DRAFT_2981	186.632	196.238	45.5314	47.0488	30.3238	30.0542	demethylmenaquinone methyltransferase / 2-methoxy-6-polyprenyl-1,4-benzoquinol methylase	Methylobacter_tundripaludum_3132
T449DRAFT_2955	186.325	189.004	14.4358	11.0198	6.4984	6.6017	Peptidoglycan/xylan/chitin deacetylase, PgdA/CDA1 family	Methylobacter_tundripaludum_3132
T449DRAFT_3212	186.203	193.487	128.435	102.475	39.5556	39.1679	hypothetical protein	Methylobacter_tundripaludum_3132
K370DRAFT_1835	185.921	125.187	5.6384	22.2936	2.958	2.9439	large subunit ribosomal protein L3	Methylotenera_versatilis_7
T449DRAFT_2381	185.764	187.079	10.2214	6.8136	5.059	4.9374	GMP synthase (glutamine-hydrolysing)	Methylobacter_tundripaludum_3132
T449DRAFT_2082	185.706	173.585	146.962	152.17	68.8173	51.0633	D-alanine-D-alanine ligase	Methylobacter_tundripaludum_3132
T449DRAFT_2414	184.052	192.564	56.1786	39.9633	39.0423	35.063	methionyl-tRNA synthetase	Methylobacter_tundripaludum_3132
K370DRAFT_1847	182.783	116.613	10.0255	23.3628	1.7287	1.9025	LSU ribosomal protein L5P	Methylotenera_versatilis_7
K370DRAFT_0355	182.274	102.104	5.6074	15.8939	1.0967	0.1975	cold shock protein (beta-ribbon, CspA family)	Methylotenera_versatilis_7
T449DRAFT_2872	182.227	176.805	19.579	19.1407	19.7009	21.0086	oligopeptidase A	Methylobacter_tundripaludum_3132
T449DRAFT_3527	182.219	178.095	9.3458	4.6787	2.0738	2.5137	3-deoxy-D-manno-octulosonic-acid transferase	Methylobacter_tundripaludum_3132
T449DRAFT_3381	181.963	186.444	143.061	111.759	75.7964	76.0334	oligoribonuclease	Methylobacter_tundripaludum_3132
T449DRAFT_2134	181.443	229.676	223.895	195.357	269.72	262.538	pyrroline-5-carboxylate reductase	Methylobacter_tundripaludum_3132
T449DRAFT_0673	180.83	168.873	54.344	42.5588	7.1948	6.4785	ABC-type transporter Mla maintaining outer membrane lipid asymmetry, MlaB component, contains STAS domain	Methylobacter_tundripaludum_3132
T449DRAFT_2493	180.799	172.486	50.4171	33.2685	21.7581	18.4313	hypothetical protein	Methylobacter_tundripaludum_3132
T449DRAFT_0675	180.66	160.238	297.601	284.297	243.541	208.948	purine-binding chemotaxis protein CheW	Methylobacter_tundripaludum_3132
T449DRAFT_3057	180.44	194.832	11.9757	9.3495	5.9045	4.9161	phosphoribosylamine--glycine ligase	Methylobacter_tundripaludum_3132
T449DRAFT_3777	180.261	181.199	162.645	125.544	148.858	156.954	tryptophanyl-tRNA synthetase	Methylobacter_tundripaludum_3132
T449DRAFT_0436	179.475	193.133	268.92	238.126	199.644	182.859	Predicted dehydrogenase	Methylobacter_tundripaludum_3132
T449DRAFT_3697	179.424	180.151	21.1535	20.4428	14.2984	11.9808	phospholipid/cholesterol/gamma-HCH transport system permease protein	Methylobacter_tundripaludum_3132
T449DRAFT_4189	179.094	178.034	45.836	29.8225	12.6885	14.9854	Beta-barrel assembly machine subunit BamE	Methylobacter_tundripaludum_3132
T449DRAFT_3114	178.282	162.519	24.7847	11.4168	7.6848	8.3613	Zinc-ribbon containing domain-containing protein	Methylobacter_tundripaludum_3132
T449DRAFT_2425	178.072	165.274	37.5265	23.9836	12.3463	14.2608	hypothetical protein	Methylobacter_tundripaludum_3132
T449DRAFT_1684	177.928	186.501	74.8942	64.795	42.4265	41.4463	signal peptidase I	Methylobacter_tundripaludum_3132
K370DRAFT_1825	177.745	120.187	11.7869	30.2055	3.8653	3.2075	LSU ribosomal protein L1P	Methylotenera_versatilis_7
T449DRAFT_1199	177.422	145.645	99.2157	67.5044	31.6827	36.3231	hypothetical protein	Methylobacter_tundripaludum_3132
T449DRAFT_3121	177.235	213.053	34.0238	25.471	18.4313	18.5194	queuine tRNA-ribosyltransferase	Methylobacter_tundripaludum_3132
T449DRAFT_2839	176.447	171.494	20.2506	20.5489	10.5363	11.1374	Uncharacterized conserved protein, DUF934 family	Methylobacter_tundripaludum_3132
T449DRAFT_3004	176.331	192.386	67.2022	70.3707	44.3706	48.641	hypothetical protein	Methylobacter_tundripaludum_3132
T449DRAFT_3494	176.277	175.779	56.7304	58.7778	53.5715	51.4251	ribonucleoside-diphosphate reductase class II	Methylobacter_tundripaludum_3132
T449DRAFT_3536	175.475	168.26	105.072	68.5864	43.6341	39.1465	Cytochrome oxidase complex assembly protein 1	Methylobacter_tundripaludum_3132
T449DRAFT_1292	175.162	186.114	45.448	42.6097	25.2329	22.1011	biopolymer transport protein TolQ	Methylobacter_tundripaludum_3132
T449DRAFT_4457	175.057	180.958	162.804	135.78	90.4584	82.4798	outer membrane lipoprotein carrier protein	Methylobacter_tundripaludum_3132
T449DRAFT_0087	174.981	188.769	18.9979	13.6965	10.6576	9.3028	6,7-dimethyl-8-ribityllumazine synthase	Methylobacter_tundripaludum_3132
T449DRAFT_2768	174.831	171.887	96.4955	69.3955	60.8597	53.6984	hypothetical protein	Methylobacter_tundripaludum_3132
T449DRAFT_0633	174.753	182.526	153.292	147.966	74.7816	69.6637	Beta-barrel assembly machine subunit BamC	Methylobacter_tundripaludum_3132
T449DRAFT_3081	173.752	172.502	43.7407	29.6785	16.6474	16.9888	PilZ domain-containing protein	Methylobacter_tundripaludum_3132
T449DRAFT_0934	173.743	208.237	256.317	208.403	175.817	151.537	Molecular chaperone DnaK (HSP70)	Methylobacter_tundripaludum_3132
T449DRAFT_3368	173.59	184.431	330.217	331.177	367.786	430.205	DNA-binding transcriptional regulator, MerR family	Methylobacter_tundripaludum_3132
T449DRAFT_4219	172.769	148.953	29.5874	47.2995	29.2196	31.8326	hypothetical protein	Methylobacter_tundripaludum_3132
T449DRAFT_2513	172.362	168.218	22.494	17.7328	10.4652	10.6854	Na+-translocating ferredoxin:NAD+ oxidoreductase RNF, RnfG subunit	Methylobacter_tundripaludum_3132
T449DRAFT_2146	170.798	169.149	54.3833	44.1358	59.1998	49.1716	glutathione synthase	Methylobacter_tundripaludum_3132
T449DRAFT_3939	170.364	231.74	7.4173	3.2867	7.2918	8.2813	outer membrane transport energization protein ExbB (TC 2.C.1.1.1)	Methylobacter_tundripaludum_3132
T449DRAFT_1751	169.899	138.154	354.591	253.558	227.949	210.562	hypothetical protein	Methylobacter_tundripaludum_3132
T449DRAFT_0391	169.673	153.974	10.8296	5.8245	1.591	1.4675	two-component system, NarL family, sensor histidine kinase UhpB	Methylobacter_tundripaludum_3132
T449DRAFT_2542	169.405	196.084	57.6652	66.8828	62.8529	64.7199	GTP cyclohydrolase II	Methylobacter_tundripaludum_3132
K370DRAFT_1249	169.35	108.934	144.56	242.387	24.0899	16.1445	peptidoglycan-associated lipoprotein	Methylotenera_versatilis_7
T449DRAFT_2795	169.284	169.855	865.2	993.47	482.565	434.015	Dynamin family protein	Methylobacter_tundripaludum_3132
T449DRAFT_0133	168.919	162.841	55.5696	54.8371	32.7638	32.1463	cysteine synthase B	Methylobacter_tundripaludum_3132
T449DRAFT_2150	168.848	235.977	830.197	622.626	665.225	554.22	serine protease DegQ	Methylobacter_tundripaludum_3132
K370DRAFT_1862	168.287	108.963	7.0874	16.3006	1.1976	1.318	large subunit ribosomal protein L17	Methylotenera_versatilis_7
T449DRAFT_1286	167.997	175.958	22.8819	26.8902	8.5603	8.6534	7-carboxy-7-deazaguanine synthase	Methylobacter_tundripaludum_3132
T449DRAFT_3046	167.815	138.97	986.255	761.5	565.392	428.671	hypothetical protein	Methylobacter_tundripaludum_3132
T449DRAFT_4175	167.791	166.397	7.8012	3.7331	1.6644	1.6486	hypothetical protein	Methylobacter_tundripaludum_3132
T449DRAFT_1294	167.736	191.417	118.706	112.025	110.791	128.026	Holliday junction DNA helicase subunit RuvB	Methylobacter_tundripaludum_3132
T449DRAFT_3868	167.611	152.673	31.878	16.0477	12.0314	13.5648	hypothetical protein	Methylobacter_tundripaludum_3132
T449DRAFT_2331	167.48	150.533	263.089	187.894	73.7876	63.0938	hypothetical protein	Methylobacter_tundripaludum_3132
K370DRAFT_0476	167.448	96.5974	18.8479	53.9101	2.6353	4.0679	hypothetical protein	Methylotenera_versatilis_7
T449DRAFT_0088	167.32	184.773	50.2911	46.4763	32.7114	35.0753	3,4-dihydroxy 2-butanone 4-phosphate synthase / GTP cyclohydrolase II	Methylobacter_tundripaludum_3132
K370DRAFT_1826	166.981	117.496	5.8756	19.399	1.5911	2.8655	LSU ribosomal protein L10P	Methylotenera_versatilis_7
T449DRAFT_2890	166.835	180.625	157.707	140.58	113.913	113.109	TldD protein	Methylobacter_tundripaludum_3132
T449DRAFT_3931	166.766	185.035	98.1184	71.1813	65.0398	62.7592	cysteinyl-tRNA synthetase	Methylobacter_tundripaludum_3132
T449DRAFT_3499	166.738	180.574	80.1087	68.9254	50.0237	45.0095	zinc protease	Methylobacter_tundripaludum_3132
T449DRAFT_4411	166.522	134.756	9.0332	3.9625	1.7667	0.159	hypothetical protein	Methylobacter_tundripaludum_3132
T449DRAFT_3559	166.421	170.823	94.4635	78.3677	81.5671	78.5071	fructose-1,6-bisphosphatase I	Methylobacter_tundripaludum_3132
T449DRAFT_4558	165.905	163.088	22.361	19.7549	14.8379	14.0051	chorismate mutase	Methylobacter_tundripaludum_3132
T449DRAFT_4369	165.9	188.382	43.8998	50.8903	19.5263	19.5277	ribonuclease T	Methylobacter_tundripaludum_3132
K370DRAFT_1509	165.897	110.34	13.9908	27.0402	3.256	1.6398	ATP synthase F1 subcomplex gamma subunit	Methylotenera_versatilis_7
K370DRAFT_1838	165.667	114.838	13.2389	31.3064	7.7679	4.2527	large subunit ribosomal protein L2	Methylotenera_versatilis_7
T449DRAFT_2313	165.604	186.406	36.551	30.8071	17.967	17.4049	mannose-1-phosphate guanylyltransferase (GDP) /mannose-6-phosphate isomerase, type 2	Methylobacter_tundripaludum_3132
T449DRAFT_3005	165.312	167.382	43.9093	42.366	18.3662	20.4578	heme exporter protein C	Methylobacter_tundripaludum_3132
T449DRAFT_0071	165.149	191.976	32.6809	31.2525	19.4529	16.7521	peptide chain release factor 3	Methylobacter_tundripaludum_3132
T449DRAFT_3339	165.115	147.273	166.176	176.63	135.619	144.865	carbonic anhydrase	Methylobacter_tundripaludum_3132
T449DRAFT_3574	164.529	167.065	97.55	106.326	39.3822	37.7953	c-di-GMP-binding flagellar brake protein YcgR, contains PilZNR and PilZ domains	Methylobacter_tundripaludum_3132
T449DRAFT_0963	163.784	189.825	185.324	118.11	58.9639	64.6778	nitrogen regulatory protein P-II family	Methylobacter_tundripaludum_3132
T449DRAFT_2950	163.771	169.284	16.6111	15.4333	10.2605	10.7566	valyl-tRNA synthetase	Methylobacter_tundripaludum_3132
T449DRAFT_3131	163.496	175.024	25.281	26.5105	9.3566	8.2881	GTP-binding protein	Methylobacter_tundripaludum_3132
T449DRAFT_0090	162.978	170.178	80.4997	74.3281	48.1874	43.8197	diaminohydroxyphosphoribosylaminopyrimidine deaminase / 5-amino-6-(5-phosphoribosylamino)uracil reductase	Methylobacter_tundripaludum_3132
T449DRAFT_2830	162.85	168.173	202.923	134.981	113.88	102.021	starch phosphorylase	Methylobacter_tundripaludum_3132
K370DRAFT_1510	162.712	107.292	10.3052	28.398	4.4677	3.8112	ATP synthase F1 subcomplex alpha subunit	Methylotenera_versatilis_7
T449DRAFT_3785	162.706	170.572	44.7761	31.708	10.0478	8.8185	glutamate-cysteine ligase	Methylobacter_tundripaludum_3132
T449DRAFT_4067	161.851	156.527	142.265	127.54	61.4643	52.6684	Murein L,D-transpeptidase YcbB/YkuD	Methylobacter_tundripaludum_3132
T449DRAFT_4205	161.743	176.641	70.5223	64.1469	57.1869	54.6904	thiamine biosynthesis lipoprotein	Methylobacter_tundripaludum_3132
K370DRAFT_0464	161.597	93.1336	8.5394	22.92	1.8324	0.6187	LSU ribosomal protein L9P	Methylotenera_versatilis_7
T449DRAFT_1335	161.416	163.337	93.6709	82.2706	22.8911	22.1632	Protein of unknown function DUF262	Methylobacter_tundripaludum_3132
T449DRAFT_0269	161.415	191.492	25.3975	16.6942	11.5105	9.9089	putative copper resistance protein D	Methylobacter_tundripaludum_3132
T449DRAFT_0727	160.975	156.079	500.603	428.735	345.095	260.185	RNA-directed DNA polymerase (EC 2.7.7.49)	Methylobacter_tundripaludum_3132
T449DRAFT_1674	160.558	149.329	123.814	98.4031	49.468	48.5593	Rhodanese-related sulfurtransferase	Methylobacter_tundripaludum_3132
T449DRAFT_3504	160.26	146.938	104.879	127.584	56.414	61.4519	4Fe-4S dicluster domain-containing protein	Methylobacter_tundripaludum_3132
T449DRAFT_2870	159.737	133.891	339.548	240.429	141.538	122.296	hypothetical protein (DUF2188)	Methylobacter_tundripaludum_3132
T449DRAFT_1954	159.61	167.658	21.8727	21.5317	12.4188	9.1895	D-alanine transaminase	Methylobacter_tundripaludum_3132
T449DRAFT_3208	159.413	157.457	34.4057	28.97	20.1608	20.6576	ferrochelatase	Methylobacter_tundripaludum_3132
T449DRAFT_4203	159.396	169.013	13.3972	10.5069	7.3478	5.4837	16S rRNA (guanine1516-N2)-methyltransferase	Methylobacter_tundripaludum_3132
T449DRAFT_0219	159.293	157.64	101.996	101.088	36.5557	33.2276	transcriptional regulator, TetR family	Methylobacter_tundripaludum_3132
T449DRAFT_1166	159.169	152.466	233.561	209.728	192.87	188.609	putative proteasome-type protease	Methylobacter_tundripaludum_3132
T449DRAFT_2215	159.15	184.609	40.8486	24.8752	21.9779	20.2857	GTP-binding protein	Methylobacter_tundripaludum_3132
T449DRAFT_2085	159.024	143.241	45.4392	53.7319	13.8262	9.0929	UDP-N-acetylglucosamine-N-acetylmuramylpentapeptide N-acetylglucosamine transferase	Methylobacter_tundripaludum_3132
T449DRAFT_1671	158.855	178.495	211.755	178.198	172.237	160.612	ATP-binding cassette, subfamily F, uup	Methylobacter_tundripaludum_3132
T449DRAFT_3250	158.329	155.823	166.802	172.356	172.581	193.997	polysaccharide export outer membrane protein	Methylobacter_tundripaludum_3132
T449DRAFT_0657	157.984	165.751	170.65	161.33	136.433	125.553	aconitase	Methylobacter_tundripaludum_3132
T449DRAFT_1021	157.835	167.094	183.145	166.964	140.578	164.039	Beta-ketoacyl synthase, N-terminal domain	Methylobacter_tundripaludum_3132
T449DRAFT_0634	157.797	160.671	54.6992	43.3786	17.5707	20.5626	4-hydroxy-tetrahydrodipicolinate synthase	Methylobacter_tundripaludum_3132
T449DRAFT_0487	157.511	160.197	63.6703	60.1972	53.3387	47.3847	ribosome-binding factor A	Methylobacter_tundripaludum_3132
T449DRAFT_1722	156.807	147.408	48.0647	43.0738	34.8158	37.9497	tellurite resistance protein TerB	Methylobacter_tundripaludum_3132
T449DRAFT_2635	156.796	170.129	101.791	96.1128	63.2231	61.6386	diaminopimelate decarboxylase	Methylobacter_tundripaludum_3132
T449DRAFT_4172	156.548	184.104	20.8601	13.4019	11.1299	8.4348	ATPase components of ABC transporters with duplicated ATPase domains	Methylobacter_tundripaludum_3132
T449DRAFT_0086	156.492	149.843	19.0577	15.4335	11.0926	8.5921	NusB antitermination factor	Methylobacter_tundripaludum_3132
T449DRAFT_4611	156.413	153.964	118.009	98.2158	57.0678	48.4967	hypothetical protein	Methylobacter_tundripaludum_3132
T449DRAFT_0876	156.089	145.16	195.825	172.191	60.6675	56.3266	37-kD nucleoid-associated bacterial protein	Methylobacter_tundripaludum_3132
T449DRAFT_2856	156.015	161.2	112.337	88.4455	93.9147	96.3468	argininosuccinate lyase	Methylobacter_tundripaludum_3132
T449DRAFT_3553	155.804	144.624	335.929	231.676	163.606	154.198	ribosomal-protein-alanine N-acetyltransferase	Methylobacter_tundripaludum_3132
T449DRAFT_3547	155.524	136.172	11.267	10.7834	3.2053	5.4837	iron-sulfur cluster assembly protein	Methylobacter_tundripaludum_3132
T449DRAFT_2041	155.447	154.514	75.1757	48.3988	23.6321	18.8909	anthranilate synthase, component II (EC 4.1.3.27)	Methylobacter_tundripaludum_3132
T449DRAFT_4181	155.117	154.759	45.0521	44.2936	45.4899	50.9959	neurotransmitter:Na+ symporter, NSS family	Methylobacter_tundripaludum_3132
T449DRAFT_2086	154.431	144.096	68.8303	80.686	36.1467	27.2038	cell division protein FtsW	Methylobacter_tundripaludum_3132
T449DRAFT_3874	154.373	155.008	362.077	253.725	179.01	154.937	PAS domain S-box-containing protein/diguanylate cyclase (GGDEF) domain-containing protein	Methylobacter_tundripaludum_3132
T449DRAFT_1728	154.183	149.983	42.6833	34.5664	25.7108	22.4543	tellurium resistance protein TerZ	Methylobacter_tundripaludum_3132
T449DRAFT_1969	154.16	148.647	18.6954	18.3889	13.7852	13.5325	trk system potassium uptake protein TrkH	Methylobacter_tundripaludum_3132
T449DRAFT_2063	154.022	147.019	120.887	99.3239	63.8538	57.8296	Dynamin family protein	Methylobacter_tundripaludum_3132
T449DRAFT_3854	153.963	143.076	198.678	149.936	164.488	194.846	transcriptional regulator, Nlp family	Methylobacter_tundripaludum_3132
T449DRAFT_2770	153.795	150.587	90.1827	72.6157	45.9602	35.8303	Uncharacterized conserved protein GlcG, DUF336 family	Methylobacter_tundripaludum_3132
T449DRAFT_1435	153.785	155.707	86.1952	72.4916	22.8784	21.5626	Site-specific recombinase XerD	Methylobacter_tundripaludum_3132
T449DRAFT_0411	153.742	156.843	53.6227	63.9092	48.3549	48.0505	succinyldiaminopimelate aminotransferase apoenzyme	Methylobacter_tundripaludum_3132
T449DRAFT_2113	153.583	138.275	178.244	144.895	111.673	105.89	phosphoglucomutase	Methylobacter_tundripaludum_3132
T449DRAFT_2478	153.464	157.136	46.5935	38.1796	23.9416	23.1895	indole-3-glycerol phosphate synthase	Methylobacter_tundripaludum_3132
T449DRAFT_4035	153.258	151.8	46.4586	44.4645	27.6451	27.273	regulatory protein	Methylobacter_tundripaludum_3132
T449DRAFT_0181	153.115	149.421	78.94	64.2858	26.9706	23.2905	exopolyphosphatase / guanosine-5'-triphosphate,3'-diphosphate pyrophosphatase	Methylobacter_tundripaludum_3132
T449DRAFT_0524	152.972	145.16	114.076	92.5632	104.265	115.964	single-strand binding protein	Methylobacter_tundripaludum_3132
T449DRAFT_0560	152.923	147.936	93.7071	80.5309	37.1268	31.3353	LPS-assembly protein	Methylobacter_tundripaludum_3132
T449DRAFT_2356	152.819	142.322	281.863	234.623	191.374	174.405	phosphate transport system protein	Methylobacter_tundripaludum_3132
T449DRAFT_2432	152.432	151.803	59.8952	43.3034	14.214	15.267	ATP-dependent RNA helicase RhlB	Methylobacter_tundripaludum_3132
T449DRAFT_3652	152.323	153.648	113.983	73.4007	60.8744	52.2146	hypothetical protein	Methylobacter_tundripaludum_3132
T449DRAFT_2016	152.275	142.541	59.7008	51.4366	25.299	27.5467	imidazole glycerol phosphate synthase subunit hisH (EC 2.4.2.-)	Methylobacter_tundripaludum_3132
T449DRAFT_2228	152.124	133.156	62.7751	54.2724	31.4576	28.5051	hypothetical protein	Methylobacter_tundripaludum_3132
T449DRAFT_0632	152.035	167.729	24.3816	24.9208	16.1098	15.0415	phosphoribosylformylglycinamidine synthase (EC 6.3.5.3)	Methylobacter_tundripaludum_3132
T449DRAFT_0421	151.749	146.106	122.302	97.9859	93.81	84.2221	putative ATP-binding cassette transporter	Methylobacter_tundripaludum_3132
T449DRAFT_3390	151.577	180.942	154.44	156.219	129.554	112.441	methionyl-tRNA formyltransferase	Methylobacter_tundripaludum_3132
T449DRAFT_0664	151.556	143.855	178.309	202.537	123.493	124.376	membrane-bound lytic murein transglycosylase D	Methylobacter_tundripaludum_3132
K370DRAFT_1508	151.315	106.194	14.0605	40.746	4.6735	4.0476	F-type H+-transporting ATPase subunit beta	Methylotenera_versatilis_7
T449DRAFT_2582	150.91	167.272	157.316	134.703	126.966	123.618	tRNA uridine 5-carboxymethylaminomethyl modification enzyme	Methylobacter_tundripaludum_3132
T449DRAFT_0930	150.895	135.689	54.8373	48.5801	35.6244	35.7914	pyrroloquinoline-quinone synthase	Methylobacter_tundripaludum_3132
T449DRAFT_3548	150.795	154.126	12.7285	13.6902	6.2548	6.0524	cysteine desulfurase	Methylobacter_tundripaludum_3132
T449DRAFT_1681	150.66	161.884	58.5826	72.3798	31.6705	30.3164	GTP-binding protein Era	Methylobacter_tundripaludum_3132
T449DRAFT_2832	150.354	159.923	6.0775	4.6533	2.4897	2.7089	glycerol-3-phosphate dehydrogenase (NAD(P)+)	Methylobacter_tundripaludum_3132
K370DRAFT_1855	150.316	92.8848	12.9594	23.9015	1.9623	1.2722	protein translocase subunit secY/sec61 alpha	Methylotenera_versatilis_7
T449DRAFT_2630	150.098	131.985	64.2718	67.1239	22.2559	21.5247	protein of unknown function (DUF4389)	Methylobacter_tundripaludum_3132
T449DRAFT_2371	149.927	151.968	50.1967	51.368	19.064	21.3451	glycosyl transferase, family 25	Methylobacter_tundripaludum_3132
T449DRAFT_2596	149.915	150.111	29.8645	19.9209	12.8884	12.5592	bifunctional UDP-N-acetylglucosamine pyrophosphorylase / Glucosamine-1-phosphate N-acetyltransferase	Methylobacter_tundripaludum_3132
T449DRAFT_2211	149.444	163.529	184.377	158.316	93.8507	95.9385	phosphoribosylaminoimidazole-succinocarboxamide synthase	Methylobacter_tundripaludum_3132
K370DRAFT_1512	148.805	101.921	8.9163	26.6026	2.6433	2.1818	F-type H+-transporting ATPase subunit b	Methylotenera_versatilis_7
T449DRAFT_4375	148.562	153.298	41.1164	29.4711	33.9284	33.695	quinolinate synthetase	Methylobacter_tundripaludum_3132
T449DRAFT_2998	148.502	147.206	36.4286	28.595	41.0274	50.6585	diguanylate cyclase (GGDEF) domain-containing protein	Methylobacter_tundripaludum_3132
T449DRAFT_1755	148.455	120.643	144.951	92.8933	93.8362	96.0303	hypothetical protein	Methylobacter_tundripaludum_3132
T449DRAFT_3043	148.45	142.546	191.693	135.201	116.939	104.006	hypothetical protein	Methylobacter_tundripaludum_3132
T449DRAFT_4058	148.389	159.833	47.294	31.2888	17.1705	17.0621	S-adenosylmethionine:tRNA ribosyltransferase-isomerase	Methylobacter_tundripaludum_3132
T449DRAFT_0932	148.386	160.037	87.4808	88.7543	51.7657	48.7214	pyrroloquinoline quinone biosynthesis protein E	Methylobacter_tundripaludum_3132
T449DRAFT_1989	147.973	162.013	95.7395	71.2804	81.3634	80.497	5,10-methylenetetrahydrofolate dehydrogenase (NADP+)	Methylobacter_tundripaludum_3132
T449DRAFT_0067	147.759	159.723	163.173	141.055	107.864	108.578	ribosomal protein L3 glutamine methyltransferase	Methylobacter_tundripaludum_3132
T449DRAFT_2467	147.572	153.846	80.9321	65.2155	47.2086	43.8324	DNA gyrase subunit B	Methylobacter_tundripaludum_3132
T449DRAFT_1944	147.187	152.263	82.4634	66.9663	69.0685	64.0555	aspartyl/glutamyl-tRNA(Asn/Gln) amidotransferase subunit A	Methylobacter_tundripaludum_3132
T449DRAFT_1336	146.716	141.281	66.0733	63.0552	14.414	14.3854	Predicted ATPase	Methylobacter_tundripaludum_3132
T449DRAFT_3068	146.617	142.068	53.4094	59.8731	10.9102	13.2729	3-dehydroquinate dehydratase	Methylobacter_tundripaludum_3132
T449DRAFT_3047	146.401	151.407	76.6191	68.1506	48.9638	42.3107	oxaloacetate decarboxylase, beta subunit	Methylobacter_tundripaludum_3132
T449DRAFT_4538	146.272	135.037	205.022	204.043	169.476	166.209	NAD(P) transhydrogenase subunit beta	Methylobacter_tundripaludum_3132
T449DRAFT_0042	146.229	157.85	62.7823	36.7138	63.951	64.9389	ferrous iron transport protein B	Methylobacter_tundripaludum_3132
T449DRAFT_0135	145.932	135.624	595.677	540.255	496.025	420.36	putative (di)nucleoside polyphosphate hydrolase	Methylobacter_tundripaludum_3132
T449DRAFT_1820	145.69	140.911	251.44	195.521	143.631	128.331	Protein of unknown function DUF115	Methylobacter_tundripaludum_3132
T449DRAFT_3879	145.326	144.997	202.209	161.747	67.21	54.0547	Superfamily II DNA and RNA helicase	Methylobacter_tundripaludum_3132
T449DRAFT_1943	144.653	140.106	62.82	57.0309	59.0114	58.5573	aspartyl/glutamyl-tRNA(Asn/Gln) amidotransferase subunit B	Methylobacter_tundripaludum_3132
T449DRAFT_3675	144.563	132.839	315.134	401.934	143.227	138.972	agmatine deiminase (EC 3.5.3.12)	Methylobacter_tundripaludum_3132
T449DRAFT_2924	144.54	140.612	78.8952	76.0176	61.2268	69.0054	glycine cleavage system H protein	Methylobacter_tundripaludum_3132
Ga0213536_2541	144.5	87.4631	235.411	117.329	42.106	29.1206	thrombospondin type 3 repeat-containing protein	Flavobacterium_sp_81
T449DRAFT_3605	144.435	139.273	200.754	152.332	137.242	133.355	import receptor subunit TOM20	Methylobacter_tundripaludum_3132
T449DRAFT_4456	144.382	153.744	180.489	133.582	87.1308	73.7992	penicillin-binding protein 1B	Methylobacter_tundripaludum_3132
T449DRAFT_0365	144.099	159.118	144.599	132.871	96.382	95.18	Ribonuclease toxin, BrnT, of type II toxin-antitoxin system	Methylobacter_tundripaludum_3132
T449DRAFT_2178	143.902	163.079	82.3672	64.1098	24.0571	19.7279	hypothetical protein	Methylobacter_tundripaludum_3132
T449DRAFT_2780	143.703	136.544	36.2974	26.3429	7.8207	7.1678	Predicted ATPase	Methylobacter_tundripaludum_3132
T449DRAFT_2103	143.577	150.979	91.2558	110.15	95.1199	90.5884	D-lactate dehydrogenase	Methylobacter_tundripaludum_3132
T449DRAFT_2519	142.435	139.377	256.982	206.978	170.66	165.941	TIGR00255 family protein	Methylobacter_tundripaludum_3132
T449DRAFT_3008	142.389	143.968	31.4602	28.6393	16.0423	14.7322	cytochrome c-type biogenesis protein CcmF	Methylobacter_tundripaludum_3132
T449DRAFT_3025	142.166	148.281	522.708	573.318	430.594	408.117	DNA segregation ATPase FtsK/SpoIIIE, S-DNA-T family	Methylobacter_tundripaludum_3132
K370DRAFT_1850	142.05	87.559	7.2416	16.2532	2.3309	1.9239	large subunit ribosomal protein L6	Methylotenera_versatilis_7
T449DRAFT_2204	141.977	142.272	144.791	105.845	126.464	116.12	NADH dehydrogenase	Methylobacter_tundripaludum_3132
T449DRAFT_4351	141.756	134.472	25.4929	26.6092	2.1273	2.4742	glycine cleavage system transcriptional repressor	Methylobacter_tundripaludum_3132
T449DRAFT_2046	141.634	138.329	14.531	15.3401	7.1863	5.7031	hypothetical protein	Methylobacter_tundripaludum_3132
T449DRAFT_0066	141.499	144.693	173.023	144.388	128.51	121.543	chorismate synthase	Methylobacter_tundripaludum_3132
T449DRAFT_2523	141.414	131.55	58.7476	56.9725	38.4068	38.3633	hypothetical protein	Methylobacter_tundripaludum_3132
T449DRAFT_2522	141.203	148.375	65.9463	68.4502	55.2746	57.092	NADH-quinone oxidoreductase subunit M	Methylobacter_tundripaludum_3132
K370DRAFT_1832	141.179	105.003	19.8115	30.5092	4.3035	2.472	elongation factor G	Methylotenera_versatilis_7
T449DRAFT_4539	141.052	131.42	154.308	116.625	79.8318	79.7479	NAD(P) transhydrogenase subunit alpha	Methylobacter_tundripaludum_3132
T449DRAFT_3032	141.026	182.489	67.8438	78.9656	91.4764	85.3298	dihydrodipicolinate reductase	Methylobacter_tundripaludum_3132
T449DRAFT_3692	140.991	150.756	22.3086	19.0207	16.1224	13.7701	histidinol dehydrogenase	Methylobacter_tundripaludum_3132
T449DRAFT_2721	140.968	148.173	80.1887	64.8709	51.2882	44.3549	sodium/proton antiporter, NhaD family (TC 2.A.62)	Methylobacter_tundripaludum_3132
T449DRAFT_1285	140.833	158.132	10.4253	9.2343	6.6523	5.9211	7-cyano-7-deazaguanine synthase	Methylobacter_tundripaludum_3132
T449DRAFT_3883	140.682	159.676	802.806	584.293	821.671	782.531	LemA protein	Methylobacter_tundripaludum_3132
T449DRAFT_0300	140.622	157.735	25.8103	16.3552	12.4694	11.0863	tRNA-2-methylthio-N6-dimethylallyladenosine synthase	Methylobacter_tundripaludum_3132
T449DRAFT_3404	140.598	132.326	433.093	310.657	206.909	188.838	RNA polymerase primary sigma factor	Methylobacter_tundripaludum_3132
T449DRAFT_2974	140.13	144.959	44.1427	39.6974	13.305	12.5386	guanosine-3',5'-bis(diphosphate) 3'-pyrophosphohydrolase	Methylobacter_tundripaludum_3132
T449DRAFT_4370	139.799	152.122	133.612	113.954	108.837	125.626	phospholipid-binding lipoprotein MlaA	Methylobacter_tundripaludum_3132
T449DRAFT_2299	139.632	136.241	45.629	35.4416	22.6438	22.9645	Glucose-1-phosphate thymidylyltransferase (EC 2.7.7.24)	Methylobacter_tundripaludum_3132
K370DRAFT_0988	139.284	78.7308	11.749	29.6255	2.2561	3.8373	type IV pilus assembly protein PilA	Methylotenera_versatilis_7
T449DRAFT_4549	139.263	125.096	46.6493	40.9264	12.3892	14.9608	hypothetical protein	Methylobacter_tundripaludum_3132
T449DRAFT_3013	139.233	141.694	15.5605	9.9519	5.5436	4.8568	oxygen-independent coproporphyrinogen-3 oxidase	Methylobacter_tundripaludum_3132
T449DRAFT_0818	139.08	157.8	448.247	805.036	406.565	456.563	Peptidase propeptide and YPEB domain-containing protein	Methylobacter_tundripaludum_3132
T449DRAFT_1307	139.041	127.015	295.987	227.23	160.405	143.851	tyrosyl-tRNA synthetase	Methylobacter_tundripaludum_3132
T449DRAFT_3044	138.847	120.926	79.6263	52.9799	34.0425	24.8071	Uncharacterized membrane protein	Methylobacter_tundripaludum_3132
T449DRAFT_1496	138.486	134.767	285.944	296.752	300.297	264.304	enolase (EC 4.2.1.11)	Methylobacter_tundripaludum_3132
T449DRAFT_3613	138.469	124.814	198.198	138.669	191.935	164.115	flagellar FliL protein	Methylobacter_tundripaludum_3132
T449DRAFT_2819	137.828	139.577	546.207	497.469	276.748	235.66	UDP-3-O-[3-hydroxymyristoyl] glucosamine N-acyltransferase	Methylobacter_tundripaludum_3132
T449DRAFT_0333	137.306	127.369	65.0679	88.3403	138.678	133.365	ADP-ribose pyrophosphatase YjhB, NUDIX family	Methylobacter_tundripaludum_3132
T449DRAFT_4236	137.212	137.115	42.9818	38.6402	36.4643	30.1117	penicillin-insensitive murein endopeptidase	Methylobacter_tundripaludum_3132
T449DRAFT_1205	137.193	161.336	80.6837	51.6887	28.5104	25.4544	hypothetical protein	Methylobacter_tundripaludum_3132
T449DRAFT_0921	137.161	137.795	498.704	351.469	282.228	239.769	MSHA pilin protein MshA	Methylobacter_tundripaludum_3132
T449DRAFT_2535	137.021	142.438	125.703	129.707	93.1378	103.311	glutamate-1-semialdehyde 2,1-aminomutase	Methylobacter_tundripaludum_3132
T449DRAFT_3394	136.768	135.348	257.673	196.86	121.256	107.917	DNA-binding transcriptional response regulator, NtrC family, contains REC, AAA-type ATPase, and a Fis-type DNA-binding domains	Methylobacter_tundripaludum_3132
T449DRAFT_1572	136.695	130.788	111.373	98.6568	69.7775	63.0945	CrcB protein	Methylobacter_tundripaludum_3132
T449DRAFT_2214	136.497	160.893	39.2524	23.821	19.0715	18.4619	glutamate 5-kinase	Methylobacter_tundripaludum_3132
T449DRAFT_1642	136.031	136.793	14.6765	12.2203	8.3446	7.3391	uroporphyrinogen decarboxylase	Methylobacter_tundripaludum_3132
T449DRAFT_3001	135.934	139.031	45.9749	46.6897	26.2298	24.5557	23S rRNA (guanosine2251-2'-O)-methyltransferase	Methylobacter_tundripaludum_3132
K370DRAFT_1841	135.895	98.4873	9.165	16.426	2.4683	2.2861	small subunit ribosomal protein S3	Methylotenera_versatilis_7
T449DRAFT_2769	135.41	153.693	16.0332	19.5328	16.4262	13.1409	hypothetical protein	Methylobacter_tundripaludum_3132
T449DRAFT_3500	135.205	140.931	83.2124	69.9901	55.8753	51.0255	zinc protease	Methylobacter_tundripaludum_3132
K370DRAFT_1204	135.102	134.167	42.8274	74.2218	5.6288	4.7969	cytochrome c-L	Methylotenera_versatilis_7
T449DRAFT_0493	134.667	111.534	227.262	186.758	136.688	142.668	CBS domain-containing protein	Methylobacter_tundripaludum_3132
T449DRAFT_4366	134.54	136.641	361.776	334.435	207.99	199.956	hypothetical protein	Methylobacter_tundripaludum_3132
T449DRAFT_0920	134.443	131.572	120.947	142.672	110.638	105.805	hypothetical protein	Methylobacter_tundripaludum_3132
T449DRAFT_4173	134.118	155.722	37.2402	29.1587	11.4927	9.9137	Uncharacterized conserved protein YaeQ, suppresses RfaH defect	Methylobacter_tundripaludum_3132
K370DRAFT_0794	133.959	88.4958	11.3631	20.882	1.9147	1.3854	small subunit ribosomal protein S1	Methylotenera_versatilis_7
T449DRAFT_2139	133.936	132.886	21.0117	17.3181	10.5632	7.5672	N-acetylglutamate kinase	Methylobacter_tundripaludum_3132
T449DRAFT_2909	133.929	126.425	57.7281	50.9416	20.2764	16.4068	lipopolysaccharide export system protein LptA	Methylobacter_tundripaludum_3132
T449DRAFT_3184	133.422	134.358	23.323	20.7532	2.1625	2.5557	Response regulator receiver domain-containing protein	Methylobacter_tundripaludum_3132
T449DRAFT_0141	133.405	134.525	32.8857	23.8769	20.7595	21.6884	7-cyano-7-deazaguanine reductase	Methylobacter_tundripaludum_3132
T449DRAFT_2310	133.176	144.663	16.6034	16.4255	10.9819	10.4069	CDP-6-deoxy-D-xylo-4-hexulose-3-dehydrase	Methylobacter_tundripaludum_3132
T449DRAFT_1321	132.996	117.004	543.322	379.178	311.933	256.467	flagellar FliL protein	Methylobacter_tundripaludum_3132
T449DRAFT_3595	132.828	152.099	55.7729	40.3854	28.7532	27.2721	tRNA U34 2-thiouridine synthase MnmA/TrmU, contains the PP-loop ATPase domain	Methylobacter_tundripaludum_3132
K370DRAFT_1836	132.591	96.4641	5.6373	11.4132	0.8269	0.819	large subunit ribosomal protein L4	Methylotenera_versatilis_7
T449DRAFT_1688	132.285	106.96	566.426	445.992	640.741	745.65	Cold shock protein, CspA family	Methylobacter_tundripaludum_3132
T449DRAFT_3326	131.936	184.647	209.133	152.704	171.551	125.587	protease-4	Methylobacter_tundripaludum_3132
T449DRAFT_3614	131.875	138.668	153.395	144.51	105.769	95.8477	flagellar motor switch protein FliM	Methylobacter_tundripaludum_3132
T449DRAFT_2597	131.842	121.549	16.4606	15.8207	7.5002	7.1867	glucosamine--fructose-6-phosphate aminotransferase (isomerizing)	Methylobacter_tundripaludum_3132
T449DRAFT_2874	131.759	129.872	17.8326	12.3512	4.4055	2.4793	Uncharacterized membrane protein YckC, RDD family	Methylobacter_tundripaludum_3132
T449DRAFT_4468	131.741	120.607	13.9388	17.2642	13.663	10.57	cell division protein FtsB	Methylobacter_tundripaludum_3132
T449DRAFT_1000	131.738	133.533	20.343	19.0757	8.7951	12.4449	cold shock protein (beta-ribbon, CspA family)	Methylobacter_tundripaludum_3132
T449DRAFT_3009	131.569	125.922	18.6015	14.2033	1.8086	1.5724	OST-HTH/LOTUS domain-containing protein	Methylobacter_tundripaludum_3132
T449DRAFT_0286	131.442	141.942	75.0931	57.7746	45.0682	39.6924	biofilm PGA synthesis lipoprotein PgaB	Methylobacter_tundripaludum_3132
T449DRAFT_3023	131.059	128.033	26.023	33.1535	37.7629	38.3628	leucyl/phenylalanyl-tRNA--protein transferase	Methylobacter_tundripaludum_3132
T449DRAFT_3249	130.91	126.707	45.8088	39.3393	18.6105	16.6445	hypothetical protein	Methylobacter_tundripaludum_3132
T449DRAFT_2286	130.899	128.786	26.1019	15.7876	6.5472	6.8263	Protein of unknown function (DUF2029)	Methylobacter_tundripaludum_3132
T449DRAFT_2609	129.787	121.238	42.0352	27.8339	15.0886	11.9143	T/G mismatch-specific endonuclease	Methylobacter_tundripaludum_3132
T449DRAFT_0848	129.734	129.542	80.1279	50.42	8.6494	10.0304	hypothetical protein	Methylobacter_tundripaludum_3132
T449DRAFT_3909	129.433	138.076	115.399	93.7531	68.6577	62.5584	glycogen operon protein	Methylobacter_tundripaludum_3132
T449DRAFT_2618	129.335	122.084	18.5713	13.3557	5.2506	4.0611	diguanylate cyclase	Methylobacter_tundripaludum_3132
T449DRAFT_0670	128.849	122.641	48.1655	41.3507	17.1728	12.5708	Response regulator receiver domain-containing protein	Methylobacter_tundripaludum_3132
T449DRAFT_3161	128.366	123.971	16.098	16.9327	10.0752	8.8375	DNA replication and repair protein RecR	Methylobacter_tundripaludum_3132
T449DRAFT_4624	128.091	111.452	134.909	96.5455	78.9785	73.6951	hypothetical protein	Methylobacter_tundripaludum_3132
T449DRAFT_2256	128.068	125.134	110.449	88.7644	69.5996	68.355	CRP/FNR family transcriptional regulator, cyclic AMP receptor protein	Methylobacter_tundripaludum_3132
T449DRAFT_3010	128.01	131.603	21.4319	25.9501	10.4508	9.6742	cytochrome c biogenesis protein CcmG, thiol:disulfide interchange protein DsbE	Methylobacter_tundripaludum_3132
T449DRAFT_0416	127.996	129.858	10.6923	6.8466	2.0426	1.629	transcriptional regulator, Spx/MgsR family	Methylobacter_tundripaludum_3132
T449DRAFT_1666	127.787	118.746	74.8462	46.5578	23.5915	19.8674	hypothetical protein	Methylobacter_tundripaludum_3132
T449DRAFT_1778	127.668	112.7	119.979	102.324	60.0898	54.8102	hypothetical protein	Methylobacter_tundripaludum_3132
K370DRAFT_1507	127.59	80.3195	5.7492	18.2004	1.5946	1.7672	F-type H+-transporting ATPase subunit epsilon	Methylotenera_versatilis_7
T449DRAFT_2526	127.55	121.269	21.8767	31.0737	19.4688	20.9142	NADH-quinone oxidoreductase subunit M	Methylobacter_tundripaludum_3132
T449DRAFT_1952	127.417	139.514	28.2274	17.1446	9.4828	7.1351	rare lipoprotein A	Methylobacter_tundripaludum_3132
T449DRAFT_4038	127.39	115.402	27.0187	12.9498	20.1886	14.4497	carbon storage regulator, CsrA	Methylobacter_tundripaludum_3132
T449DRAFT_3623	127.369	124.51	137.685	138.627	164.059	179.23	flagellar biosynthesis protein FlhG	Methylobacter_tundripaludum_3132
T449DRAFT_4063	126.828	108.695	194.052	115.501	93.9498	94.905	hypothetical protein	Methylobacter_tundripaludum_3132
T449DRAFT_3012	126.698	126.826	32.8984	33.0164	20.7976	18.129	cytochrome c-type biogenesis protein CcmH	Methylobacter_tundripaludum_3132
T449DRAFT_3640	126.649	127.633	688.802	666.777	419.577	357.556	hypothetical protein	Methylobacter_tundripaludum_3132
K370DRAFT_1852	126.627	79.7096	8.2331	18.2478	3.1527	2.6557	small subunit ribosomal protein S5	Methylotenera_versatilis_7
T449DRAFT_0275	126.603	127.992	32.0252	28.2358	28.3074	30.7836	tRNA 2-thiocytidine biosynthesis protein TtcA	Methylobacter_tundripaludum_3132
T449DRAFT_2979	126.284	132.47	13.4471	11.0051	5.0095	4.4807	2-octaprenylphenol hydroxylase	Methylobacter_tundripaludum_3132
T449DRAFT_1337	126.14	116.233	29.6428	19.5909	7.9967	7.4886	hypothetical protein	Methylobacter_tundripaludum_3132
T449DRAFT_0106	125.956	131.395	121.276	91.7191	59.6819	52.8317	23S rRNA (uracil1939-C5)-methyltransferase	Methylobacter_tundripaludum_3132
T449DRAFT_0808	125.853	123.07	84.0353	53.5445	26.179	25.9193	hypothetical protein	Methylobacter_tundripaludum_3132
T449DRAFT_3661	125.71	140.464	136.828	123.438	107.296	99.7228	fused signal recognition particle receptor	Methylobacter_tundripaludum_3132
T449DRAFT_2500	125.673	133.671	47.3818	35.2299	7.1535	7.4954	hypothetical protein	Methylobacter_tundripaludum_3132
T449DRAFT_2495	125.493	115.915	90.8397	74.0337	52.5261	45.4382	Predicted lipid-binding transport protein, Tim44 family	Methylobacter_tundripaludum_3132
T449DRAFT_4524	125.48	126.687	98.6237	85.7068	82.2923	87.7786	hypothetical protein	Methylobacter_tundripaludum_3132
T449DRAFT_2188	125.411	140.539	37.5022	40.3554	26.2043	33.0048	glutamine amidotransferase	Methylobacter_tundripaludum_3132
T449DRAFT_4444	125.165	132.546	44.2436	43.3731	29.0639	30.8392	DNA mismatch repair protein MutL	Methylobacter_tundripaludum_3132
T449DRAFT_2260	125.036	135.808	101.536	73.5717	70.8643	60.1645	DNA-binding transcriptional regulator, LysR family	Methylobacter_tundripaludum_3132
T449DRAFT_2442	125	175.504	141.492	105.007	86.4133	69.4784	MoxR-like ATPase	Methylobacter_tundripaludum_3132
T449DRAFT_2365	124.702	121.326	84.6964	57.9941	30.1052	23.8986	ADP-L-glycero-D-manno-heptose 6-epimerase	Methylobacter_tundripaludum_3132
T449DRAFT_3686	124.441	124.56	13.1634	14.4505	5.6296	4.451	stringent starvation protein B	Methylobacter_tundripaludum_3132
T449DRAFT_2611	124.058	114.903	58.7803	48.3666	15.9473	13.334	Protein of unknown function (DUF2971)	Methylobacter_tundripaludum_3132
T449DRAFT_3568	124	114.145	97.4573	69.0587	47.2512	39.4306	Rhodanese-related sulfurtransferase	Methylobacter_tundripaludum_3132
T449DRAFT_0054	123.897	127.926	116.663	128.453	140.098	155.704	uncharacterized protein involved in response to NO	Methylobacter_tundripaludum_3132
T449DRAFT_4520	123.669	127.471	54.0815	54.2186	40.3726	42.3433	cobalt transporter subunit CbtA	Methylobacter_tundripaludum_3132
T449DRAFT_4206	123.388	127.611	32.6557	19.7753	11.4622	11.0596	hypothetical protein	Methylobacter_tundripaludum_3132
K370DRAFT_2140	123.37	57.22	6.0269	11.4232	0.4815	0.7046	4-diphosphocytidyl-2-C-methyl-D-erythritol kinase	Methylotenera_versatilis_7
T449DRAFT_1683	123.292	111.276	207.398	183.83	47.2345	48.3431	protein of unknown function (DUF4845)	Methylobacter_tundripaludum_3132
T449DRAFT_3648	123.236	136.095	59.527	13.5224	30.6431	23.7646	8-amino-7-oxononanoate synthase	Methylobacter_tundripaludum_3132
T449DRAFT_1133	123.174	121.582	95.4224	86.9025	42.1565	40.0529	Sel1 repeat-containing protein	Methylobacter_tundripaludum_3132
T449DRAFT_0557	123.11	122.536	28.7916	30.5233	12.2042	11.7267	Glyoxylase, beta-lactamase superfamily II	Methylobacter_tundripaludum_3132
T449DRAFT_2967	123.001	134.027	136.423	145.35	128.228	115.973	porphobilinogen synthase	Methylobacter_tundripaludum_3132
T449DRAFT_0153	122.979	125.714	6.8682	4.5126	2.7981	2.9577	4-amino-4-deoxychorismate lyase	Methylobacter_tundripaludum_3132
T449DRAFT_0220	122.942	124.92	83.6409	79.1566	52.3174	58.7826	CDP-diacylglycerol--glycerol-3-phosphate 3-phosphatidyltransferase	Methylobacter_tundripaludum_3132
T449DRAFT_3671	122.879	117.901	59.3818	45.3617	56.6846	65.1199	N-carbamoylputrescine amidase	Methylobacter_tundripaludum_3132
T449DRAFT_4210	122.61	120.768	2.0338	3.1111	0.6364	0.9551	rare lipoprotein A	Methylobacter_tundripaludum_3132
T449DRAFT_0140	122.35	123.096	63.3029	47.8522	36.0147	33.4715	condensin subunit Smc	Methylobacter_tundripaludum_3132
T449DRAFT_3331	122.338	132.481	89.78	61.0688	67.1431	61.939	acyl-[acyl-carrier-protein]-phospholipid O-acyltransferase / long-chain-fatty-acid--[acyl-carrier-protein] ligase	Methylobacter_tundripaludum_3132
K370DRAFT_1171	122.281	65.9818	3.6456	12.9165	1.0695	0.1926	LSU ribosomal protein L31P	Methylotenera_versatilis_7
T449DRAFT_0414	122.085	112.731	15.9554	12.5412	0.6608	0.9917	Uncharacterized conserved protein YehS, DUF1456 family	Methylobacter_tundripaludum_3132
K370DRAFT_1388	122.009	96.8041	22.0561	45.7353	5.5392	6.8879	conserved hypothetical protein	Methylotenera_versatilis_7
T449DRAFT_2049	121.96	128.982	12.2903	5.649	6.8605	11.7934	hypothetical protein	Methylobacter_tundripaludum_3132
T449DRAFT_1643	121.888	127.919	40.8143	36.9832	26.816	26.9391	Cell division protein DamX, binds to the septal ring, contains C-terminal SPOR domain	Methylobacter_tundripaludum_3132
T449DRAFT_3070	121.788	123.316	38.9729	27.0528	17.7913	18.0112	Thiol-disulfide isomerase or thioredoxin	Methylobacter_tundripaludum_3132
T449DRAFT_2465	121.78	115.072	18.2464	11.8537	4.2824	5.9748	DNA polymerase-3 subunit beta	Methylobacter_tundripaludum_3132
T449DRAFT_3207	121.723	111.959	94.0629	85.2851	76.9359	79.5148	MutS domain III	Methylobacter_tundripaludum_3132
T449DRAFT_2153	121.502	130.623	40.4551	39.3143	18.5338	15.0472	aminopeptidase N	Methylobacter_tundripaludum_3132
T449DRAFT_3479	121.255	105.073	185.78	174.771	79.4803	67.0497	two component transcriptional regulator, LuxR family	Methylobacter_tundripaludum_3132
T449DRAFT_4412	120.934	113.176	4.5393	2.8111	0.8773	0.9028	LysM domain-containing protein	Methylobacter_tundripaludum_3132
T449DRAFT_2560	120.625	107.667	7.616	7.648	3.2889	5.1505	Uncharacterized membrane protein SirB2	Methylobacter_tundripaludum_3132
T449DRAFT_4190	120.408	114.673	49.4815	39.6455	32.9867	35.8212	Fur family transcriptional regulator, ferric uptake regulator	Methylobacter_tundripaludum_3132
T449DRAFT_1402	120.329	124.91	19.8154	13.6096	2.2762	1.3428	Phage integrase family protein	Methylobacter_tundripaludum_3132
T449DRAFT_4640	120.213	104.063	33.9605	45.2459	14.0555	13.7366	hypothetical protein	Methylobacter_tundripaludum_3132
T449DRAFT_3163	120.189	129.051	23.3207	22.0794	9.3191	9.3684	DNA polymerase-3 subunit gamma/tau	Methylobacter_tundripaludum_3132
K370DRAFT_0479	120.163	77.484	10.2829	15.448	1.7488	1.3227	small subunit ribosomal protein S2	Methylotenera_versatilis_7
T449DRAFT_3156	120.137	106.694	384.106	428.162	198.17	187.808	putative exosortase-associated protein, TIGR04073 family	Methylobacter_tundripaludum_3132
T449DRAFT_1291	120.068	115.823	17.7788	24.6225	6.894	7.8412	biopolymer transport protein TolR	Methylobacter_tundripaludum_3132
T449DRAFT_0085	119.804	133.749	8.728	7.5458	4.3737	6.0321	thiamine-monophosphate kinase	Methylobacter_tundripaludum_3132
T449DRAFT_3926	119.54	117.442	41.7399	23.2239	10.4306	9.5826	4-alpha-glucanotransferase	Methylobacter_tundripaludum_3132
T449DRAFT_1682	119.518	126.776	112.864	122.13	59.3449	58.3505	ribonuclease-3	Methylobacter_tundripaludum_3132
K370DRAFT_1831	119.474	83.0809	9.3855	26.9827	2.3129	1.5867	SSU ribosomal protein S7P	Methylotenera_versatilis_7
T449DRAFT_2264	119.446	117.815	42.0347	38.4437	13.9895	15.4279	UDP-N-acetylglucosamine 2-epimerase (non-hydrolysing)	Methylobacter_tundripaludum_3132
T449DRAFT_0063	119.431	125.419	60.349	69.9635	49.658	52.7613	biopolymer transport protein ExbB	Methylobacter_tundripaludum_3132
T449DRAFT_2268	119.393	128.061	129.683	120.283	102.589	100.859	Nucleoside-diphosphate-sugar epimerase	Methylobacter_tundripaludum_3132
T449DRAFT_0160	119.368	87.734	16.9662	10.7955	8.2483	6.6588	large subunit ribosomal protein L32	Methylobacter_tundripaludum_3132
T449DRAFT_1324	119.368	111.562	22.5711	19.2603	8.675	9.6041	5'-methylthioadenosine phosphorylase	Methylobacter_tundripaludum_3132
T449DRAFT_4534	119.096	128.88	70.9718	45.5286	44.081	42.6581	Predicted ATP-dependent carboligase, ATP-grasp superfamily	Methylobacter_tundripaludum_3132
T449DRAFT_0609	119.076	119.602	609.762	707.348	326.708	320.436	RNA polymerase, sigma 38 subunit, RpoS	Methylobacter_tundripaludum_3132
T449DRAFT_2525	118.971	110.797	53.1771	62.5888	49.0497	49.2033	NADH-Ubiquinone oxidoreductase (complex I), chain 5 N-terminus	Methylobacter_tundripaludum_3132
T449DRAFT_2531	118.952	128.773	9.9796	7.1022	4.9683	5.7945	5-(carboxyamino)imidazole ribonucleotide synthase	Methylobacter_tundripaludum_3132
K370DRAFT_0675	118.612	78.4504	10.5415	75.847	4.1869	5.141	DNA-binding protein HU-beta	Methylotenera_versatilis_7
T449DRAFT_2227	118.51	136.946	40.1418	47.1665	31.9296	33.2238	magnesium chelatase family protein	Methylobacter_tundripaludum_3132
T449DRAFT_3474	118.35	132.215	119.577	87.8826	83.6427	78.004	aminomethyltransferase	Methylobacter_tundripaludum_3132
T449DRAFT_0301	118.053	108.145	219.994	165.051	132.474	115.905	Methyl-accepting chemotaxis protein	Methylobacter_tundripaludum_3132
T449DRAFT_2329	117.982	110.737	172.798	133.887	139.803	129.003	succinyl-CoA synthetase beta subunit	Methylobacter_tundripaludum_3132
T449DRAFT_2809	117.763	119.443	26.9607	18.9026	11.3031	10.7086	Na+/H+ antiporter NhaD	Methylobacter_tundripaludum_3132
T449DRAFT_1785	117.333	117.006	67.1573	40.3241	39.0806	36.2106	NitT/TauT family transport system substrate-binding protein	Methylobacter_tundripaludum_3132
T449DRAFT_4560	117.306	131.686	9.0435	9.7649	6.8981	6.2114	prephenate dehydrogenase	Methylobacter_tundripaludum_3132
T449DRAFT_2298	117.186	107.129	21.7712	12.6878	3.6293	4.902	dTDP-4-dehydrorhamnose 3,5-epimerase	Methylobacter_tundripaludum_3132
T449DRAFT_3599	117.182	112.397	66.0412	55.248	46.0518	46.9961	glutamate N-acetyltransferase	Methylobacter_tundripaludum_3132
T449DRAFT_3869	117.131	109.209	29.4138	18.6118	10.345	11.1999	hypothetical protein	Methylobacter_tundripaludum_3132
T449DRAFT_0287	116.995	109.455	109.836	74.5442	32.9797	28.9446	hypothetical protein	Methylobacter_tundripaludum_3132
T449DRAFT_2464	116.984	129.111	56.2297	48.5906	29.2657	32.3026	chromosomal replication initiator protein	Methylobacter_tundripaludum_3132
T449DRAFT_3922	116.952	111.124	28.3974	24.119	10.0786	8.9451	starch synthase	Methylobacter_tundripaludum_3132
T449DRAFT_0551	116.516	107.309	63.505	43.5423	33.716	31.7666	hypothetical protein	Methylobacter_tundripaludum_3132
T449DRAFT_4008	116.407	120.421	174.982	162.708	85.395	83.4811	RIO kinase 1	Methylobacter_tundripaludum_3132
T449DRAFT_2076	116.362	116.039	379.595	260.73	225.458	219.966	[NiFe] hydrogenase diaphorase moiety large subunit	Methylobacter_tundripaludum_3132
T449DRAFT_4348	116.203	97.2053	27.3338	21.8807	4.9547	3.629	PhoH-like ATPase	Methylobacter_tundripaludum_3132
T449DRAFT_1754	116.165	110.888	94.2279	78.3171	44.4756	39.1652	shikimate kinase	Methylobacter_tundripaludum_3132
K370DRAFT_1858	116.04	72.981	4.8742	21.4637	1.5729	1.4163	small subunit ribosomal protein S13	Methylotenera_versatilis_7
T449DRAFT_0875	116.031	113.064	139.74	124.847	55.5989	47.1605	hypothetical protein	Methylobacter_tundripaludum_3132
T449DRAFT_3772	116.024	122.135	55.0366	59.3527	37.1285	32.7015	L-aspartate oxidase	Methylobacter_tundripaludum_3132
T449DRAFT_3662	115.855	124.138	96.8317	71.4744	53.9752	51.3017	cell division transport system ATP-binding protein	Methylobacter_tundripaludum_3132
K370DRAFT_1125	115.838	82.2842	18.1946	69.5276	7.6786	5.8323	transketolase (EC 2.2.1.1)	Methylotenera_versatilis_7
T449DRAFT_1796	115.837	109.093	81.5842	74.2159	139.162	167.512	flagellar hook protein FlgE	Methylobacter_tundripaludum_3132
T449DRAFT_2634	115.813	114.706	35.6045	32.9374	14.0837	13.9216	diaminopimelate epimerase	Methylobacter_tundripaludum_3132
T449DRAFT_2311	115.683	125.628	7.3599	7.3062	2.396	2.6592	GDP-L-fucose synthase	Methylobacter_tundripaludum_3132
T449DRAFT_2470	115.669	109.579	15.4464	12.0727	4.2997	4.4031	inorganic pyrophosphatase	Methylobacter_tundripaludum_3132
T449DRAFT_2319	115.591	118.677	40.6607	34.2237	17.9797	18.8939	Xaa-Pro aminopeptidase	Methylobacter_tundripaludum_3132
T449DRAFT_1930	115.551	117.778	39.4716	34.3413	19.7172	17.9234	4-nitrophenyl phosphatase	Methylobacter_tundripaludum_3132
T449DRAFT_1794	115.5	121.028	98.6647	78.4287	564.496	587.325	flagellar basal-body rod protein FlgG	Methylobacter_tundripaludum_3132
T449DRAFT_3073	115.448	117.59	201.634	136.927	100.688	73.5981	UPF0716 protein FxsA	Methylobacter_tundripaludum_3132
T449DRAFT_1464	115.389	116.498	86.3982	76.2255	28.026	36.6662	hypothetical protein	Methylobacter_tundripaludum_3132
T449DRAFT_3002	115.041	110.909	23.012	19.3526	11.6327	12.4199	heme exporter protein A	Methylobacter_tundripaludum_3132
K370DRAFT_2137	115.027	72.58	7.6414	13.6424	2.8532	1.6149	large subunit ribosomal protein L25	Methylotenera_versatilis_7
T449DRAFT_3213	114.939	107.119	10.4958	7.3027	5.5512	5.7484	1-acyl-sn-glycerol-3-phosphate acyltransferase	Methylobacter_tundripaludum_3132
K370DRAFT_1203	114.922	94.1397	26.858	137.753	6.6856	6.622	cytochrome c-L	Methylotenera_versatilis_7
T449DRAFT_2194	114.765	114.271	66.2259	62.493	50.4141	45.2734	sec-independent protein translocase protein TatB	Methylobacter_tundripaludum_3132
T449DRAFT_3028	114.65	127.215	116.63	89.6871	62.4607	61.2549	heat-inducible transcription repressor HrcA	Methylobacter_tundripaludum_3132
T449DRAFT_4192	114.632	122.852	50.9237	45.4425	27.786	27.4874	lipoprotein-releasing system ATP-binding protein	Methylobacter_tundripaludum_3132
T449DRAFT_1573	114.411	109.568	156.938	121.941	105.309	102.252	hypothetical protein	Methylobacter_tundripaludum_3132
T449DRAFT_0049	114.297	106.008	195.513	155.868	151.99	137.263	2-oxoglutarate dehydrogenase E2 component	Methylobacter_tundripaludum_3132
T449DRAFT_2517	114.162	149.784	12.9831	7.5455	5.0188	5.4875	ribonuclease PH	Methylobacter_tundripaludum_3132
T449DRAFT_3388	114.138	101.729	914.797	936.706	629.616	616.381	LysM domain-containing protein	Methylobacter_tundripaludum_3132
T449DRAFT_4032	114.127	107.747	24.6371	20.9021	9.1115	9.6019	Anthranilate phosphoribosyltransferase	Methylobacter_tundripaludum_3132
T449DRAFT_2755	114.011	109.344	56.1481	46.8697	13.5158	7.9106	hypothetical protein	Methylobacter_tundripaludum_3132
T449DRAFT_0418	113.935	122.347	7.8426	6.8216	4.4993	5.32	succinyldiaminopimelate desuccinylase	Methylobacter_tundripaludum_3132
T449DRAFT_4550	113.706	124.332	31.0012	28.3749	18.7205	18.0169	TPR repeat-containing protein	Methylobacter_tundripaludum_3132
T449DRAFT_4244	113.6	118.736	57.3319	57.5042	48.2268	45.6487	hypothetical protein	Methylobacter_tundripaludum_3132
T449DRAFT_4271	113.569	114.836	47.2479	43.4453	12.7161	14.5155	hypothetical protein	Methylobacter_tundripaludum_3132
T449DRAFT_0331	113.555	117.011	10.1063	7.9225	5.7306	5.8777	adenylosuccinate lyase	Methylobacter_tundripaludum_3132
T449DRAFT_3513	113.419	122.948	74.7971	89.1334	41.5889	45.3292	sigma-54 specific transcriptional regulator, flagellar regulatory protein A	Methylobacter_tundripaludum_3132
T449DRAFT_3397	113.151	120.04	114.505	91.5081	92.201	81.2365	dolichol-phosphate mannosyltransferase	Methylobacter_tundripaludum_3132
T449DRAFT_0566	113.031	103.046	128.906	103.823	102.812	96.5055	hypothetical protein	Methylobacter_tundripaludum_3132
T449DRAFT_2886	113.029	122.597	53.5475	45.5144	29.8347	28.9482	ribonuclease G	Methylobacter_tundripaludum_3132
T449DRAFT_1947	112.979	116.176	30.5378	13.4293	8.0392	6.6643	rod shape-determining protein MreC	Methylobacter_tundripaludum_3132
T449DRAFT_0091	112.954	110.835	30.4565	21.763	13.175	9.5075	transcriptional repressor NrdR	Methylobacter_tundripaludum_3132
T449DRAFT_2321	112.937	116.782	49.2647	55.3423	42.7279	43.5174	2-octaprenylphenol hydroxylase	Methylobacter_tundripaludum_3132
T449DRAFT_3206	112.767	113.097	73.1228	73.5573	62.4892	66.7383	formate-dependent phosphoribosylglycinamide formyltransferase	Methylobacter_tundripaludum_3132
T449DRAFT_1323	112.75	109.745	12.2761	10.1073	3.5534	3.6321	hypoxanthine phosphoribosyltransferase	Methylobacter_tundripaludum_3132
T449DRAFT_2155	112.739	112.644	28.2318	24.4706	16.4615	17.899	2-amino-4-hydroxy-6-hydroxymethyldihydropteridine diphosphokinase	Methylobacter_tundripaludum_3132
T449DRAFT_2083	112.37	107.282	115.228	142.66	59.0718	46.4591	UDP-N-acetylmuramate dehydrogenase	Methylobacter_tundripaludum_3132
K370DRAFT_1828	112.347	81.435	24.2395	60.1958	4.5164	3.2624	DNA-directed RNA polymerase subunit beta	Methylotenera_versatilis_7
T449DRAFT_2380	112.256	115.561	8.6119	9.8801	8.6463	8.0888	tRNA(adenine34) deaminase	Methylobacter_tundripaludum_3132
T449DRAFT_2905	112.036	104.156	61.3705	45.1732	30.3925	29.5325	proline iminopeptidase	Methylobacter_tundripaludum_3132
T449DRAFT_4174	112.002	118.153	8.6266	3.021	7.1136	6.8982	Uncharacterized conserved protein, LabA/DUF88 family	Methylobacter_tundripaludum_3132
T449DRAFT_4361	111.867	106.554	11.7319	5.4082	3.05	3.5092	RNase HII	Methylobacter_tundripaludum_3132
T449DRAFT_1828	111.831	107.145	107.555	105.014	72.0882	78.0266	CBS domain-containing protein	Methylobacter_tundripaludum_3132
T449DRAFT_0299	111.746	120.942	30.797	18.4303	11.3735	11.0069	phosphate starvation-inducible protein PhoH	Methylobacter_tundripaludum_3132
T449DRAFT_4268	111.677	132.44	71.1807	65.3705	47.3339	45.3585	topoisomerase-4 subunit A	Methylobacter_tundripaludum_3132
T449DRAFT_3016	111.657	122.761	35.0561	25.4323	18.7179	20.8056	5'-nucleotidase /3'-nucleotidase /exopolyphosphatase	Methylobacter_tundripaludum_3132
K370DRAFT_0887	111.619	17.9039	2.3018	20.1665	0.4911	3.0072	mxaD protein	Methylotenera_versatilis_7
T449DRAFT_2810	111.517	113.257	57.8885	55.5458	36.8343	34.8478	KUP system potassium uptake protein	Methylobacter_tundripaludum_3132
T449DRAFT_4364	111.174	106.763	46.6024	44.7985	13.5258	11.2019	hypothetical protein	Methylobacter_tundripaludum_3132
T449DRAFT_3457	111.09	110.423	56.1297	80.6869	32.085	32.6197	Acyl transferase domain-containing protein	Methylobacter_tundripaludum_3132
T449DRAFT_1290	111.072	114.78	22.2869	23.3056	13.1022	13.5659	colicin import membrane protein	Methylobacter_tundripaludum_3132
T449DRAFT_2633	111.064	114.236	36.6525	35.5667	13.1877	12.489	hypothetical protein	Methylobacter_tundripaludum_3132
T449DRAFT_4308	110.985	137.545	86.055	85.7952	71.1142	56.5458	integration host factor subunit beta	Methylobacter_tundripaludum_3132
T449DRAFT_3155	110.971	117.939	80.1224	78.8966	57.801	59.0793	uncharacterized protein	Methylobacter_tundripaludum_3132
T449DRAFT_2248	110.795	111.415	193.378	140.854	117.225	94.1117	membrane-bound lytic murein transglycosylase B	Methylobacter_tundripaludum_3132
T449DRAFT_2081	110.683	107.331	113.298	113.377	19.3324	15.5586	cell division protein FtsQ	Methylobacter_tundripaludum_3132
T449DRAFT_2273	110.605	114.57	63.0652	32.7665	15.7588	15.4337	Putative flippase GtrA (transmembrane translocase of bactoprenol-linked glucose)	Methylobacter_tundripaludum_3132
T449DRAFT_2314	110.395	116.483	38.6319	29.8303	17.5012	16.6132	Predicted RNA-binding protein, contains PUA-like domain	Methylobacter_tundripaludum_3132
T449DRAFT_2353	110.133	109.518	97.1737	84.2934	64.9494	60.2082	phosphate transport system permease protein	Methylobacter_tundripaludum_3132
T449DRAFT_0571	110.041	102.222	123.966	78.6365	36.0286	33.8802	SIR2-like domain-containing protein	Methylobacter_tundripaludum_3132
K370DRAFT_1824	110.022	66.5176	7.1644	10.7751	1.3211	0.9733	LSU ribosomal protein L11P	Methylotenera_versatilis_7
T449DRAFT_0399	110.014	103.86	100.405	70.3142	40.949	36.0896	NlpE N-terminal domain-containing protein	Methylobacter_tundripaludum_3132
T449DRAFT_2417	109.949	121.225	37.976	35.7931	22.9118	23.9862	heptosyltransferase-2	Methylobacter_tundripaludum_3132
K370DRAFT_1845	109.833	70.4105	3.2964	13.3478	0.2813	0.5066	LSU ribosomal protein L14P	Methylotenera_versatilis_7
T449DRAFT_4245	109.822	120.423	116.132	117.499	101.39	95.9489	inorganic phosphate transporter, PiT family	Methylobacter_tundripaludum_3132
T449DRAFT_2949	109.613	102.723	828.522	859.756	347.756	309.677	type IV pilus assembly protein PilB	Methylobacter_tundripaludum_3132
T449DRAFT_2584	109.473	110.46	81.8578	65.0252	66.2414	65.2329	chromosome partitioning protein	Methylobacter_tundripaludum_3132
T449DRAFT_2115	109.324	131.088	32.1381	32.1134	29.3197	32.8092	conserved hypothetical protein	Methylobacter_tundripaludum_3132
K370DRAFT_0896	109.103	18.9889	4.6163	25.7542	1.565	3.1436	mxaJ protein	Methylotenera_versatilis_7
T449DRAFT_4647	108.92	111.603	19.1916	19.1376	19.3617	20.4609	3-deoxy-manno-octulosonate cytidylyltransferase (CMP-KDO synthetase)	Methylobacter_tundripaludum_3132
T449DRAFT_2816	108.838	113.334	55.6191	50.6644	29.1041	28.4664	two-component system, sensor histidine kinase RegB	Methylobacter_tundripaludum_3132
T449DRAFT_2135	108.829	125.469	81.8953	65.0791	66.8003	55.3671	YggT family protein	Methylobacter_tundripaludum_3132
T449DRAFT_3565	108.701	121.984	138.656	130.24	107.848	94.7193	putative protease	Methylobacter_tundripaludum_3132
T449DRAFT_0559	108.651	106.254	83.7253	65.201	24.6125	21.4473	periplasmic chaperone for outer membrane proteins SurA	Methylobacter_tundripaludum_3132
T449DRAFT_2253	108.624	117.867	53.7641	42.054	24.5478	20.2425	glycolate oxidase iron-sulfur subunit	Methylobacter_tundripaludum_3132
T449DRAFT_2140	108.547	111.206	66.7397	64.2828	42.5015	40.0264	dihydroorotase	Methylobacter_tundripaludum_3132
T449DRAFT_2374	108.402	119.272	16.9986	10.5805	9.6277	9.738	hypothetical protein	Methylobacter_tundripaludum_3132
T449DRAFT_3518	108.3	110.059	120.246	106.603	60.7103	56.3789	flagellar motor switch protein FliG	Methylobacter_tundripaludum_3132
T449DRAFT_3172	108.143	102.769	39.0007	18.783	5.4435	4.8703	Reverse transcriptase (RNA-dependent DNA polymerase)	Methylobacter_tundripaludum_3132
T449DRAFT_3442	108.109	101.355	15.4271	9.8201	8.8858	7.3463	putative ATP-binding cassette transporter	Methylobacter_tundripaludum_3132
T449DRAFT_3622	107.935	108.743	72.49	62.9606	182.577	202.618	flagellar biosynthesis protein FlhF	Methylobacter_tundripaludum_3132
T449DRAFT_1975	107.929	110.925	6.4737	3.1271	2.239	2.4482	Lactate dehydrogenase	Methylobacter_tundripaludum_3132
K370DRAFT_1097	107.619	59.9433	7.8771	24.7194	2.542	2.2889	hypothetical protein	Methylotenera_versatilis_7
T449DRAFT_1960	107.608	104.731	65.6215	56.5377	51.0812	48.3841	hypothetical protein	Methylobacter_tundripaludum_3132
T449DRAFT_2318	107.418	113.123	26.9239	25.1181	9.4027	9.6501	hypothetical protein	Methylobacter_tundripaludum_3132
T449DRAFT_3660	106.932	116.055	182.074	151.346	84.5101	73.0465	hypothetical protein	Methylobacter_tundripaludum_3132
T449DRAFT_2516	106.787	119.145	19.4931	19.0019	12.2848	11.4432	XTP/dITP diphosphohydrolase	Methylobacter_tundripaludum_3132
T449DRAFT_1762	106.713	104.617	94.3416	49.5386	61.1684	59.4487	Protein of unknown function (DUF3455)	Methylobacter_tundripaludum_3132
Ga0213536_3148	106.672	96.5954	53.9239	33.8192	5.8997	9.0825	DNA-binding protein HU-beta	Flavobacterium_sp_81
T449DRAFT_3162	106.588	84.7141	23.8998	18.2489	15.8662	16.8842	hypothetical protein	Methylobacter_tundripaludum_3132
T449DRAFT_2970	106.487	110.147	13.5218	8.1679	5.2546	5.3873	tRNA (mo5U34)-methyltransferase	Methylobacter_tundripaludum_3132
T449DRAFT_2969	106.338	119.246	9.9569	7.086	8.9226	6.8228	tRNA (cmo5U34)-methyltransferase	Methylobacter_tundripaludum_3132
K370DRAFT_1283	106.138	78.8129	8.0616	20.2197	2.535	2.4811	glutamine synthetase	Methylotenera_versatilis_7
K370DRAFT_1829	106.103	82.447	36.6393	49.9073	7.0495	4.7608	DNA-directed RNA polymerase subunit beta'	Methylotenera_versatilis_7
T449DRAFT_1463	105.926	103.759	84.4967	88.6801	45.2767	42.2791	CrcB protein	Methylobacter_tundripaludum_3132
T449DRAFT_3017	105.756	99.8797	15.326	14.8398	10.1654	10.0687	protein-L-isoaspartate(D-aspartate) O-methyltransferase	Methylobacter_tundripaludum_3132
T449DRAFT_4447	105.749	110.506	74.575	68.6288	45.8254	41.3587	NADH-FMN oxidoreductase RutF, flavin reductase (DIM6/NTAB) family	Methylobacter_tundripaludum_3132
T449DRAFT_3507	105.713	127.079	244.917	147.218	153.925	139.507	elongation factor P	Methylobacter_tundripaludum_3132
T449DRAFT_3192	105.668	100.407	58.3223	43.5602	9.1255	8.7697	hypothetical protein	Methylobacter_tundripaludum_3132
T449DRAFT_1757	105.664	98.098	39.0908	26.5096	34.6099	33.1792	arsenate reductase	Methylobacter_tundripaludum_3132
T449DRAFT_3391	105.585	123.169	59.0638	57.5349	39.1708	35.1998	16S rRNA (cytosine967-C5)-methyltransferase	Methylobacter_tundripaludum_3132
T449DRAFT_3082	105.494	113.916	53.6069	31.5909	24.4721	25.9762	23S rRNA (cytosine1962-C5)-methyltransferase	Methylobacter_tundripaludum_3132
T449DRAFT_4212	105.379	110.582	139.115	113.655	111.368	107.825	fumarase, class I, homodimeric	Methylobacter_tundripaludum_3132
T449DRAFT_0187	105.302	108.208	49.7771	51.1016	33.9073	27.8043	N-acetylglutamate synthase	Methylobacter_tundripaludum_3132
T449DRAFT_2355	105.188	96.3667	83.2731	59.3964	38.6534	38.1066	phosphate transport system ATP-binding protein	Methylobacter_tundripaludum_3132
T449DRAFT_1676	104.992	106.776	8.4831	11.6543	6.6129	5.5063	hypothetical protein	Methylobacter_tundripaludum_3132
T449DRAFT_2300	104.983	109.433	87.5398	90.3981	70.4174	69.3497	dTDP-4-dehydrorhamnose reductase	Methylobacter_tundripaludum_3132
T449DRAFT_1753	104.94	107.915	97.1174	71.2625	39.0675	31.1039	homoserine O-succinyltransferase	Methylobacter_tundripaludum_3132
T449DRAFT_4211	104.897	110.433	54.2169	56.6193	54.7379	54.4737	nanoRNase/pAp phosphatase, hydrolyzes c-di-AMP and oligoRNAs	Methylobacter_tundripaludum_3132
T449DRAFT_1640	104.804	107.915	21.7659	17.8785	10.1196	8.6302	glucokinase	Methylobacter_tundripaludum_3132
T449DRAFT_1935	104.768	105.545	31.6118	24.6651	13.2802	13.7274	myo-inositol-1(or 4)-monophosphatase	Methylobacter_tundripaludum_3132
T449DRAFT_2156	104.745	96.4364	26.7253	8.9557	8.0748	10.7766	dihydroneopterin aldolase	Methylobacter_tundripaludum_3132
T449DRAFT_4010	104.709	105.079	307.798	187.682	115.893	94.0591	Predicted transcriptional regulator	Methylobacter_tundripaludum_3132
T449DRAFT_0936	104.655	128.925	89.0951	57.3458	34.0564	31.6472	hypothetical protein	Methylobacter_tundripaludum_3132
T449DRAFT_3870	104.623	96.9078	12.7011	8.6542	3.8649	3.6652	hypothetical protein	Methylobacter_tundripaludum_3132
T449DRAFT_0231	104.614	108.579	32.3938	27.9538	9.2231	8.8286	high frequency lysogenization protein	Methylobacter_tundripaludum_3132
T449DRAFT_2614	104.601	107.028	48.589	34.154	11.628	12.5472	Histidine kinase-, DNA gyrase B-, and HSP90-like ATPase	Methylobacter_tundripaludum_3132
T449DRAFT_0460	104.539	97.134	130.642	86.6461	44.7607	35.1194	Restriction endonuclease	Methylobacter_tundripaludum_3132
T449DRAFT_4349	104.507	97.0656	31.5673	40.8364	21.3124	21.8332	PhoH-like ATPase	Methylobacter_tundripaludum_3132
T449DRAFT_1236	104.472	106.297	103.72	106.493	76.9605	74.9039	two-component system, NtrC family, sensor histidine kinase GlrK	Methylobacter_tundripaludum_3132
T449DRAFT_3582	104.295	118.331	93.8837	79.3038	79.2921	73.3233	ATP-dependent DNA helicase DinG	Methylobacter_tundripaludum_3132
T449DRAFT_2583	104.115	112.356	59.3952	59.4924	24.5377	22.6087	16S rRNA (guanine527-N7)-methyltransferase	Methylobacter_tundripaludum_3132
T449DRAFT_3691	103.952	107.803	10.4401	6.1564	5.8046	5.9978	histidinol-phosphate aminotransferase	Methylobacter_tundripaludum_3132
T449DRAFT_1308	103.915	104.422	50.8812	42.8609	39.4507	40.8996	Murein DD-endopeptidase MepM and murein hydrolase activator NlpD, contain LysM domain	Methylobacter_tundripaludum_3132
T449DRAFT_1002	103.877	74.184	307.384	320.723	308.735	305.297	hypothetical protein	Methylobacter_tundripaludum_3132
T449DRAFT_0134	103.529	101.675	50.3175	39.8375	28.7503	24.597	HAD-superfamily subfamily IB hydrolase, TIGR01490	Methylobacter_tundripaludum_3132
T449DRAFT_2537	103.492	100.233	329.414	275.831	215.919	191.631	response regulator receiver modulated diguanylate cyclase	Methylobacter_tundripaludum_3132
T449DRAFT_1657	103.392	102.636	90.0126	93.1646	49.1594	43.1311	protein of unknown function (DUF4347)	Methylobacter_tundripaludum_3132
K370DRAFT_1851	103.254	67.6454	4.6861	11.891	1.0265	1.3204	large subunit ribosomal protein L18	Methylotenera_versatilis_7
T449DRAFT_4191	103.084	107.619	27.4153	16.3291	9.9629	9.8681	lipoprotein-releasing system permease protein	Methylobacter_tundripaludum_3132
T449DRAFT_0268	102.993	104.385	20.4452	10.7873	7.5612	4.9754	hypothetical protein	Methylobacter_tundripaludum_3132
T449DRAFT_0061	102.892	109.631	51.5597	56.9222	36.872	36.2745	lipid-A-disaccharide kinase	Methylobacter_tundripaludum_3132
T449DRAFT_4352	102.84	101.42	283.989	217.454	126.762	105.872	Sporulation related domain-containing protein	Methylobacter_tundripaludum_3132
T449DRAFT_3940	102.81	144.302	16.2305	5.3984	4.9657	4.9	protein TonB	Methylobacter_tundripaludum_3132
T449DRAFT_4363	102.736	92.8265	56.1703	52.1618	16.761	16.1372	hypothetical protein	Methylobacter_tundripaludum_3132
T449DRAFT_2117	102.715	98.3593	18.7963	15.967	6.7252	6.2223	Beta-barrel assembly machine subunit BamD	Methylobacter_tundripaludum_3132
T449DRAFT_2252	102.527	106.752	32.6182	23.8996	16.1442	25.1349	hypothetical protein	Methylobacter_tundripaludum_3132
T449DRAFT_4569	102.501	126.77	67.2328	78.4068	60.8036	46.1159	dihydrolipoamide dehydrogenase	Methylobacter_tundripaludum_3132
T449DRAFT_1990	102.396	102.767	35.0927	29.2918	13.402	12.1653	hydroxypyruvate reductase	Methylobacter_tundripaludum_3132
T449DRAFT_2282	102.331	99.6216	50.9048	33.018	16.1651	14.2212	hypothetical protein	Methylobacter_tundripaludum_3132
T449DRAFT_2073	102.125	107.103	206.804	166.881	133.334	124.102	NAD-reducing hydrogenase large subunit	Methylobacter_tundripaludum_3132
T449DRAFT_0182	102.089	96.7219	17.9308	13.9515	8.0866	8.0246	ABC-2 type transport system ATP-binding protein	Methylobacter_tundripaludum_3132
T449DRAFT_2577	101.737	91.2309	117.178	92.5731	55.9787	53.5319	hypothetical protein	Methylobacter_tundripaludum_3132
T449DRAFT_1498	101.709	76.8226	200.992	151.956	115.311	105.194	Putative beta-lactamase-inhibitor-like, PepSY-like	Methylobacter_tundripaludum_3132
T449DRAFT_2426	101.656	69.2576	154.548	78.9315	69.6285	63.3531	hypothetical protein	Methylobacter_tundripaludum_3132
T449DRAFT_0048	101.654	96.7562	235.068	186.766	226.832	215.194	2-oxoglutarate dehydrogenase E1 component	Methylobacter_tundripaludum_3132
K370DRAFT_1867	101.444	51.7204	3.0392	8.087	0.2038	0.367	LSU ribosomal protein L28P	Methylotenera_versatilis_7
T449DRAFT_2997	101.425	102.079	39.9586	28.3149	14.0674	12.2224	23S rRNA pseudouridine2605 synthase	Methylobacter_tundripaludum_3132
T449DRAFT_3211	101.344	108.945	104.141	86.1786	58.9168	53.7241	SEC-C motif-containing protein	Methylobacter_tundripaludum_3132
T449DRAFT_0970	101.252	113.712	10.4995	4.743	4.1238	2.9283	D-citramalate synthase	Methylobacter_tundripaludum_3132
T449DRAFT_2623	101.199	95.7748	30.1711	19.7996	6.8369	7.3655	HD-like signal output (HDOD) domain, no enzymatic activity	Methylobacter_tundripaludum_3132
T449DRAFT_3178	100.965	99.066	5.4594	4.4212	1.9036	2.2416	Putative Ca2+/H+ antiporter, TMEM165/GDT1 family	Methylobacter_tundripaludum_3132
K370DRAFT_1630	100.885	48.8363	12.7089	30.5443	2.3092	1.906	small subunit ribosomal protein S15	Methylotenera_versatilis_7
T449DRAFT_2288	100.829	99.0577	20.8255	12.7447	5.7208	5.4514	Methyltransferase domain-containing protein	Methylobacter_tundripaludum_3132
T449DRAFT_3380	100.815	103.993	92.7239	73.3048	52.1384	47.246	STE24 endopeptidase	Methylobacter_tundripaludum_3132
T449DRAFT_2265	100.689	109.445	73.8116	73.6578	63.6052	57.8729	UDP-glucose 4-epimerase	Methylobacter_tundripaludum_3132
T449DRAFT_2075	100.283	96.4032	211.512	183.587	146.01	129.399	[NiFe] hydrogenase diaphorase moiety small subunit	Methylobacter_tundripaludum_3132
T449DRAFT_2907	100.035	106.72	74.0484	58.5238	32.156	24.9379	3-deoxy-D-manno-octulosonate 8-phosphate phosphatase (KDO 8-P phosphatase)	Methylobacter_tundripaludum_3132
T449DRAFT_2731	99.9475	104.804	11.4244	7.5525	5.9098	6.504	hypothetical protein	Methylobacter_tundripaludum_3132
T449DRAFT_1641	99.9357	95.3908	21.8137	17.4692	13.5387	12.9079	Uncharacterized conserved protein	Methylobacter_tundripaludum_3132
T449DRAFT_3512	99.8336	110.786	127.396	77.2344	37.3541	34.2692	Mg2+ and Co2+ transporter CorB, contains DUF21, CBS pair, and CorC-HlyC domains	Methylobacter_tundripaludum_3132
T449DRAFT_3116	99.7682	106.314	57.4702	31.4468	17.3941	16.4127	LPS-assembly lipoprotein	Methylobacter_tundripaludum_3132
T449DRAFT_2354	99.6506	101.568	142.065	104.527	86.3596	79.0857	phosphate transport system permease protein	Methylobacter_tundripaludum_3132
T449DRAFT_3569	99.4259	100.908	65.5494	47.1606	34.2023	28.6569	ribosome-associated heat shock protein Hsp15	Methylobacter_tundripaludum_3132
T449DRAFT_2203	99.412	84.631	66.7926	51.3948	17.9714	16.7979	YcxB-like protein	Methylobacter_tundripaludum_3132
T449DRAFT_2114	99.2417	104.025	23.4212	16.366	10.9311	8.9943	zinc and cadmium transporter	Methylobacter_tundripaludum_3132
T449DRAFT_2491	99.0809	105.753	88.1172	85.6903	68.7133	56.4331	methylthioribulose-1-phosphate dehydratase	Methylobacter_tundripaludum_3132
T449DRAFT_0492	99.0319	100.937	64.7028	52.1612	27.7574	23.9409	Exodeoxyribonuclease I subunit C	Methylobacter_tundripaludum_3132
T449DRAFT_2243	98.8411	105.196	21.9386	21.5737	12.9644	9.6867	alpha-ribazole phosphatase	Methylobacter_tundripaludum_3132
T449DRAFT_1655	98.546	95.9781	24.6772	34.4364	19.7639	17.9141	RND family efflux transporter, MFP subunit	Methylobacter_tundripaludum_3132
T449DRAFT_2975	98.3948	93.3171	60.7668	44.4722	34.0174	37.8604	DNA-directed RNA polymerase subunit omega	Methylobacter_tundripaludum_3132
T449DRAFT_4554	98.3286	98.7323	147.115	103.049	82.2593	85.9588	protein-tyrosine phosphatase	Methylobacter_tundripaludum_3132
T449DRAFT_2948	97.7331	95.4248	985.385	1000.11	705.796	642.216	type IV pilus assembly protein PilC	Methylobacter_tundripaludum_3132
T449DRAFT_2814	97.6821	106.011	64.7929	46.6087	40.7782	40.4413	molecular chaperone Hsp33	Methylobacter_tundripaludum_3132
K370DRAFT_2340	97.5077	54.3844	7.0653	12.1898	0.8651	0.9088	LSU ribosomal protein L20P	Methylotenera_versatilis_7
T449DRAFT_3441	97.4994	92.078	30.0477	16.564	5.4933	5.3474	Regulator of protease activity HflC, stomatin/prohibitin superfamily	Methylobacter_tundripaludum_3132
T449DRAFT_3603	97.451	106.761	32.6264	28.5788	20.7453	19.5243	ATP-dependent RNA helicase RhlE	Methylobacter_tundripaludum_3132
T449DRAFT_3420	97.3971	93.6255	120.017	93.957	42.0957	38.2514	Beta protein	Methylobacter_tundripaludum_3132
T449DRAFT_0213	97.1986	94.0933	23.7238	15.5995	9.0418	8.8289	UTP--GlnB (protein PII) uridylyltransferase, GlnD	Methylobacter_tundripaludum_3132
T449DRAFT_0297	97.1202	110.853	19.3842	19.3043	5.2257	3.8751	magnesium and cobalt transporter	Methylobacter_tundripaludum_3132
T449DRAFT_3615	97.0575	96.264	105.637	99.415	59.803	53.9719	flagellar motor switch protein FliN/FliY	Methylobacter_tundripaludum_3132
T449DRAFT_2835	97.0006	102.398	11.2387	13.9367	8.9023	8.0161	ArsR family transcriptional regulator	Methylobacter_tundripaludum_3132
T449DRAFT_3508	96.9998	113.769	52.5326	57.2867	57.9972	54.1871	16S rRNA (guanine1207-N2)-methyltransferase	Methylobacter_tundripaludum_3132
T449DRAFT_1912	96.9883	92.782	22.4626	15.8863	7.1565	5.9285	peptide chain release factor 1	Methylobacter_tundripaludum_3132
T449DRAFT_0550	96.5762	98.2768	49.3051	28.9873	35.9749	34.2308	excinuclease ABC subunit A	Methylobacter_tundripaludum_3132
T449DRAFT_1295	96.51	93.368	7.2196	6.4314	4.0667	2.136	Holliday junction DNA helicase subunit RuvA	Methylobacter_tundripaludum_3132
T449DRAFT_2615	96.3683	97.3117	47.2412	39.9965	43.702	40.4533	5-methylcytosine-specific restriction enzyme A	Methylobacter_tundripaludum_3132
T449DRAFT_2461	95.9306	97.1687	10.815	7.4313	6.961	8.6921	tRNA modification GTPase	Methylobacter_tundripaludum_3132
T449DRAFT_0965	95.8785	244.582	11.7458	3.4349	4.7477	4.1371	nitrogen regulatory protein P-II family	Methylobacter_tundripaludum_3132
T449DRAFT_3051	95.6981	94.1699	114.604	116.424	85.6263	76.3493	aspartyl aminopeptidase	Methylobacter_tundripaludum_3132
T449DRAFT_1758	95.5447	98.0381	27.5236	27.4101	29.4182	24.996	NAD(P)H dehydrogenase (quinone)	Methylobacter_tundripaludum_3132
T449DRAFT_3936	95.5043	139.763	21.0855	13.4166	17.8312	21.4316	hypothetical protein	Methylobacter_tundripaludum_3132
T449DRAFT_1727	95.4811	99.9928	12.8408	11.2728	7.1924	6.4764	Glutathione synthase/RimK-type ligase, ATP-grasp superfamily	Methylobacter_tundripaludum_3132
T449DRAFT_2370	95.3959	102.838	15.6699	13.528	6.9391	8.3726	Glycosyltransferase involved in cell wall bisynthesis	Methylobacter_tundripaludum_3132
T449DRAFT_3876	95.3913	102.193	38.6465	37.2214	20.1815	16.9763	hypothetical protein	Methylobacter_tundripaludum_3132
T449DRAFT_3259	95.2127	87.6925	109.45	117.876	54.2831	50.2836	hypothetical protein	Methylobacter_tundripaludum_3132
T449DRAFT_2528	95.1818	102.066	381.847	263.741	238.122	214.125	putative addiction module antidote protein, CC2985 family	Methylobacter_tundripaludum_3132
T449DRAFT_2266	95.0287	105.894	54.1354	54.4195	30.4226	24.1555	dTDP-4-dehydrorhamnose reductase	Methylobacter_tundripaludum_3132
T449DRAFT_0556	94.9584	94.8072	22.5466	18.1826	10.2291	7.6557	ribonuclease D	Methylobacter_tundripaludum_3132
T449DRAFT_1931	94.9451	98.9994	137.377	112.517	110.964	95.0152	dihydroxyacetone kinase, N-terminal domain	Methylobacter_tundripaludum_3132
T449DRAFT_2120	94.7871	99.0036	103.216	85.1226	64.5049	53.786	PAS domain S-box-containing protein/diguanylate cyclase (GGDEF) domain-containing protein	Methylobacter_tundripaludum_3132
T449DRAFT_2157	94.677	108.437	42.4589	36.0583	32.1882	36.3685	glycerol-3-phosphate acyltransferase PlsY	Methylobacter_tundripaludum_3132
T449DRAFT_2796	94.5933	100.601	50.8987	40.3122	43.952	50.8742	tRNA (guanine-N7-)-methyltransferase	Methylobacter_tundripaludum_3132
T449DRAFT_2182	94.4196	79.619	44.6826	44.6545	48.4188	57.8633	peroxiredoxin Q/BCP	Methylobacter_tundripaludum_3132
T449DRAFT_2558	94.3672	87.9626	36.2115	23.9934	34.768	41.8813	Protein of unknown function (DUF2782)	Methylobacter_tundripaludum_3132
T449DRAFT_3517	94.3239	102.139	173.459	159.925	126.552	116.121	flagellar M-ring protein FliF	Methylobacter_tundripaludum_3132
T449DRAFT_0212	94.282	88.35	11.4033	9.9362	2.6424	2.0743	methionyl aminopeptidase	Methylobacter_tundripaludum_3132
T449DRAFT_1920	94.2737	92.3237	63.1563	52.5231	35.1186	37.2178	MSHA biogenesis protein MshM	Methylobacter_tundripaludum_3132
T449DRAFT_2332	93.7837	102.874	52.3319	52.365	34.1139	29.1543	NAD+ synthase (glutamine-hydrolysing)	Methylobacter_tundripaludum_3132
T449DRAFT_3179	93.6766	89.4644	150.214	91.1892	84.7868	90.035	zinc transporter, ZIP family	Methylobacter_tundripaludum_3132
T449DRAFT_4650	93.5679	98.6112	78.144	84.9714	97.9874	83.9947	Metal-dependent hydrolase, endonuclease/exonuclease/phosphatase family	Methylobacter_tundripaludum_3132
T449DRAFT_4470	93.5386	105.571	4.1967	1.3216	1.5321	2.365	2-C-methyl-D-erythritol 2,4-cyclodiphosphate synthase	Methylobacter_tundripaludum_3132
T449DRAFT_0259	93.338	105.981	153.965	123.299	148.261	134.677	adenine phosphoribosyltransferase	Methylobacter_tundripaludum_3132
T449DRAFT_1458	93.0433	87.2907	29.2547	30.2133	21.2154	22.6461	two-component system, OmpR family, copper resistance phosphate regulon response regulator CusR	Methylobacter_tundripaludum_3132
T449DRAFT_1805	93.0278	106.36	45.6854	33.137	30.6193	27.6046	ATP-independent RNA helicase DbpA	Methylobacter_tundripaludum_3132
K370DRAFT_1849	93.0063	58.2477	4.467	10.6266	0.7863	1.18	small subunit ribosomal protein S8	Methylotenera_versatilis_7
T449DRAFT_1646	92.9681	84.9589	516.546	564.197	250.966	211.802	type IV pilus assembly protein PilQ	Methylobacter_tundripaludum_3132
T449DRAFT_0392	92.7975	81.7088	5.1372	3.7443	2.0095	2.4608	two component transcriptional regulator, LuxR family	Methylobacter_tundripaludum_3132
T449DRAFT_4570	92.6541	114.472	85.7397	88.4395	59.0374	47.6494	hypothetical protein	Methylobacter_tundripaludum_3132
T449DRAFT_3520	92.6009	104.719	40.9105	32.8033	19.6967	15.7879	flagellum-specific ATP synthase	Methylobacter_tundripaludum_3132
T449DRAFT_2817	92.5905	108.473	58.1589	41.8839	27.961	25.0923	two-component system, response regulator RegA	Methylobacter_tundripaludum_3132
T449DRAFT_3117	92.5856	100.916	27.5162	16.9529	10.4848	9.3041	DNA polymerase III, delta subunit	Methylobacter_tundripaludum_3132
T449DRAFT_2541	92.5301	97.2831	138.342	104.363	116.2	141.272	Ubiquinone/menaquinone biosynthesis C-methylase UbiE	Methylobacter_tundripaludum_3132
T449DRAFT_1296	92.507	94.1933	7.5443	4.133	2.3955	2.626	Holliday junction endonuclease RuvC	Methylobacter_tundripaludum_3132
T449DRAFT_3602	92.3879	104.509	96.4818	78.223	41.7415	35.3178	cyclic pyranopterin phosphate synthase	Methylobacter_tundripaludum_3132
T449DRAFT_2628	92.385	105.777	52.3593	30.2874	33.3101	32.7501	ribosome-associated protein	Methylobacter_tundripaludum_3132
T449DRAFT_3334	92.385	84.4567	101.458	94.5052	67.5778	76.9524	hypothetical protein	Methylobacter_tundripaludum_3132
T449DRAFT_2871	92.3455	90.1781	13.0675	13.0293	9.6085	9.067	4-hydroxy-3-polyprenylbenzoate decarboxylase	Methylobacter_tundripaludum_3132
T449DRAFT_2994	92.3281	100.555	25.6038	15.3139	12.2541	11.1048	Zn-dependent protease (includes SpoIVFB)	Methylobacter_tundripaludum_3132
T449DRAFT_3324	92.1954	103.08	56.9227	50.4749	31.2537	29.6976	23S rRNA pseudouridine955/2504/2580 synthase	Methylobacter_tundripaludum_3132
K370DRAFT_1830	92.0288	58.9596	10.2059	27.5503	3.5929	1.318	SSU ribosomal protein S12P	Methylotenera_versatilis_7
T449DRAFT_3510	91.5927	79.8774	66.528	45.6252	14.4887	13.4263	PilZ domain-containing protein	Methylobacter_tundripaludum_3132
T449DRAFT_2893	91.5519	90.725	50.1443	42.2569	39.9534	39.2605	Endonuclease, Uma2 family (restriction endonuclease fold)	Methylobacter_tundripaludum_3132
T449DRAFT_3069	91.5198	75.9266	28.603	24.9653	18.2	19.8806	hypothetical protein	Methylobacter_tundripaludum_3132
T449DRAFT_2441	91.3326	106.472	70.0792	63.5392	58.2079	44.2507	Protein of unknown function DUF58	Methylobacter_tundripaludum_3132
T449DRAFT_0631	91.1816	80.782	24.9248	15.71	10.5959	10.8331	PilZ domain-containing protein	Methylobacter_tundripaludum_3132
T449DRAFT_3183	91.1014	77.3083	13.8299	9.1636	4.8056	4.479	chemotaxis protein CheC	Methylobacter_tundripaludum_3132
T449DRAFT_2239	91.0923	103.254	12.1586	11.5738	10.1128	9.5117	nicotinate-nucleotide-dimethylbenzimidazole phosphoribosyltransferase	Methylobacter_tundripaludum_3132
T449DRAFT_2267	90.9098	102.167	61.1972	61.3318	35.4652	34.0204	Glycosyltransferase involved in cell wall bisynthesis	Methylobacter_tundripaludum_3132
T449DRAFT_3938	90.8943	118.875	5.1533	1.8779	0.2418	0.7623	biopolymer transport protein ExbD	Methylobacter_tundripaludum_3132
K370DRAFT_1823	90.893	55.7891	6.3781	6.8314	1.1589	0.6957	transcription antitermination protein nusG	Methylotenera_versatilis_7
T449DRAFT_2154	90.805	93.3732	60.3563	62.1542	38.6843	32.3135	pteridine reductase	Methylobacter_tundripaludum_3132
T449DRAFT_0397	90.7721	76.8385	28.1328	17.0871	12.017	10.8206	hypothetical protein	Methylobacter_tundripaludum_3132
T449DRAFT_3060	90.7047	91.8853	27.4935	28.059	22.5485	25.0124	tRNA-dihydrouridine synthase B	Methylobacter_tundripaludum_3132
T449DRAFT_0896	90.6015	99.6567	59.0289	51.8974	30.2636	27.9081	transposase	Methylobacter_tundripaludum_3132
T449DRAFT_3493	90.5976	86.545	25.1162	34.952	17.2778	13.4833	TSCPD domain-containing protein	Methylobacter_tundripaludum_3132
Ga0213536_0331	90.5215	33.9839	96.6338	71.6861	15.0622	13.5627	hypothetical protein	Flavobacterium_sp_81
T449DRAFT_3305	90.4129	75.9992	34.7136	35.9531	18.6223	16.6685	CreA protein	Methylobacter_tundripaludum_3132
T449DRAFT_2369	90.39	89.5267	17.2963	10.5317	8.363	7.3655	Glycosyltransferase, GT2 family	Methylobacter_tundripaludum_3132
T449DRAFT_2373	90.3471	86.0713	21.2776	9.0359	4.6284	4.8257	superoxide reductase	Methylobacter_tundripaludum_3132
T449DRAFT_2995	90.2838	96.0289	40.0664	33.3984	20.0324	21.072	condensin subunit ScpA	Methylobacter_tundripaludum_3132
T449DRAFT_2774	90.2654	96.8346	1131.84	755.622	1216.43	1248.85	Glycine-zipper containing OmpA-like membrane domain-containing protein	Methylobacter_tundripaludum_3132
T449DRAFT_1309	90.2042	86.6945	15.2505	12.3504	9.3061	7.7351	anhydro-N-acetylmuramic acid kinase	Methylobacter_tundripaludum_3132
T449DRAFT_0068	90.1993	82.6308	85.8712	64.27	30.2015	28.0413	HD-like signal output (HDOD) domain, no enzymatic activity	Methylobacter_tundripaludum_3132
T449DRAFT_3556	90.1222	94.9425	37.853	38.4994	35.2566	37.8566	CDP-diacylglycerol---serine O-phosphatidyltransferase	Methylobacter_tundripaludum_3132
K370DRAFT_1854	90.0557	68.6211	7.2684	8.5249	0.9411	1.3771	LSU ribosomal protein L15P	Methylotenera_versatilis_7
T449DRAFT_4587	89.9165	90.9156	56.067	38.885	37.7367	37.9213	Transketolase	Methylobacter_tundripaludum_3132
T449DRAFT_2042	89.913	89.2947	23.5219	12.2851	2.8803	2.8096	glutathione S-transferase	Methylobacter_tundripaludum_3132
T449DRAFT_4062	89.9016	82.6351	36.9454	26.2078	6.8455	5.9292	Uncharacterized protein, Rmd1/YagE family	Methylobacter_tundripaludum_3132
T449DRAFT_3792	89.8409	94.2562	42.3013	49.0346	35.1215	33.2902	Membrane carboxypeptidase (penicillin-binding protein)	Methylobacter_tundripaludum_3132
T449DRAFT_2512	89.8252	98.6972	14.6894	16.3348	6.9981	9.3594	hypothetical protein	Methylobacter_tundripaludum_3132
T449DRAFT_1680	89.7139	97.0963	11.7789	15.3816	5.8746	5.1652	DNA replication and repair protein RecO	Methylobacter_tundripaludum_3132
T449DRAFT_4167	89.6707	83.5469	105.767	99.4301	98.2625	92.7841	magnesium transporter	Methylobacter_tundripaludum_3132
T449DRAFT_2247	89.4573	86.4534	542.749	341.962	261.641	207.175	adenosylcobinamide kinase /adenosylcobinamide-phosphate guanylyltransferase	Methylobacter_tundripaludum_3132
T449DRAFT_0562	89.3861	86.209	360.918	281.769	259.909	235.353	Nucleotidyl transferase	Methylobacter_tundripaludum_3132
T449DRAFT_0055	89.0393	90.725	43.2877	44.8631	45.2345	38.3352	Protein of unknown function (DUF2721)	Methylobacter_tundripaludum_3132
T449DRAFT_3637	88.9818	93.9315	45.1669	33.6069	20.6094	16.2803	PQQ-dependent catabolism-associated beta-propeller protein	Methylobacter_tundripaludum_3132
T449DRAFT_3022	88.9762	83.8587	41.3731	33.0408	10.4002	8.5768	HDOD domain-containing protein	Methylobacter_tundripaludum_3132
T449DRAFT_4641	88.5322	80.9345	39.2726	19.9178	5.0276	6.3714	BolA protein	Methylobacter_tundripaludum_3132
T449DRAFT_4555	88.2372	91.7597	81.4451	79.1235	79.7725	70.3396	Dienelactone hydrolase	Methylobacter_tundripaludum_3132
T449DRAFT_3011	88.1979	84.3953	14.6885	21.7136	7.6608	6.8982	cytochrome c-type biogenesis protein CcmH	Methylobacter_tundripaludum_3132
T449DRAFT_1506	87.9896	80.5312	66.602	45.9088	32.5716	34.1735	Peptidase propeptide and YPEB domain-containing protein	Methylobacter_tundripaludum_3132
T449DRAFT_4504	87.9679	82.3704	71.861	57.3892	32.4944	29.2347	methyl-accepting chemotaxis protein	Methylobacter_tundripaludum_3132
T449DRAFT_2422	87.951	92.4521	25.9178	26.7612	11.2534	11.1737	hypothetical protein	Methylobacter_tundripaludum_3132
T449DRAFT_2801	87.8637	86.8533	114.144	81.3451	72.4143	69.8068	hypothetical protein	Methylobacter_tundripaludum_3132
T449DRAFT_2878	87.7622	91.4597	56.2904	51.065	28.9634	26.3087	3-methyl-2-oxobutanoate hydroxymethyltransferase	Methylobacter_tundripaludum_3132
T449DRAFT_1668	87.6936	82.0154	14.3364	12.9498	8.2825	12.1191	cold shock protein (beta-ribbon, CspA family)	Methylobacter_tundripaludum_3132
T449DRAFT_2908	87.3974	84.3152	53.4929	39.3964	10.9172	10.4856	lipopolysaccharide export system protein LptC	Methylobacter_tundripaludum_3132
T449DRAFT_0180	87.3737	89.7519	64.2724	68.6721	22.7393	23.0119	Predicted periplasmic lipoprotein (DUF2279)	Methylobacter_tundripaludum_3132
T449DRAFT_2330	87.011	82.302	124.288	103.025	89.6635	84.2894	succinyl-CoA synthetase alpha subunit	Methylobacter_tundripaludum_3132
T449DRAFT_3063	86.7196	99.4637	13.0013	8.5874	6.146	5.6901	23S rRNA (cytosine1962-C5)-methyltransferase	Methylobacter_tundripaludum_3132
T449DRAFT_2064	86.6614	175.167	719.008	482.914	724.057	526.214	ATP-dependent Clp protease ATP-binding subunit ClpB	Methylobacter_tundripaludum_3132
T449DRAFT_2101	86.5618	89.6431	31.5624	25.8646	11.1115	9.2906	D-sedoheptulose 7-phosphate isomerase	Methylobacter_tundripaludum_3132
T449DRAFT_4180	86.3133	86.4974	159.85	161.861	76.5278	67.948	SsrA-binding protein	Methylobacter_tundripaludum_3132
T449DRAFT_2476	86.2693	93.5165	79.4477	83.496	58.2364	55.9897	UDP-N-acetylmuramate: L-alanyl-gamma-D-glutamyl-meso-diaminopimelate ligase	Methylobacter_tundripaludum_3132
K370DRAFT_1062	86.2155	52.8939	6.3449	10.766	0.1418	0.8939	large subunit ribosomal protein L21	Methylotenera_versatilis_7
T449DRAFT_0800	86.0001	94.4025	86.4561	64.8435	32.0509	34.2583	hypothetical protein	Methylobacter_tundripaludum_3132
T449DRAFT_4371	85.9669	95.3184	20.7511	15.9387	9.3891	10.2628	dihydroorotase	Methylobacter_tundripaludum_3132
T449DRAFT_4041	85.7492	86.2294	222.536	174.619	176.621	178.1	putative exosortase-associated protein, TIGR04073 family	Methylobacter_tundripaludum_3132
T449DRAFT_0089	85.4887	87.959	19.6689	12.2527	4.8135	5.1159	riboflavin synthase alpha chain	Methylobacter_tundripaludum_3132
K370DRAFT_0987	85.4326	53.4587	17.8004	34.1329	2.497	2.4214	Polyketide cyclase / dehydrase and lipid transport	Methylotenera_versatilis_7
T449DRAFT_1687	85.3795	86.064	46.0983	47.829	20.9025	20.5888	Predicted PurR-regulated permease PerM	Methylobacter_tundripaludum_3132
T449DRAFT_1806	85.2477	85.5373	38.6624	31.7722	29.1307	30.6928	acyl-[acyl-carrier-protein]--UDP-N-acetylglucosamine O-acyltransferase	Methylobacter_tundripaludum_3132
T449DRAFT_2343	85.1492	87.6472	110.001	91.57	60.6773	63.7229	hypothetical protein	Methylobacter_tundripaludum_3132
K370DRAFT_0125	85.0388	51.2012	12.8296	53.9391	2.947	2.8844	nucleoside diphosphate kinase	Methylotenera_versatilis_7
T449DRAFT_1432	85.0148	85.4908	251.578	227.137	286.329	266.451	hypothetical protein	Methylobacter_tundripaludum_3132
T449DRAFT_3007	84.8749	87.29	23.0877	18.6972	8.5315	9.447	cytochrome c-type biogenesis protein CcmE	Methylobacter_tundripaludum_3132
K370DRAFT_1873	84.8553	60.9504	124.971	179.135	22.4851	15.6573	Peroxiredoxin	Methylotenera_versatilis_7
T449DRAFT_3996	84.8541	83.8722	132.973	102.756	96.5817	98.137	hydrogenase nickel incorporation protein HypB	Methylobacter_tundripaludum_3132
T449DRAFT_2375	84.7429	90.8531	12.1957	12.3981	5.7246	4.8257	membrane protein YqaA, SNARE-associated domain	Methylobacter_tundripaludum_3132
T449DRAFT_0103	84.6743	84.2426	48.3445	47.0927	26.8115	25.7421	Uncharacterized membrane protein	Methylobacter_tundripaludum_3132
K370DRAFT_1842	84.6678	64.0309	3.4462	11.8076	1.3688	2.2409	LSU ribosomal protein L16P	Methylotenera_versatilis_7
T449DRAFT_1799	84.512	91.6507	36.8539	44.6545	169.427	205.712	flagellar basal-body rod protein FlgB	Methylobacter_tundripaludum_3132
K370DRAFT_0895	84.409	12.0556	2.8037	21.3433	1.2283	2.4491	cytochrome cL apoprotein	Methylotenera_versatilis_7
T449DRAFT_0935	84.3353	109.375	79.4293	59.6313	36.244	34.869	protein of unknown function (DUF2760)	Methylobacter_tundripaludum_3132
T449DRAFT_3085	84.2326	89.1887	71.9221	70.7115	23.8098	21.6527	Protein of unknown function (DUF2442)	Methylobacter_tundripaludum_3132
T449DRAFT_3788	84.0895	93.2447	50.0837	47.5014	37.5697	37.8596	Predicted PurR-regulated permease PerM	Methylobacter_tundripaludum_3132
T449DRAFT_3917	83.9906	90.1074	51.2974	44.8716	19.884	19.4154	protein of unknown function (DUF4912)	Methylobacter_tundripaludum_3132
T449DRAFT_1462	83.9738	77.864	137.851	108.937	106.731	98.2184	hypothetical protein	Methylobacter_tundripaludum_3132
T449DRAFT_1486	83.9623	82.0354	204.98	256.128	233.183	203.297	TIGR00267 family protein	Methylobacter_tundripaludum_3132
T449DRAFT_1819	83.9605	83.6929	141.459	125.453	81.8582	75.1894	Radical SAM superfamily enzyme YgiQ, UPF0313 family	Methylobacter_tundripaludum_3132
T449DRAFT_2730	83.9523	94.2912	15.4038	12.9161	10.7498	9.9101	hypothetical protein	Methylobacter_tundripaludum_3132
T449DRAFT_4583	83.9511	73.9731	369.578	287.812	257.736	234.134	hypothetical protein	Methylobacter_tundripaludum_3132
T449DRAFT_0661	83.8189	89.9719	12.8675	6.7139	2.5538	2.9201	Fatty acid desaturase	Methylobacter_tundripaludum_3132
T449DRAFT_2965	83.613	88.1764	67.3863	61.219	34.9247	35.8684	shikimate dehydrogenase	Methylobacter_tundripaludum_3132
T449DRAFT_3528	83.6068	85.025	21.9406	11.6896	18.9039	21.0486	regulator YcgR	Methylobacter_tundripaludum_3132
T449DRAFT_1915	83.5444	82.7337	21.4847	13.0493	8.5829	6.1344	MSHA biogenesis protein MshI	Methylobacter_tundripaludum_3132
T449DRAFT_3649	83.39	91.2337	23.5763	7.6163	6.894	6.4255	pimeloyl-[acyl-carrier protein] methyl ester esterase	Methylobacter_tundripaludum_3132
T449DRAFT_2807	83.3549	102.376	26.6995	31.426	20.2392	22.7102	biopolymer transport protein ExbB	Methylobacter_tundripaludum_3132
K370DRAFT_0085	82.9376	56.419	10.5238	65.6945	4.4253	3.7994	thiol peroxidase, atypical 2-Cys peroxiredoxin	Methylotenera_versatilis_7
T449DRAFT_2341	82.9088	101.987	24.2427	25.9843	19.6352	22.5024	dUTP pyrophosphatase	Methylobacter_tundripaludum_3132
T449DRAFT_4378	82.7831	84.638	28.1867	22.2559	20.3424	18.6895	hypothetical protein	Methylobacter_tundripaludum_3132
T449DRAFT_2271	82.7606	85.5815	48.6276	37.7102	19.9726	16.7455	Glycosyltransferase involved in cell wall bisynthesis	Methylobacter_tundripaludum_3132
T449DRAFT_0630	82.758	82.1982	206.258	177.863	137.685	126.343	putative two-component system response regulator	Methylobacter_tundripaludum_3132
T449DRAFT_0194	82.7574	81.6326	59.2426	46.8041	32.396	32.4857	coproporphyrinogen oxidase	Methylobacter_tundripaludum_3132
T449DRAFT_2536	82.697	85.5372	288.24	226.593	188.469	167.754	PAS domain S-box-containing protein	Methylobacter_tundripaludum_3132
T449DRAFT_1301	82.5744	90.8151	61.9105	49.9471	34.3512	35.9598	basic amino acid/polyamine antiporter, APA family	Methylobacter_tundripaludum_3132
T449DRAFT_2527	82.2226	74.5815	15.2785	19.879	11.1145	10.9261	NADH-quinone oxidoreductase subunit M	Methylobacter_tundripaludum_3132
T449DRAFT_3239	82.2131	88.0412	53.3673	37.4753	14.3146	11.8778	hypothetical protein	Methylobacter_tundripaludum_3132
T449DRAFT_0285	82.1217	81.9257	8.8855	8.6081	5.4182	4.3874	biofilm PGA synthesis N-glycosyltransferase PgaC	Methylobacter_tundripaludum_3132
T449DRAFT_3454	82.0422	77.5855	36.6696	37.2854	19.7627	19.747	4'-phosphopantetheinyl transferase	Methylobacter_tundripaludum_3132
T449DRAFT_4527	82.0043	95.2141	6.8782	5.8487	1.9371	1.3566	beta-RFAP synthase	Methylobacter_tundripaludum_3132
T449DRAFT_1945	81.7322	75.6147	48.8001	31.1181	33.7288	29.7213	aspartyl/glutamyl-tRNA(Asn/Gln) amidotransferase subunit C	Methylobacter_tundripaludum_3132
T449DRAFT_2805	81.6379	83.3121	39.1698	34.1715	35.5889	41.7093	membrane-associated protein	Methylobacter_tundripaludum_3132
T449DRAFT_3683	81.6224	82.9578	57.0928	45.1949	21.0682	19.8065	hypothetical protein	Methylobacter_tundripaludum_3132
T449DRAFT_3624	81.4888	77.3643	53.9802	61.6269	39.2054	36.2829	RNA polymerase sigma factor for flagellar operon FliA	Methylobacter_tundripaludum_3132
T449DRAFT_1293	81.4658	85.1557	44.7673	40.2332	17.8104	15.2297	acyl-CoA thioester hydrolase	Methylobacter_tundripaludum_3132
T449DRAFT_3325	81.4603	81.9165	42.2207	43.9023	27.4287	18.7019	phosphoglycolate phosphatase	Methylobacter_tundripaludum_3132
T449DRAFT_2884	81.4489	94.8047	75.567	70.5675	60.966	62.582	23S rRNA (pseudouridine1915-N3)-methyltransferase	Methylobacter_tundripaludum_3132
T449DRAFT_4498	81.437	89.4056	85.5642	66.6952	50.7472	48.9646	methyl-accepting chemotaxis protein	Methylobacter_tundripaludum_3132
K370DRAFT_1894	81.3374	51.907	46.7753	150.415	10.5775	6.6382	cytochrome c	Methylotenera_versatilis_7
T449DRAFT_1487	81.3248	83.0581	329.289	275.474	253.36	218.125	hypothetical protein	Methylobacter_tundripaludum_3132
T449DRAFT_1822	81.2982	76.5321	61.9342	57.8236	24.6072	20.9717	Uncharacterized conserved protein	Methylobacter_tundripaludum_3132
T449DRAFT_3589	81.2374	83.0942	72.9072	65.2371	55.8106	56.6384	twitching motility protein PilU	Methylobacter_tundripaludum_3132
T449DRAFT_4584	81.2166	75.1559	60.7809	56.1211	49.172	38.3406	bacterioferritin	Methylobacter_tundripaludum_3132
T449DRAFT_4585	81.1398	71.9583	57.1475	39.0129	34.806	34.1356	bacterioferritin	Methylobacter_tundripaludum_3132
T449DRAFT_2345	81.0161	84.2707	15.3578	6.1437	3.6479	3.3629	Sporulation related domain-containing protein	Methylobacter_tundripaludum_3132
T449DRAFT_3695	80.9947	78.6478	9.9288	2.8716	1.3315	1.0491	phospholipid transport system transporter-binding protein	Methylobacter_tundripaludum_3132
T449DRAFT_1911	80.7177	84.9745	37.4901	29.5095	17.9679	17.9192	glutamyl-tRNA reductase	Methylobacter_tundripaludum_3132
T449DRAFT_3752	80.6477	71.8055	145.248	113.951	43.9535	35.7407	hypothetical protein	Methylobacter_tundripaludum_3132
T449DRAFT_2532	80.4038	82.1605	12.3514	6.6088	7.5577	7.7376	5-(carboxyamino)imidazole ribonucleotide mutase	Methylobacter_tundripaludum_3132
T449DRAFT_4029	80.2895	72.4582	48.109	36.1132	16.2419	9.6978	hypothetical protein	Methylobacter_tundripaludum_3132
T449DRAFT_2283	80.2348	88.2527	41.0094	33.2986	10.6179	11.0511	Protein of unknown function (DUF2029)	Methylobacter_tundripaludum_3132
T449DRAFT_2342	80.1893	80.7208	32.1773	24.6708	15.6532	15.5609	phosphomannomutase / phosphoglucomutase	Methylobacter_tundripaludum_3132
T449DRAFT_3617	80.1742	89.9111	46.9929	44.301	24.3121	21.6457	flagellar biosynthetic protein FliP	Methylobacter_tundripaludum_3132
T449DRAFT_1847	80.1493	81.8477	87.9713	89.8215	97.4413	106.9	Radical SAM superfamily enzyme, MoaA/NifB/PqqE/SkfB family	Methylobacter_tundripaludum_3132
T449DRAFT_1332	80.1359	85.4278	148.404	101.725	60.3053	58.0599	DNA (cytosine-5)-methyltransferase 1	Methylobacter_tundripaludum_3132
T449DRAFT_0477	80.0529	81.717	63.2574	51.5907	26.8288	24.6784	Multicopper oxidase with three cupredoxin domains (includes cell division protein FtsP and spore coat protein CotA)	Methylobacter_tundripaludum_3132
T449DRAFT_2348	80.0276	81.569	10.5666	7.1746	5.5664	6.3384	Predicted ATP-dependent protease	Methylobacter_tundripaludum_3132
T449DRAFT_3635	80.012	73.6168	789.294	600.412	370.495	329.348	hypothetical protein	Methylobacter_tundripaludum_3132
T449DRAFT_3597	79.8786	94.171	25.2996	25.4418	23.3598	26.4004	cation diffusion facilitator family transporter	Methylobacter_tundripaludum_3132
T449DRAFT_1527	79.7979	78.7992	49.3428	30.6107	19.3012	19.5386	1,4-alpha-glucan branching enzyme	Methylobacter_tundripaludum_3132
T449DRAFT_0933	79.7072	91.3877	66.1683	65.8557	33.4901	25.3732	4-hydroxy-3-polyprenylbenzoate decarboxylase	Methylobacter_tundripaludum_3132
T449DRAFT_3676	79.6218	77.3449	164.71	165.792	86.2661	84.6996	DNA repair protein RecN (Recombination protein N)	Methylobacter_tundripaludum_3132
T449DRAFT_2879	79.5477	83.6135	72.298	63.1103	38.3017	37.0904	pantoate--beta-alanine ligase	Methylobacter_tundripaludum_3132
T449DRAFT_4261	79.5078	89.7314	29.2386	22.9706	16.559	14.8433	dihydropteroate synthase-related protein	Methylobacter_tundripaludum_3132
K370DRAFT_0679	79.4819	51.2067	10.7405	21.9848	2.8582	1.2868	trigger factor	Methylotenera_versatilis_7
T449DRAFT_2820	79.3634	79.6573	46.2172	41.134	28.5678	27.7545	cyclic pyranopterin phosphate synthase	Methylobacter_tundripaludum_3132
T449DRAFT_0837	79.3188	83.9441	521.267	563.029	908.921	965.636	two-component system, OmpR family, copper resistance phosphate regulon response regulator CusR	Methylobacter_tundripaludum_3132
T449DRAFT_2219	79.2692	84.8847	30.8894	30.5011	15.8985	14.5448	hypothetical protein	Methylobacter_tundripaludum_3132
T449DRAFT_2368	79.2605	81.4855	17.1602	9.2646	4.4172	4.7054	ATP-binding cassette, subfamily B, MsbA	Methylobacter_tundripaludum_3132
T449DRAFT_2815	79.2563	71.6612	298.909	242.067	232.7	224.137	peptide-methionine (S)-S-oxide reductase	Methylobacter_tundripaludum_3132
T449DRAFT_3753	79.2549	71.4193	145.199	119.587	42.8805	34.7851	hypothetical protein	Methylobacter_tundripaludum_3132
T449DRAFT_4323	79.251	81.589	51.4549	41.6699	33.9722	36.9099	AAA domain-containing protein	Methylobacter_tundripaludum_3132
T449DRAFT_2505	78.8762	87.5925	22.9901	19.4908	12.1404	13.0574	guanylate kinase	Methylobacter_tundripaludum_3132
T449DRAFT_0612	78.8603	86.4493	59.0835	54.7057	38.1719	36.8307	Exo-beta-1,3-glucanase, GH17 family	Methylobacter_tundripaludum_3132
T449DRAFT_3550	78.857	84.5978	33.0698	24.1029	16.8053	17.9885	serine O-acetyltransferase	Methylobacter_tundripaludum_3132
T449DRAFT_3309	78.8382	85.2117	104.873	82.0097	98.106	101.606	methylthioribose-1-phosphate isomerase	Methylobacter_tundripaludum_3132
T449DRAFT_3802	78.7497	72.1668	495.949	327.071	269.142	204.315	hypothetical protein	Methylobacter_tundripaludum_3132
T449DRAFT_0474	78.7192	83.8458	104.524	68.2085	53.4011	48.789	Predicted phosphoesterase	Methylobacter_tundripaludum_3132
T449DRAFT_3455	78.6925	69.7361	27.9928	43.6655	17.8137	21.837	Uncharacterized conserved protein YbdZ, MbtH family	Methylobacter_tundripaludum_3132
T449DRAFT_2937	78.6297	81.4497	38.9515	29.4147	18.1295	17.3666	phospholipase/carboxylesterase	Methylobacter_tundripaludum_3132
K370DRAFT_0239	78.6133	52.55	35.7573	60.1641	5.5948	3.6194	transaldolase	Methylotenera_versatilis_7
T449DRAFT_0653	78.4437	75.063	17.1225	12.2212	17.1644	14.7196	HNH endonuclease	Methylobacter_tundripaludum_3132
T449DRAFT_2308	78.4272	86.0816	10.0945	7.5596	4.7383	3.4867	Glycosyltransferase family 10 (fucosyltransferase) C-term	Methylobacter_tundripaludum_3132
T449DRAFT_4272	78.2619	80.6827	97.4451	94.7184	76.0501	81.765	HD-like signal output (HDOD) domain, no enzymatic activity	Methylobacter_tundripaludum_3132
T449DRAFT_4525	78.2554	87.5506	19.2931	13.406	7.2114	6.2418	hypothetical protein	Methylobacter_tundripaludum_3132
K370DRAFT_1230	78.204	50.7896	3.2362	8.2656	0.7011	0.2104	hypothetical protein	Methylotenera_versatilis_7
T449DRAFT_2244	78.1964	88.8909	28.463	30.2371	17.3737	19.4407	threonine-phosphate decarboxylase	Methylobacter_tundripaludum_3132
T449DRAFT_3678	78.1407	74.4994	139.263	96.6899	134.249	137.602	Metallo-beta-lactamase superfamily protein	Methylobacter_tundripaludum_3132
T449DRAFT_2108	78.1314	81.7059	24.266	23.687	14.8483	15.3847	signal peptidase II	Methylobacter_tundripaludum_3132
T449DRAFT_2586	78.1138	78.4671	139.927	126.668	119.787	97.7612	chromosome partitioning protein, ParB family	Methylobacter_tundripaludum_3132
T449DRAFT_4262	78.1007	86.121	34.977	21.8273	20.2813	17.2186	flavoprotein	Methylobacter_tundripaludum_3132
T449DRAFT_3712	78.045	69.0706	58.6547	40.6307	11.7183	12.4982	Uncharacterized conserved protein, tellurite resistance protein B (TerB) family	Methylobacter_tundripaludum_3132
T449DRAFT_0062	78.0369	73.2536	23.2843	28.5954	15.2534	15.3571	biopolymer transport protein ExbD	Methylobacter_tundripaludum_3132
K370DRAFT_1511	77.966	59.5806	3.7034	8.4976	1.0623	0.9565	ATP synthase F1 subcomplex delta subunit	Methylotenera_versatilis_7
K370DRAFT_0241	77.8314	46.3103	3.9092	15.829	1.7384	1.1305	6-phospho-3-hexuloisomerase	Methylotenera_versatilis_7
T449DRAFT_2920	77.8127	80.9323	151.06	138.334	95.4786	80.0445	methyl-accepting chemotaxis protein	Methylobacter_tundripaludum_3132
T449DRAFT_2284	77.7573	86.3545	41.6241	26.2953	9.8793	7.5068	hypothetical protein	Methylobacter_tundripaludum_3132
T449DRAFT_2320	77.7186	88.8221	31.7819	27.803	20.1334	21.4777	2-octaprenyl-6-methoxyphenol hydroxylase	Methylobacter_tundripaludum_3132
T449DRAFT_3663	77.6722	86.1796	79.4506	62.9995	34.0782	30.5454	cell division transport system permease protein	Methylobacter_tundripaludum_3132
K370DRAFT_1632	77.6488	44.0295	2.3519	12.6979	0.736	0.994	transcriptional regulator, TraR/DksA family	Methylotenera_versatilis_7
T449DRAFT_2145	77.4369	78.8625	15.7005	12.8165	7.4287	7.0077	protein TonB	Methylobacter_tundripaludum_3132
T449DRAFT_3182	77.4209	72.8028	12.0778	7.5871	2.9671	3.5782	diguanylate cyclase (GGDEF) domain-containing protein	Methylobacter_tundripaludum_3132
T449DRAFT_2954	77.397	75.9773	20.8829	23.3723	8.3706	8.4298	cupin fold metalloprotein, WbuC family	Methylobacter_tundripaludum_3132
T449DRAFT_2201	77.3887	89.9637	17.687	13.2801	6.4604	4.4805	ATP-binding cassette, subfamily F, member 3	Methylobacter_tundripaludum_3132
T449DRAFT_4278	77.3575	78.4292	49.7577	38.4201	9.8419	8.452	Putative phage integrase	Methylobacter_tundripaludum_3132
T449DRAFT_1512	77.3139	87.2032	208.859	180.327	186.743	172.581	plasma-membrane proton-efflux P-type ATPase	Methylobacter_tundripaludum_3132
T449DRAFT_1795	77.2476	77.2879	121.607	110.912	144.944	147.458	flagellar basal-body rod protein FlgF	Methylobacter_tundripaludum_3132
T449DRAFT_0202	77.2309	84.2436	91.4428	64.1148	56.4387	49.0062	DNA mismatch repair protein MutS	Methylobacter_tundripaludum_3132
T449DRAFT_3542	77.2113	96.0639	9.1435	3.883	3.1928	3.5347	4-hydroxythreonine-4-phosphate dehydrogenase	Methylobacter_tundripaludum_3132
T449DRAFT_3636	77.1973	82.3141	48.8082	34.2862	20.9579	20.7859	ABC transporter, substrate binding protein, PQQ-dependent alcohol dehydrogenase system	Methylobacter_tundripaludum_3132
T449DRAFT_3335	77.1352	78.3847	81.7089	74.6966	45.1911	41.2171	PAS domain S-box-containing protein/diguanylate cyclase (GGDEF) domain-containing protein	Methylobacter_tundripaludum_3132
T449DRAFT_0457	76.9812	72.58	73.2804	58.4123	49.2315	46.7338	hypothetical protein	Methylobacter_tundripaludum_3132
T449DRAFT_3330	76.7877	81.8554	99.7106	70.4511	66.5602	63.6161	exonuclease SbcC	Methylobacter_tundripaludum_3132
T449DRAFT_2494	76.7716	77.4216	57.9157	33.633	19.6515	17.2993	Carbohydrate-selective porin, OprB family	Methylobacter_tundripaludum_3132
T449DRAFT_4258	76.7705	71.0398	16.0886	14.4505	12.4951	12.6112	hypothetical protein	Methylobacter_tundripaludum_3132
T449DRAFT_4294	76.7248	69.2301	71.3677	60.5883	41.6181	39.4873	AAA ATPase domain-containing protein	Methylobacter_tundripaludum_3132
T449DRAFT_2506	76.7198	78.4246	134.662	100.947	94.0575	97.319	6-phosphogluconolactonase	Methylobacter_tundripaludum_3132
T449DRAFT_0617	76.6612	93.7921	349.091	340.649	296.458	257.873	ATP-dependent helicase HepA	Methylobacter_tundripaludum_3132
T449DRAFT_4635	76.6541	74.8609	14.8403	11.0107	3.5455	2.4789	hypothetical protein	Methylobacter_tundripaludum_3132
T449DRAFT_1855	76.5863	88.4422	17.204	16.3722	7.8523	8.4109	replicative DNA helicase	Methylobacter_tundripaludum_3132
K370DRAFT_0480	76.5476	50.1839	4.7893	9.9005	0.6507	0.8523	translation elongation factor Ts (EF-Ts)	Methylotenera_versatilis_7
T449DRAFT_2964	76.3974	75.4558	123.181	105.991	83.8018	77.7455	Carbonic anhydrase or acetyltransferase, isoleucine patch superfamily	Methylobacter_tundripaludum_3132
T449DRAFT_3167	76.367	76.7946	139.768	102.817	142.924	147.736	Glutathione synthase/RimK-type ligase, ATP-grasp superfamily	Methylobacter_tundripaludum_3132
T449DRAFT_4350	76.3221	75.2052	11.2627	10.071	1.652	1.3884	peroxiredoxin Q/BCP	Methylobacter_tundripaludum_3132
T449DRAFT_0364	76.3117	74.3741	33.9515	15.1524	6.1071	4.7135	hypothetical protein	Methylobacter_tundripaludum_3132
T449DRAFT_2290	76.2808	82.3188	42.3828	33.4847	20.1231	18.4801	acetolactate synthase-1/2/3 large subunit	Methylobacter_tundripaludum_3132
T449DRAFT_1909	76.1923	68.2962	104.516	88.1041	46.7026	37.6513	outer membrane lipoprotein LolB	Methylobacter_tundripaludum_3132
T449DRAFT_2793	76.168	95.0103	137.391	140.668	62.037	54.5104	oxygen-independent coproporphyrinogen-3 oxidase	Methylobacter_tundripaludum_3132
T449DRAFT_0005	76.154	80.8095	34.5603	41.3493	20.1356	17.9842	nicotinate-nucleotide adenylyltransferase	Methylobacter_tundripaludum_3132
T449DRAFT_3776	76.1404	70.7399	21.7454	21.6354	11.3009	11.095	hypothetical protein	Methylobacter_tundripaludum_3132
K370DRAFT_0461	75.9745	47.368	9.577	11.5161	2.1796	2.2079	SSU ribosomal protein S6P	Methylotenera_versatilis_7
T449DRAFT_0148	75.7892	68.3873	32.7019	18.2286	7.3761	6.3426	TatD DNase family protein	Methylobacter_tundripaludum_3132
T449DRAFT_4362	75.7195	82.7615	46.4106	43.2227	24.0674	22.4653	Ser/Thr protein kinase RdoA involved in Cpx stress response, MazF antagonist	Methylobacter_tundripaludum_3132
T449DRAFT_2982	75.7011	72.7666	38.8392	36.7337	21.4248	22.4073	DUF971 family protein	Methylobacter_tundripaludum_3132
T449DRAFT_4636	75.6871	69.6375	20.4168	19.6721	6.5056	4.2202	Methyltransferase domain-containing protein	Methylobacter_tundripaludum_3132
T449DRAFT_3551	75.5895	82.3881	30.9978	25.8272	21.126	21.8573	tRNA (cytidine32/uridine32-2'-O)-methyltransferase	Methylobacter_tundripaludum_3132
T449DRAFT_3607	75.4913	75.1446	18.7048	11.992	9.5117	9.0588	hypothetical protein	Methylobacter_tundripaludum_3132
T449DRAFT_3659	75.3747	73.9873	96.5337	67.291	33.5545	29.4392	surfeit locus 1 family protein	Methylobacter_tundripaludum_3132
T449DRAFT_2779	75.0822	68.3177	58.1008	47.9511	21.2795	20.0213	Domain of unknown function (DUF4276)	Methylobacter_tundripaludum_3132
T449DRAFT_2067	75.0573	71.2001	44.5525	37.014	15.8446	16.9257	phosphonate transport system substrate-binding protein	Methylobacter_tundripaludum_3132
T449DRAFT_0904	75.0305	71.93	78.184	47.9202	30.9435	28.9064	phosphoglucosamine mutase	Methylobacter_tundripaludum_3132
T449DRAFT_3181	74.9994	73.6759	25.0534	19.3697	7.39	7.2621	Putative Zn-dependent protease, contains TPR repeats	Methylobacter_tundripaludum_3132
T449DRAFT_4228	74.8994	74.1206	64.7638	68.1402	31.8652	24.2954	chemotaxis protein MotA	Methylobacter_tundripaludum_3132
K370DRAFT_0731	74.8824	51.3244	13.5881	21.5298	1.5714	1.082	translation elongation factor P (EF-P)	Methylotenera_versatilis_7
T449DRAFT_2973	74.8556	63.9566	36.8512	35.812	18.9636	19.1525	reactive intermediate/imine deaminase	Methylobacter_tundripaludum_3132
T449DRAFT_0084	74.7433	73.7275	5.0127	4.236	4.2967	5.7113	phosphatidylglycerophosphatase A	Methylobacter_tundripaludum_3132
T449DRAFT_2436	74.6985	88.8761	27.5048	17.4597	11.5614	11.653	Oxygen tolerance	Methylobacter_tundripaludum_3132
T449DRAFT_2141	74.5692	78.2961	47.1978	37.3894	23.1202	19.3694	aspartate carbamoyltransferase	Methylobacter_tundripaludum_3132
T449DRAFT_0652	74.5651	77.7857	184.815	128.482	104.817	85.252	DNA polymerase-3 subunit epsilon	Methylobacter_tundripaludum_3132
T449DRAFT_1824	74.4023	65.1167	1348.6	901.815	1785.85	1611.29	flagellar protein FliS	Methylobacter_tundripaludum_3132
T449DRAFT_2119	74.325	70.0586	58.9714	47.0922	17.9831	14.747	Predicted methyltransferase	Methylobacter_tundripaludum_3132
T449DRAFT_2794	74.3052	73.2562	8.2196	9.8461	4.0994	4.7046	orotate phosphoribosyltransferase	Methylobacter_tundripaludum_3132
T449DRAFT_2231	74.2707	76.197	22.4064	17.1183	12.0767	11.5892	arginine decarboxylase	Methylobacter_tundripaludum_3132
T449DRAFT_2608	74.2262	81.6525	9.1303	5.0018	4.1597	5.6373	EcoRII C terminal	Methylobacter_tundripaludum_3132
T449DRAFT_2782	74.1056	68.3106	7.9614	6.4474	5.5364	4.6113	Anthranilate synthase component I, N terminal region	Methylobacter_tundripaludum_3132
T449DRAFT_0266	73.7485	84.4978	18.1512	11.2244	4.8542	5.0239	hypothetical protein	Methylobacter_tundripaludum_3132
T449DRAFT_1208	73.7337	53.5932	41.4973	47.7619	19.3621	18.846	methyl-accepting chemotaxis sensory transducer with Pas/Pac sensor	Methylobacter_tundripaludum_3132
T449DRAFT_4319	73.681	69.0483	39.0965	32.7259	12.9028	10.1833	hypothetical protein	Methylobacter_tundripaludum_3132
T449DRAFT_0152	73.5441	73.2679	13.2754	9.7351	5.888	6.4505	UPF0755 protein	Methylobacter_tundripaludum_3132
T449DRAFT_2942	73.5436	91.3069	149.827	163.646	109.417	113.133	Tetratricopeptide repeat	Methylobacter_tundripaludum_3132
T449DRAFT_1995	73.514	86.127	60.9338	58.1778	60.9159	64.5886	spermidine synthase	Methylobacter_tundripaludum_3132
Ga0213536_1049	73.5135	63.347	24.3416	16.6278	6.5851	4.0054	translation elongation factor 1A (EF-1A/EF-Tu)	Flavobacterium_sp_81
T449DRAFT_3522	73.5027	73.0565	44.6046	29.6133	26.2057	32.1663	flagellar hook-length control protein FliK	Methylobacter_tundripaludum_3132
T449DRAFT_2785	73.4084	87.1786	181.429	180.991	130.446	127.984	type IV fimbrial biogenesis protein FimT	Methylobacter_tundripaludum_3132
T449DRAFT_2823	73.3976	79.5133	38.2715	40.1728	22.1584	22.2633	Protein of unknown function (DUF2797)	Methylobacter_tundripaludum_3132
T449DRAFT_4043	73.2442	74.7287	98.128	70.9478	41.4636	38.869	PilZ domain-containing protein	Methylobacter_tundripaludum_3132
T449DRAFT_2885	73.18	80.1535	28.577	25.4724	16.2949	14.1863	septum formation protein	Methylobacter_tundripaludum_3132
T449DRAFT_3311	73.0608	73.371	149.044	116.077	51.6952	44.453	HNH endonuclease	Methylobacter_tundripaludum_3132
K370DRAFT_1513	72.9719	56.3028	7.7034	17.4021	0.9515	0.8568	F-type H+-transporting ATPase subunit c	Methylotenera_versatilis_7
T449DRAFT_2416	72.9713	77.5253	29.6144	30.6049	13.2267	12.7506	heptosyltransferase-1	Methylobacter_tundripaludum_3132
T449DRAFT_0214	72.9416	69.3071	58.2118	41.2195	25.6769	24.4806	PilZ domain-containing protein	Methylobacter_tundripaludum_3132
K370DRAFT_1412	72.9153	39.7107	14.011	23.9743	1.5911	1.6237	Uncaracterized surface protein containing fasciclin (FAS1) repeats	Methylotenera_versatilis_7
T449DRAFT_3112	72.8105	75.8169	16.2095	12.3417	7.0885	6.7634	apolipoprotein N-acyltransferase	Methylobacter_tundripaludum_3132
T449DRAFT_2781	72.7875	81.6832	11.9626	11.0501	3.4218	3.5551	anthranilate synthase component 2	Methylobacter_tundripaludum_3132
T449DRAFT_3050	72.7367	72.2039	107.995	91.6227	76.4416	74.99	peptide-methionine (R)-S-oxide reductase	Methylobacter_tundripaludum_3132
K370DRAFT_1859	72.7324	55.0414	7.3709	9.8722	0.9315	1.4379	SSU ribosomal protein S11P	Methylotenera_versatilis_7
T449DRAFT_1853	72.7007	83.335	191.788	154.018	318.83	356.795	radical SAM additional 4Fe4S-binding SPASM domain-containing protein	Methylobacter_tundripaludum_3132
T449DRAFT_4425	72.5061	71.0852	59.5566	50.0702	38.38	40.4256	hypothetical protein	Methylobacter_tundripaludum_3132
T449DRAFT_1817	72.4731	68.096	6.7222	5.2967	3.8802	3.5707	Glutathione synthase/RimK-type ligase, ATP-grasp superfamily	Methylobacter_tundripaludum_3132
T449DRAFT_1571	72.3912	68.4635	41.8078	38.1229	19.161	18.5057	hypothetical protein	Methylobacter_tundripaludum_3132
T449DRAFT_3453	72.3166	72.4899	29.4525	36.7435	16.3403	15.9203	Acyl transferase domain-containing protein	Methylobacter_tundripaludum_3132
T449DRAFT_2923	72.1758	77.4321	17.8169	27.1161	9.0842	7.5306	diacylglycerol kinase (ATP)	Methylobacter_tundripaludum_3132
T449DRAFT_4204	72.1758	71.6727	7.9264	2.5118	2.5882	2.0392	3-phenylpropionate/trans-cinnamate dioxygenase ferredoxin subunit	Methylobacter_tundripaludum_3132
T449DRAFT_1317	72.1182	65.6869	42.9504	32.4306	21.5656	22.1714	sulfide:quinone oxidoreductase	Methylobacter_tundripaludum_3132
T449DRAFT_2943	71.8725	69.5304	3.9385	5.0658	2.7187	2.1543	adenylate cyclase	Methylobacter_tundripaludum_3132
T449DRAFT_0223	71.866	52.3323	19.8789	10.3491	4.4434	4.8012	Exodeoxyribonuclease VII small subunit	Methylobacter_tundripaludum_3132
T449DRAFT_3616	71.8499	74.546	40.3283	40.9249	17.7616	13.8889	flagellar protein FliO/FliZ	Methylobacter_tundripaludum_3132
T449DRAFT_2622	71.6023	73.4038	17.1492	13.5838	7.1097	6.7722	Phosphoribosyl 1,2-cyclic phosphodiesterase	Methylobacter_tundripaludum_3132
T449DRAFT_3638	71.5906	74.8358	36.3628	31.7409	21.6156	19.6526	ABC-2 type transport system ATP-binding protein	Methylobacter_tundripaludum_3132
T449DRAFT_2624	71.5547	73.2826	20.6405	16.203	9.967	9.4761	DNA polymerase I	Methylobacter_tundripaludum_3132
T449DRAFT_2963	71.5031	76.9767	150.878	101.544	63.9714	59.5575	lipopolysaccharide export system permease protein	Methylobacter_tundripaludum_3132
T449DRAFT_1752	71.403	66.9849	21.9616	26.9648	16.6271	16.4689	guanine deaminase	Methylobacter_tundripaludum_3132
T449DRAFT_2612	71.3884	75.2192	39.8156	36.5123	21.7281	20.0734	Superfamily II DNA or RNA helicase, SNF2 family	Methylobacter_tundripaludum_3132
T449DRAFT_4171	71.3304	73.1113	116.739	103.562	72.4568	69.3381	Predicted phosphoesterase	Methylobacter_tundripaludum_3132
K370DRAFT_1848	71.2292	51.4009	3.9773	5.5635	0.1697	0.6113	small subunit ribosomal protein S14	Methylotenera_versatilis_7
T449DRAFT_0665	71.172	80.3528	67.1807	63.9696	41.7581	43.9541	Methyltransferase domain-containing protein	Methylobacter_tundripaludum_3132
T449DRAFT_0222	71.1077	77.8739	36.4882	25.537	17.8389	17.1469	topoisomerase-4 subunit B	Methylobacter_tundripaludum_3132
T449DRAFT_1797	71.0334	62.5545	52.0461	33.025	55.4154	54.9285	flagellar basal-body rod modification protein FlgD	Methylobacter_tundripaludum_3132
T449DRAFT_1319	70.9513	62.5925	72.3424	68.6863	50.3508	52.8505	hypothetical protein	Methylobacter_tundripaludum_3132
T449DRAFT_3140	70.8761	71.7958	22.5062	17.7974	6.8979	7.6101	sulfur-oxidizing protein SoxY	Methylobacter_tundripaludum_3132
Ga0213536_5561	70.8722	17.731	14.6761	25.8079	3.5921	2.2154	uncharacterized zinc-type alcohol dehydrogenase-like protein	Flavobacterium_sp_81
T449DRAFT_0345	70.7794	69.5083	52.0065	37.473	27.4164	26.5469	undecaprenyl-diphosphatase	Methylobacter_tundripaludum_3132
T449DRAFT_3575	70.6089	58.2018	20.3502	18.4192	4.144	4.0477	c-di-GMP-binding flagellar brake protein YcgR, contains PilZNR and PilZ domains	Methylobacter_tundripaludum_3132
K370DRAFT_1844	70.5837	38.1578	5.2707	8.2085	0.1903	1.5423	small subunit ribosomal protein S17	Methylotenera_versatilis_7
T449DRAFT_1320	70.5798	69.905	151.738	157.772	151.482	154.267	Diadenosine tetraphosphate (Ap4A) hydrolase	Methylobacter_tundripaludum_3132
T449DRAFT_3515	70.4818	71.8056	44.0808	43.0665	42.3035	45.7833	two-component system, response regulator FlrC	Methylobacter_tundripaludum_3132
T449DRAFT_4279	70.3879	69.9304	93.3144	76.2678	34.5554	30.2037	hypothetical protein	Methylobacter_tundripaludum_3132
T449DRAFT_3701	70.3701	74.7849	36.7733	36.0045	23.5332	20.5406	Hsp70 protein	Methylobacter_tundripaludum_3132
T449DRAFT_2654	70.3208	59.1832	49.4716	30.2565	25.0362	20.1477	superoxide reductase	Methylobacter_tundripaludum_3132
T449DRAFT_4068	70.2683	69.6249	47.7357	39.8701	32.7972	28.2003	metallo-beta-lactamase family protein	Methylobacter_tundripaludum_3132
T449DRAFT_3514	70.1021	78.8359	64.0736	57.9475	80.5611	90.0622	two-component system, sensor histidine kinase FlrB	Methylobacter_tundripaludum_3132
T449DRAFT_3585	69.944	68.7122	111.224	85.8424	95.6644	91.0776	aldehyde dehydrogenase	Methylobacter_tundripaludum_3132
T449DRAFT_0183	69.9085	67.26	18.0433	13.0924	8.1307	8.1754	ABC-2 type transport system permease protein	Methylobacter_tundripaludum_3132
K370DRAFT_1515	69.8873	41.9547	3.4967	15.9013	0.505	0.1136	ATP synthase protein I	Methylotenera_versatilis_7
T449DRAFT_1042	69.761	59.8987	47.9659	26.8923	71.9716	67.7522	hypothetical protein	Methylobacter_tundripaludum_3132
T449DRAFT_2199	69.7484	66.0706	146.876	125.153	108.522	95.3145	universal stress protein A	Methylobacter_tundripaludum_3132
T449DRAFT_0074	69.6447	74.8939	104.772	84.6585	136.703	128.592	L-lactate dehydrogenase	Methylobacter_tundripaludum_3132
T449DRAFT_0015	69.6261	72.4321	125.714	99.6839	80.4619	75.1747	DNA-binding transcriptional response regulator, NtrC family, contains REC, AAA-type ATPase, and a Fis-type DNA-binding domains	Methylobacter_tundripaludum_3132
T449DRAFT_3382	69.6236	75.2491	51.3187	42.8228	30.6054	27.097	CrcB protein	Methylobacter_tundripaludum_3132
T449DRAFT_3932	69.5472	70.157	11.0448	7.3181	4.9487	4.9512	Protein of unknown function (DUF2959)	Methylobacter_tundripaludum_3132
T449DRAFT_0053	69.5439	66.5741	34.9557	25.8031	11.9068	9.1524	hypothetical protein	Methylobacter_tundripaludum_3132
T449DRAFT_3606	69.4556	62.3677	60.9591	38.8202	30.1749	31.1528	Uncharacterized conserved protein YecT, DUF1311 family	Methylobacter_tundripaludum_3132
T449DRAFT_2626	69.4398	74.2308	68.9776	53.8968	41.2085	37.4946	UDPglucose 6-dehydrogenase	Methylobacter_tundripaludum_3132
T449DRAFT_2650	69.4145	81.3892	149.272	105.686	81.0632	80.0646	hypothetical protein	Methylobacter_tundripaludum_3132
T449DRAFT_1016	69.386	72.3395	21.7394	20.8601	10.8333	8.262	Acyl-coenzyme A synthetases/AMP-(fatty) acid ligases	Methylobacter_tundripaludum_3132
K370DRAFT_1002	69.3314	35.0386	5.9757	7.0391	0	0.6888	cold-shock DNA-binding protein family	Methylotenera_versatilis_7
T449DRAFT_0478	69.2888	57.0271	77.1964	45.1648	21.8895	22.1074	hypothetical protein	Methylobacter_tundripaludum_3132
T449DRAFT_3301	69.2402	70.6907	120.746	96.7676	87.9512	78.3104	peptide/nickel transport system substrate-binding protein	Methylobacter_tundripaludum_3132
T449DRAFT_0898	69.1988	69.8307	121.513	117.801	111.636	101.071	Transposase	Methylobacter_tundripaludum_3132
T449DRAFT_0050	69.1917	60.0679	71.3307	54.5116	44.4379	45.5995	dihydrolipoamide dehydrogenase	Methylobacter_tundripaludum_3132
T449DRAFT_3775	69.1261	60.8971	76.5529	64.8703	23.5393	19.5077	hypothetical protein	Methylobacter_tundripaludum_3132
T449DRAFT_4634	69.0032	50.7262	54.5343	29.8351	7.5088	7.0686	hypothetical protein	Methylobacter_tundripaludum_3132
Ga0213536_1346	68.9259	16.7492	4.5519	5.1943	1.2625	0.6121	polyisoprenoid-binding protein YceI	Flavobacterium_sp_81
T449DRAFT_3714	68.8087	84.3872	86.4041	74.1393	71.6422	65.4577	hypothetical protein	Methylobacter_tundripaludum_3132
T449DRAFT_0302	68.7713	64.6373	112.361	75.8284	43.7566	39.2245	PAS domain S-box-containing protein	Methylobacter_tundripaludum_3132
T449DRAFT_1017	68.77	66.6524	16.2118	22.854	9.2069	7.7827	Uncharacterized membrane protein	Methylobacter_tundripaludum_3132
T449DRAFT_2777	68.7258	78.665	136.596	114.719	54.731	48.681	methyl-accepting chemotaxis protein	Methylobacter_tundripaludum_3132
T449DRAFT_4318	68.7114	79.2988	26.9714	14.7997	12.1871	11.7196	hypothetical protein	Methylobacter_tundripaludum_3132
T449DRAFT_4499	68.6455	72.3827	40.1565	23.5406	13.3634	12.793	two-component system, chemotaxis family, response regulator CheY	Methylobacter_tundripaludum_3132
T449DRAFT_0561	68.5598	73.2345	20.1113	16.9132	3.2677	3.8765	hypothetical protein	Methylobacter_tundripaludum_3132
T449DRAFT_0151	68.5186	70.0921	15.2848	7.3204	7.4061	5.3489	dTMP kinase	Methylobacter_tundripaludum_3132
T449DRAFT_0709	68.2902	62.6161	12.4677	10.4574	5.3646	4.0777	hypothetical protein	Methylobacter_tundripaludum_3132
T449DRAFT_3619	68.0675	64.0356	22.5411	16.406	6.6967	6.2109	flagellar biosynthetic protein FliR	Methylobacter_tundripaludum_3132
T449DRAFT_2538	67.9987	73.7522	143.38	113.71	90.8512	83.7513	Cellulose biosynthesis protein BcsQ	Methylobacter_tundripaludum_3132
T449DRAFT_4495	67.9509	71.6949	24.7459	19.1687	16.666	16.2574	GxxExxY protein	Methylobacter_tundripaludum_3132
K370DRAFT_1945	67.9142	45.9551	12.2611	30.4615	5.2025	3.4549	cytochrome c oxidase subunit 1	Methylotenera_versatilis_7
T449DRAFT_0794	67.9126	71.2261	26.513	17.9543	13.7863	15.4568	BlaR1 peptidase M56	Methylobacter_tundripaludum_3132
T449DRAFT_3501	67.8997	76.2285	26.9266	22.1268	13.197	11.8831	16S rRNA (guanine966-N2)-methyltransferase	Methylobacter_tundripaludum_3132
T449DRAFT_2621	67.8361	76.944	20.4158	13.1419	11.7947	9.3666	GTP-binding protein	Methylobacter_tundripaludum_3132
T449DRAFT_2996	67.6718	70.5418	44.9036	34.4139	14.6171	11.3439	segregation and condensation protein B	Methylobacter_tundripaludum_3132
T449DRAFT_0553	67.6518	72.8937	7.548	3.8606	2.909	2.5858	para-aminobenzoate synthetase component 1	Methylobacter_tundripaludum_3132
Ga0213536_1440	67.5905	30.7397	76.0287	45.6001	19.8536	16.561	CBS domain protein	Flavobacterium_sp_81
T449DRAFT_3378	67.5772	58.418	46.9886	34.7633	21.9276	20.3014	hypothetical protein	Methylobacter_tundripaludum_3132
T449DRAFT_0548	67.5677	72.0593	43.2736	31.6489	30.5989	29.2914	Predicted arabinose efflux permease, MFS family	Methylobacter_tundripaludum_3132
T449DRAFT_2732	67.5093	72.58	90.0783	45.6169	97.0607	68.5118	Uncharacterized membrane protein	Methylobacter_tundripaludum_3132
T449DRAFT_4503	67.4576	68.0918	25.5243	23.1951	6.9508	7.1647	purine-binding chemotaxis protein CheW	Methylobacter_tundripaludum_3132
T449DRAFT_3075	67.4348	75.9806	50.4038	44.675	33.8129	27.235	DNA helicase-2 / ATP-dependent DNA helicase PcrA	Methylobacter_tundripaludum_3132
T449DRAFT_3566	67.4137	72.58	60.7112	59.6621	58.7034	54.3968	regulator of ribonuclease activity A	Methylobacter_tundripaludum_3132
T449DRAFT_0265	67.3574	78.5358	25.4611	17.8866	12.7434	10.4374	adenosylhomocysteine nucleosidase	Methylobacter_tundripaludum_3132
T449DRAFT_1022	67.3418	77.2734	90.9242	140.461	87.8702	85.2582	molybdate transport system regulatory protein	Methylobacter_tundripaludum_3132
T449DRAFT_4543	67.3264	73.2302	43.47	33.4033	12.9849	12.3707	REP element-mobilizing transposase RayT	Methylobacter_tundripaludum_3132
K370DRAFT_0505	67.2825	39.3654	2.3364	8.7038	1.5354	0.5925	acyl carrier protein	Methylotenera_versatilis_7
T449DRAFT_1816	66.9356	71.1383	9.895	9.6037	8.4385	8.2369	Glutamate or tyrosine decarboxylase	Methylobacter_tundripaludum_3132
T449DRAFT_3071	66.9226	74.4049	62.6561	57.8716	37.8823	40.0737	thiol:disulfide interchange protein DsbD	Methylobacter_tundripaludum_3132
T449DRAFT_1837	66.8391	62.0431	205.347	179.665	186.665	202.336	CDP-Glycerol:Poly(glycerophosphate) glycerophosphotransferase	Methylobacter_tundripaludum_3132
T449DRAFT_4182	66.817	69.5488	12.7935	6.2164	2.282	2.7037	Ribosome association toxin PasT (RatA) of the RatAB toxin-antitoxin module	Methylobacter_tundripaludum_3132
T449DRAFT_2263	66.7829	67.7512	25.0586	28.2461	11.7625	10.83	Nucleoside-diphosphate-sugar epimerase	Methylobacter_tundripaludum_3132
T449DRAFT_1151	66.6941	63.852	29.6641	25.7187	21.1322	21.4622	hypothetical protein	Methylobacter_tundripaludum_3132
T449DRAFT_4445	66.5714	66.6395	15.2749	11.433	4.7257	3.9128	tRNA dimethylallyltransferase	Methylobacter_tundripaludum_3132
T449DRAFT_1322	66.4589	72.5081	13.9761	13.2637	7.2779	6.2764	beta-N-acetylhexosaminidase	Methylobacter_tundripaludum_3132
T449DRAFT_4307	66.4071	70.4215	107.206	83.4159	71.2981	58.1785	hypothetical protein	Methylobacter_tundripaludum_3132
T449DRAFT_1445	66.2622	59.4668	93.3678	67.9199	50.4607	44.4578	LTXXQ motif family protein	Methylobacter_tundripaludum_3132
T449DRAFT_1804	66.2137	77.4801	10.5988	7.9448	2.9192	2.4435	ATP-dependent RNA helicase RhlE	Methylobacter_tundripaludum_3132
T449DRAFT_3529	66.209	69.926	50.1435	45.2934	25.4302	26.4555	methenyltetrahydrofolate cyclohydrolase	Methylobacter_tundripaludum_3132
T449DRAFT_3456	66.1539	62.1362	37.338	46.2203	11.2044	10.0889	Surfactin synthase thioesterase subunit	Methylobacter_tundripaludum_3132
T449DRAFT_4265	66.1459	65.5976	47.7417	33.2365	19.7889	18.9988	putative toxin-antitoxin system toxin component, PIN family	Methylobacter_tundripaludum_3132
T449DRAFT_2449	66.1122	67.3957	203.133	277.182	275.381	195.109	PAS domain S-box-containing protein/diguanylate cyclase (GGDEF) domain-containing protein	Methylobacter_tundripaludum_3132
T449DRAFT_2372	66.0248	74.7515	7.6986	4.9391	2.4404	2.8736	heptosyltransferase-3	Methylobacter_tundripaludum_3132
T449DRAFT_2877	66.0057	70.2713	26.7479	26.4553	8.336	6.9501	2-amino-4-hydroxy-6-hydroxymethyldihydropteridine diphosphokinase	Methylobacter_tundripaludum_3132
T449DRAFT_2800	65.9568	65.2137	45.4553	38.3651	39.3067	36.9576	iron complex outermembrane recepter protein	Methylobacter_tundripaludum_3132
T449DRAFT_1802	65.8933	60.3854	196.451	164.697	525.831	520.565	flagella synthesis protein FlgN	Methylobacter_tundripaludum_3132
Ga0213536_0710	65.782	30.5404	399.415	200.679	132.545	123.478	apolipoprotein D and lipocalin family protein	Flavobacterium_sp_81
T449DRAFT_3328	65.7791	87.3747	25.9004	25.5922	16.0573	14.321	two-component system, OmpR family, response regulator PhoP	Methylobacter_tundripaludum_3132
T449DRAFT_2960	65.7558	68.4717	12.4846	12.5177	9.7671	11.3075	Multidrug transporter EmrE	Methylobacter_tundripaludum_3132
T449DRAFT_2466	65.7363	73.5918	27.8776	16.5171	7.0239	7.8408	DNA replication and repair protein RecF	Methylobacter_tundripaludum_3132
K370DRAFT_1390	65.719	58.2351	10.9362	16.2267	3.7693	4.1375	ammonium transporter (TC 1.A.11)	Methylotenera_versatilis_7
T449DRAFT_2351	65.6655	65.8919	88.8113	76.2691	34.4992	30.9134	CHAD domain-containing protein	Methylobacter_tundripaludum_3132
T449DRAFT_2171	65.6593	71.8334	14.1159	9.4922	6.3302	5.4869	hypothetical protein	Methylobacter_tundripaludum_3132
T449DRAFT_2366	65.536	61.1119	57.5411	47.7276	30.2814	25.761	D-beta-D-heptose 7-phosphate kinase / D-beta-D-heptose 1-phosphate adenosyltransferase	Methylobacter_tundripaludum_3132
T449DRAFT_0605	65.5036	74.2136	41.5768	40.4188	28.2131	25.4418	molybdopterin molybdotransferase	Methylobacter_tundripaludum_3132
T449DRAFT_1808	65.4791	68.3898	57.3004	41.2478	25.7227	25.7568	methylated-DNA-[protein]-cysteine S-methyltransferase	Methylobacter_tundripaludum_3132
T449DRAFT_4298	65.4697	58.7498	63.2159	64.5556	26.8203	24.5172	Ankyrin repeat	Methylobacter_tundripaludum_3132
T449DRAFT_4179	65.4173	77.0681	10.9111	10.8874	9.1458	10.0471	Nicotinamidase-related amidase	Methylobacter_tundripaludum_3132
T449DRAFT_1650	65.3732	67.5862	593.707	611.527	374.46	378.696	type IV pilus assembly protein PilM	Methylobacter_tundripaludum_3132
T449DRAFT_2962	65.1776	59.5191	125.867	76.4667	64.1435	49.4081	lipopolysaccharide export system permease protein	Methylobacter_tundripaludum_3132
T449DRAFT_3307	65.1465	68.4145	107.02	98.7835	115.775	129.136	Endonuclease, Uma2 family (restriction endonuclease fold)	Methylobacter_tundripaludum_3132
T449DRAFT_2419	65.0741	67.0999	74.2614	51.2603	41.0305	37.2005	glutamate-ammonia-ligase adenylyltransferase	Methylobacter_tundripaludum_3132
K370DRAFT_1231	65.0252	36.4023	4.4385	11.0599	0.1602	0.1443	Protein of unknown function (DUF3144)	Methylotenera_versatilis_7
T449DRAFT_0610	65.024	68.612	40.4446	34.8895	24.232	24.6863	Predicted amidohydrolase	Methylobacter_tundripaludum_3132
T449DRAFT_3316	64.9421	58.1933	16.4561	10.9398	10.722	9.6546	REP element-mobilizing transposase RayT	Methylobacter_tundripaludum_3132
T449DRAFT_2276	64.894	70.2109	34.6876	24.116	11.3669	8.7138	hypothetical protein	Methylobacter_tundripaludum_3132
T449DRAFT_4501	64.7975	68.7548	54.514	52.4655	42.946	37.5904	two-component system, chemotaxis family, sensor kinase CheA	Methylobacter_tundripaludum_3132
T449DRAFT_2806	64.7778	67.4994	35.4276	31.593	15.7885	13.0514	protein TonB	Methylobacter_tundripaludum_3132
T449DRAFT_0104	64.7155	68.0607	65.9211	60.8369	44.8679	41.0395	tRNA pseudouridine38-40 synthase	Methylobacter_tundripaludum_3132
T449DRAFT_2068	64.6816	61.1212	30.1619	25.0697	14.141	12.1683	PAS domain S-box-containing protein/diguanylate cyclase (GGDEF) domain-containing protein	Methylobacter_tundripaludum_3132
T449DRAFT_1207	64.5738	61.242	46.2004	41.748	27.1999	26.3675	Aldo/keto reductase	Methylobacter_tundripaludum_3132
T449DRAFT_2479	64.5503	65.4914	32.8538	22.3272	15.6123	15.2892	diguanylate cyclase (GGDEF) domain-containing protein	Methylobacter_tundripaludum_3132
T449DRAFT_0278	64.4906	66.0912	193.808	158.612	150.669	137.097	soluble lytic murein transglycosylase	Methylobacter_tundripaludum_3132
T449DRAFT_2914	64.4819	50.106	12.3156	24.0273	12.3502	10.6474	Winged helix-turn-helix domain (DUF2582)	Methylobacter_tundripaludum_3132
T449DRAFT_3934	64.4145	68.4898	54.9183	42.4718	35.4828	33.1833	50S ribosome-binding GTPase	Methylobacter_tundripaludum_3132
T449DRAFT_4494	64.3712	67.2136	48.6172	44.9846	53.0096	54.668	two-component system, chemotaxis family, response regulator CheB	Methylobacter_tundripaludum_3132
T449DRAFT_2477	64.3615	68.4366	22.1429	21.7119	15.0304	16.4243	anthranilate phosphoribosyltransferase (EC 2.4.2.18)	Methylobacter_tundripaludum_3132
T449DRAFT_1844	64.2149	62.0705	39.3735	24.7432	9.1462	7.7971	Radical SAM superfamily enzyme YgiQ, UPF0313 family	Methylobacter_tundripaludum_3132
T449DRAFT_4458	64.1685	68.304	23.288	25.2142	18.615	18.6876	putative ATPase	Methylobacter_tundripaludum_3132
T449DRAFT_1761	64.1476	67.8772	15.2439	13.5988	13.3047	11.7788	2-dehydropantoate 2-reductase	Methylobacter_tundripaludum_3132
T449DRAFT_1437	64.1078	92.2051	131.437	88.0948	88.4396	70.7631	hypothetical protein	Methylobacter_tundripaludum_3132
T449DRAFT_1699	64.0722	99.3085	171.364	155.89	70.4416	64.615	hypothetical protein	Methylobacter_tundripaludum_3132
T449DRAFT_3241	64.0682	60.4424	82.431	51.7449	30.1675	25.7469	hypothetical protein	Methylobacter_tundripaludum_3132
T449DRAFT_2074	64.0075	61.9421	126.853	110.518	90.566	90.0245	NAD-reducing hydrogenase small subunit	Methylobacter_tundripaludum_3132
T449DRAFT_2309	63.9442	76.5389	7.109	4.4285	2.3957	2.3113	transferase hexapeptide (six repeat-containing protein)	Methylobacter_tundripaludum_3132
T449DRAFT_4064	63.8521	63.7041	228.414	170.323	179.377	180.532	conserved hypothetical protein	Methylobacter_tundripaludum_3132
T449DRAFT_2843	63.8438	68.1812	13.6856	8.6344	4.3324	3.094	exodeoxyribonuclease-3	Methylobacter_tundripaludum_3132
T449DRAFT_0330	63.7335	64.5687	15.1704	11.4762	3.5818	3.8395	O-antigen ligase	Methylobacter_tundripaludum_3132
T449DRAFT_3393	63.6767	69.0411	47.2269	34.5487	23.0969	20.6259	PAS domain S-box-containing protein	Methylobacter_tundripaludum_3132
T449DRAFT_1836	63.6023	60.6565	88.3545	67.4144	26.3843	21.0873	hypothetical protein	Methylobacter_tundripaludum_3132
T449DRAFT_3563	63.5988	68.3489	59.5911	51.8633	43.9892	40.6549	D-tyrosyl-tRNA(Tyr) deacylase	Methylobacter_tundripaludum_3132
T449DRAFT_0332	63.5756	66.1269	11.9276	4.7478	2.7994	2.4352	tRNA-specific 2-thiouridylase	Methylobacter_tundripaludum_3132
T449DRAFT_0143	63.4779	68.1226	25.1741	29.0797	21.1741	19.4442	phosphatidylserine decarboxylase	Methylobacter_tundripaludum_3132
T449DRAFT_3653	63.4712	62.1853	604.604	622.695	381.089	351.582	hemerythrin	Methylobacter_tundripaludum_3132
K370DRAFT_1061	63.4698	38.4081	1.7164	6.2551	0.6042	0.5441	large subunit ribosomal protein L27	Methylotenera_versatilis_7
T449DRAFT_2151	63.4482	72.58	172.935	139.363	141.685	130.353	molybdenum cofactor biosynthesis protein B	Methylobacter_tundripaludum_3132
T449DRAFT_0583	63.3365	63.9012	14.782	7.4926	2.4959	2.4272	23S rRNA (adenine2503-C2)-methyltransferase	Methylobacter_tundripaludum_3132
T449DRAFT_1311	63.2851	71.172	78.9399	55.9589	58.3933	56.9201	N-acetyl-gamma-glutamyl-phosphate reductase	Methylobacter_tundripaludum_3132
T449DRAFT_2927	63.2647	64.8089	32.8808	27.4973	11.2441	11.7007	adenine-specific DNA-methyltransferase	Methylobacter_tundripaludum_3132
T449DRAFT_2966	63.2384	64.1373	34.7601	27.8148	12.82	10.2319	hypothetical protein	Methylobacter_tundripaludum_3132
T449DRAFT_2144	63.2019	64.3293	34.0831	26.174	21.6993	24.5065	putative transcriptional regulator	Methylobacter_tundripaludum_3132
Ga0213536_1278	63.1697	44.0072	150.594	66.7071	22.4712	23.4289	LuxR family two component transcriptional regulator	Flavobacterium_sp_81
T449DRAFT_2200	63.1538	61.8064	120.835	96.1118	67.9425	70.7375	hypothetical protein	Methylobacter_tundripaludum_3132
T449DRAFT_2468	63.1199	64.384	31.5482	21.963	17.7965	15.9077	phosphatidylglycerol:prolipoprotein diacylglycerol transferase	Methylobacter_tundripaludum_3132
T449DRAFT_4591	62.928	57.4604	363.5	271.451	246.2	240.338	isoquinoline 1-oxidoreductase, beta subunit	Methylobacter_tundripaludum_3132
T449DRAFT_3670	62.8828	61.2101	14.5542	10.5407	4.1656	3.6009	hypothetical protein	Methylobacter_tundripaludum_3132
T449DRAFT_2655	62.8245	54.5674	38.0347	22.6532	19.3649	15.3956	Cytochrome C'	Methylobacter_tundripaludum_3132
T449DRAFT_3907	62.7309	59.68	28.6471	13.2568	12.2336	9.1949	Uncharacterized conserved protein	Methylobacter_tundripaludum_3132
T449DRAFT_2813	62.7056	66.4777	71.6473	54.7231	45.3692	43.5838	hypothetical protein	Methylobacter_tundripaludum_3132
T449DRAFT_3379	62.6554	63.9882	19.8927	17.4187	13.2478	11.5085	ribosome biogenesis GTPase	Methylobacter_tundripaludum_3132
T449DRAFT_1433	62.6161	67.7733	53.3144	39.9229	22.4546	19.2931	mRNA interferase HigB	Methylobacter_tundripaludum_3132
T449DRAFT_3598	62.5774	61.0353	54.0619	31.2057	13.8356	12.6405	Nucleotidyltransferase domain	Methylobacter_tundripaludum_3132
T449DRAFT_4018	62.5482	64.8035	7.972	3.3048	1.9824	2.2664	23S rRNA (guanine2445-N2)-methyltransferase / 23S rRNA (guanine2069-N7)-methyltransferase	Methylobacter_tundripaludum_3132
T449DRAFT_0304	62.4454	63.8637	82.4239	65.8215	59.8653	55.1029	transcription-repair coupling factor (superfamily II helicase)	Methylobacter_tundripaludum_3132
T449DRAFT_4273	62.4082	60.6583	71.7735	70.3031	48.2362	46.7084	cytochrome c oxidase assembly protein subunit 15	Methylobacter_tundripaludum_3132
T449DRAFT_2050	62.2524	66.7257	26.5846	17.1905	15.0884	13.3299	Peptidoglycan/LPS O-acetylase OafA/YrhL, contains acyltransferase and SGNH-hydrolase domains	Methylobacter_tundripaludum_3132
T449DRAFT_1648	62.2326	58.6992	403.588	436.847	196.995	182.067	type IV pilus assembly protein PilO	Methylobacter_tundripaludum_3132
T449DRAFT_4623	62.1651	56.1749	183.738	154.303	306.428	340.732	hypothetical protein	Methylobacter_tundripaludum_3132
T449DRAFT_4287	62.1268	57.8352	48.0908	32.2982	15.6385	12.6122	ATPase/GTPase, AAA15 family	Methylobacter_tundripaludum_3132
T449DRAFT_2367	62.0686	56.9433	63.9509	40.8865	25.7434	24.1847	D-sedoheptulose 7-phosphate isomerase	Methylobacter_tundripaludum_3132
T449DRAFT_1807	62.0516	75.3715	32.6849	36.4712	21.1396	21.6187	integrase/recombinase XerD	Methylobacter_tundripaludum_3132
T449DRAFT_2302	62.0111	67.5035	26.6841	14.7722	9.6387	9.2078	Glycosyl transferases group 1	Methylobacter_tundripaludum_3132
T449DRAFT_2421	61.9447	61.6369	26.2911	31.5343	14.8759	14.7765	hypothetical protein	Methylobacter_tundripaludum_3132
T449DRAFT_3887	61.9315	59.3517	481.855	353.491	361.609	328.24	multiple antibiotic resistance protein	Methylobacter_tundripaludum_3132
T449DRAFT_1838	61.9038	62.7423	27.0719	17.9559	8.6146	8.1079	hypothetical protein	Methylobacter_tundripaludum_3132
T449DRAFT_3913	61.7371	59.3836	282.993	189.32	275.727	272.546	prevent-host-death family protein	Methylobacter_tundripaludum_3132
T449DRAFT_1949	61.6518	60.6939	17.2201	10.1067	9.4068	10.2962	penicillin-binding protein 2	Methylobacter_tundripaludum_3132
T449DRAFT_3322	61.6407	70.8766	65.5245	50.0478	39.4984	34.779	DNA polymerase-3 subunit alpha	Methylobacter_tundripaludum_3132
T449DRAFT_1647	61.5351	60.1636	250.624	326.555	109.363	95.6878	type IV pilus assembly protein PilP	Methylobacter_tundripaludum_3132
T449DRAFT_4376	61.3598	66.0959	61.3376	48.3864	29.5377	30.3583	hypothetical protein	Methylobacter_tundripaludum_3132
T449DRAFT_4269	61.2179	60.3854	31.2536	22.2368	19.0715	17.2672	Cyclic nucleotide-binding domain-containing protein	Methylobacter_tundripaludum_3132
K370DRAFT_2256	61.1761	41.2145	5.986	24.9841	1.9452	2.2381	FKBP-type peptidyl-prolyl cis-trans isomerase SlyD	Methylotenera_versatilis_7
T449DRAFT_1313	61.1572	66.911	66.5599	51.1545	34.1225	33.649	thiosulfate/3-mercaptopyruvate sulfurtransferase	Methylobacter_tundripaludum_3132
T449DRAFT_2316	61.0718	62.6275	52.0052	50.1803	18.1786	17.3041	cell division protein ZapA	Methylobacter_tundripaludum_3132
T449DRAFT_3778	61.0718	66.5114	111.018	80.3482	98.5107	98.057	PilZ domain-containing protein	Methylobacter_tundripaludum_3132
T449DRAFT_1850	61.017	68.4257	103.17	85.6074	97.3331	94.3282	rfaE bifunctional protein, domain I/rfaE bifunctional protein, domain II	Methylobacter_tundripaludum_3132
T449DRAFT_3908	60.9543	63.1499	40.6508	32.3989	24.2958	25.1433	DNA repair protein RadA/Sms	Methylobacter_tundripaludum_3132
T449DRAFT_1723	60.917	65.4569	56.6213	52.4044	36.4178	32.7922	Citrate lyase beta subunit	Methylobacter_tundripaludum_3132
T449DRAFT_4497	60.8957	66.1834	7.9049	4.1978	1.1557	1.8622	chemotaxis protein methyltransferase CheR	Methylobacter_tundripaludum_3132
T449DRAFT_4528	60.832	64.308	7.9061	4.6788	1.9507	1.6279	Predicted ATP-dependent carboligase, ATP-grasp superfamily	Methylobacter_tundripaludum_3132
T449DRAFT_4274	60.8245	63.6064	100.055	79.7286	39.6713	40.5525	putative permease	Methylobacter_tundripaludum_3132
T449DRAFT_3593	60.726	56.9723	27.3433	17.2111	14.4165	11.9405	hypothetical protein	Methylobacter_tundripaludum_3132
T449DRAFT_1854	60.6993	66.3093	10.4401	7.4697	5.5667	5.398	alanine racemase	Methylobacter_tundripaludum_3132
T449DRAFT_2261	60.6794	63.4036	76.1919	55.5236	44.4994	39.1876	NDP-sugar epimerase, includes UDP-GlcNAc-inverting 4,6-dehydratase FlaA1 and capsular polysaccharide biosynthesis protein EpsC	Methylobacter_tundripaludum_3132
T449DRAFT_1959	60.6105	59.7654	29.1245	13.118	6.0674	5.8092	YozE SAM-like fold	Methylobacter_tundripaludum_3132
T449DRAFT_0228	60.415	64.8683	167.883	131.531	158.532	137.069	Cu+-exporting ATPase	Methylobacter_tundripaludum_3132
K370DRAFT_2337	60.3719	34.868	10.3329	27.8425	1.8519	1.8263	translation initiation factor IF-3	Methylotenera_versatilis_7
T449DRAFT_4061	60.3465	56.2021	11.1328	6.5762	1.4755	1.2178	23S rRNA (adenine2030-N6)-methyltransferase	Methylobacter_tundripaludum_3132
T449DRAFT_0338	60.2445	60.7905	106.793	85.5432	48.1691	45.138	polyphosphate kinase	Methylobacter_tundripaludum_3132
T449DRAFT_2915	60.2369	52.3885	41.0443	30.8888	9.7304	11.9158	cell division topological specificity factor	Methylobacter_tundripaludum_3132
T449DRAFT_4048	60.1372	62.8951	9.8388	5.6121	4.1364	3.8331	threonylcarbamoyladenosine tRNA methylthiotransferase MtaB	Methylobacter_tundripaludum_3132
T449DRAFT_3310	60.1298	71.9743	82.8255	80.3657	101.011	113.775	CysZ protein	Methylobacter_tundripaludum_3132
K370DRAFT_1474	60.1247	36.0924	8.0058	24.9611	2.3487	2.3686	formaldehyde-activating enzyme	Methylotenera_versatilis_7
T449DRAFT_3021	60.0371	56.7443	43.6109	45.4664	27.177	29.3444	acetoin utilization protein AcuB	Methylobacter_tundripaludum_3132
T449DRAFT_4227	59.855	61.1494	40.5657	33.54	9.3497	9.8563	chemotaxis protein MotB	Methylobacter_tundripaludum_3132
T449DRAFT_1852	59.8049	65.7342	108.379	93.7473	139.494	136.669	UDP-glucose 4-epimerase	Methylobacter_tundripaludum_3132
T449DRAFT_2142	59.7661	60.1008	35.0892	27.0045	23.3252	23.0297	pyrimidine operon attenuation protein / uracil phosphoribosyltransferase	Methylobacter_tundripaludum_3132
T449DRAFT_1185	59.7648	65.2254	48.8756	37.9357	11.8684	11.0685	UPF0176 protein	Methylobacter_tundripaludum_3132
T449DRAFT_1937	59.7317	45.4072	239.575	91.5087	68.5959	57.1745	hypothetical protein	Methylobacter_tundripaludum_3132
T449DRAFT_1996	59.6409	62.288	41.6163	33.496	23.3842	24.91	uncharacterized radical SAM protein YgiQ	Methylobacter_tundripaludum_3132
T449DRAFT_1505	59.5222	65.7597	55.2176	42.3372	33.3972	34.8447	two-component system, OmpR family, response regulator	Methylobacter_tundripaludum_3132
T449DRAFT_0868	59.4891	66.2547	66.7873	55.9335	56.1241	57.6971	haloacid dehalogenase superfamily, subfamily IA, variant 3 with third motif having DD or ED/haloacid dehalogenase superfamily, subfamily IA, variant 1 with third motif having Dx(3-4)D or Dx(3-4)E	Methylobacter_tundripaludum_3132
T449DRAFT_0476	59.4161	57.8048	42.9306	44.0165	35.4965	35.2088	Endonuclease, Uma2 family (restriction endonuclease fold)	Methylobacter_tundripaludum_3132
T449DRAFT_4502	59.3226	56.8017	51.2322	39.7874	24.5417	22.4038	methyl-accepting chemotaxis protein	Methylobacter_tundripaludum_3132
K370DRAFT_1241	59.3186	39.8161	2.6788	5.6044	0.9431	0.4717	16S rRNA processing protein RimM	Methylotenera_versatilis_7
T449DRAFT_3538	59.2721	67.1614	22.7494	16.6686	15.7636	12.4543	Fur family transcriptional regulator, zinc uptake regulator	Methylobacter_tundripaludum_3132
T449DRAFT_0013	59.2678	61.5193	87.2244	75.249	47.3975	50.9563	Uncharacterized conserved protein, contains ferritin-like DUF455 domain	Methylobacter_tundripaludum_3132
T449DRAFT_2121	59.2535	53.2464	47.6759	41.3395	27.9173	25.7486	Response regulator receiver domain-containing protein	Methylobacter_tundripaludum_3132
T449DRAFT_2784	59.2254	65.1146	34.2815	25.721	17.3341	16.2476	2-keto-4-pentenoate hydratase/2-oxohepta-3-ene-1,7-dioic acid hydratase (catechol pathway)	Methylobacter_tundripaludum_3132
T449DRAFT_1466	59.1458	48.7506	69.3889	68.1277	49.5668	42.2396	magnesium transporter	Methylobacter_tundripaludum_3132
T449DRAFT_1615	59.0923	55.6766	43.2914	25.3024	14.5416	13.1498	Calcineurin-like phosphoesterase superfamily domain-containing protein	Methylobacter_tundripaludum_3132
K370DRAFT_1837	59.0738	36.0588	3.5121	7.1105	0.1648	1.1875	large subunit ribosomal protein L23	Methylotenera_versatilis_7
T449DRAFT_3019	59.0569	57.1223	140.314	107.51	32.9475	29.1539	Tetratricopeptide repeat-containing protein	Methylobacter_tundripaludum_3132
T449DRAFT_2855	59.0225	56.661	44.6392	31.4046	22.9105	22.3086	adenylate cyclase, class 1	Methylobacter_tundripaludum_3132
T449DRAFT_3332	58.9631	64.5086	16.792	15.9671	10.8048	9.2506	MFS transporter, LPLT family, lysophospholipid transporter	Methylobacter_tundripaludum_3132
T449DRAFT_1921	58.9512	64.1112	28.8519	16.5266	5.4266	5.2688	Tetratricopeptide repeat-containing protein	Methylobacter_tundripaludum_3132
T449DRAFT_3590	58.9293	59.5125	28.9361	26.425	14.3051	13.3688	twitching motility protein PilU	Methylobacter_tundripaludum_3132
T449DRAFT_4500	58.9146	61.212	81.7139	80.1629	127.699	156.825	anti-anti-sigma factor	Methylobacter_tundripaludum_3132
K370DRAFT_1944	58.8672	40.2115	7.4718	20.757	2.5749	1.559	cytochrome c oxidase subunit 2	Methylotenera_versatilis_7
T449DRAFT_2953	58.8233	55.9773	55.2781	39.6308	10.7413	12.2356	Protein of unknown function (DUF2971)	Methylobacter_tundripaludum_3132
T449DRAFT_4311	58.8175	57.2249	65.3456	49.5878	24.4825	21.355	hypothetical protein	Methylobacter_tundripaludum_3132
T449DRAFT_1835	58.7788	57.4177	45.1697	24.7129	11.204	9.0031	hypothetical protein	Methylobacter_tundripaludum_3132
T449DRAFT_3963	58.7629	51.9274	14.2938	7.666	5.7319	5.5614	methyl-accepting chemotaxis sensory transducer with Pas/Pac sensor	Methylobacter_tundripaludum_3132
T449DRAFT_2804	58.6229	67.1819	40.0356	53.5328	41.2067	46.4748	ABC-2 type transport system permease protein	Methylobacter_tundripaludum_3132
T449DRAFT_3118	58.6034	62.1056	24.5961	22.2621	14.1865	12.2305	Histidine kinase-, DNA gyrase B-, and HSP90-like ATPase	Methylobacter_tundripaludum_3132
T449DRAFT_1823	58.6024	53.9475	461.204	331.11	1436.92	1452.07	protein FliT	Methylobacter_tundripaludum_3132
T449DRAFT_3263	58.5701	51.8792	157.577	134.495	55.0305	50.6298	Methyltransferase domain-containing protein	Methylobacter_tundripaludum_3132
T449DRAFT_0298	58.5548	54.1594	8.3727	6.0055	5.839	4.2466	probable rRNA maturation factor	Methylobacter_tundripaludum_3132
T449DRAFT_0795	58.5209	58.1353	26.554	17.5546	22.8939	23.4778	Predicted transcriptional regulator	Methylobacter_tundripaludum_3132
T449DRAFT_2137	58.4973	63.0685	70.8152	73.914	22.23	20.5807	protein of unknown function (DUF4124)	Methylobacter_tundripaludum_3132
T449DRAFT_4536	58.4963	60.1339	7.7634	2.9017	0.9343	0.2524	DNA-binding transcriptional regulator, MarR family	Methylobacter_tundripaludum_3132
T449DRAFT_2169	58.456	67.5874	9.2172	6.6056	6.6238	7.9295	adenosylmethionine-8-amino-7-oxononanoate aminotransferase	Methylobacter_tundripaludum_3132
T449DRAFT_1849	58.3444	67.0729	85.8215	80.0132	91.1943	81.0725	pyruvate dehydrogenase E1 component alpha subunit	Methylobacter_tundripaludum_3132
T449DRAFT_0432	58.3216	55.0529	65.8952	50.8757	61.0611	73.5981	Rhodanese-related sulfurtransferase	Methylobacter_tundripaludum_3132
T449DRAFT_2977	58.3108	58.1161	4.1577	1.924	1.0223	1.9247	AhpC/TSA family protein	Methylobacter_tundripaludum_3132
T449DRAFT_3651	58.2663	56.1696	12.2162	7.1826	7.2267	6.1536	dethiobiotin synthetase	Methylobacter_tundripaludum_3132
T449DRAFT_3666	58.2434	60.3604	39.6946	60.2738	41.0219	45.8679	Predicted O-methyltransferase YrrM	Methylobacter_tundripaludum_3132
T449DRAFT_3779	58.2409	57.4891	30.0269	21.8851	19.348	16.0373	6-pyruvoyltetrahydropterin/6-carboxytetrahydropterin synthase	Methylobacter_tundripaludum_3132
T449DRAFT_3625	58.2186	58.064	30.8201	31.82	16.4553	15.8049	chemotaxis protein MotA	Methylobacter_tundripaludum_3132
T449DRAFT_2202	58.1825	48.8804	77.0839	60.6025	25.3546	22.1169	hypothetical protein	Methylobacter_tundripaludum_3132
T449DRAFT_3751	58.1397	65.0383	122.371	89.3941	88.3817	81.2713	hypothetical protein	Methylobacter_tundripaludum_3132
K370DRAFT_0859	58.0095	40.3453	43.2906	65.2544	4.5981	2.8715	hypothetical protein	Methylotenera_versatilis_7
T449DRAFT_1649	57.9917	49.4806	324.129	368.419	116.675	102.871	type IV pilus assembly protein PilN	Methylobacter_tundripaludum_3132
T449DRAFT_1790	57.9605	61.7996	191.761	189.211	182.278	183.025	flagellar hook-associated protein 1 FlgK	Methylobacter_tundripaludum_3132
T449DRAFT_4548	57.8905	54.8007	77.4052	67.3773	48.5402	43.0813	Multicopper oxidase	Methylobacter_tundripaludum_3132
K370DRAFT_0983	57.7548	40.1476	4.2332	11.8668	0.7133	1.101	ketol-acid reductoisomerase	Methylotenera_versatilis_7
T449DRAFT_4286	57.7057	52.2669	45.7919	30.1141	12.1613	10.3485	Methyltransferase domain-containing protein	Methylobacter_tundripaludum_3132
T449DRAFT_1517	57.6947	39.0637	95.8809	57.1691	39.0715	30.4315	HdeA/HdeB family protein	Methylobacter_tundripaludum_3132
T449DRAFT_0923	57.658	51.8089	23.8054	22.5645	14.6874	15.3595	MSHA biogenesis protein MshG	Methylobacter_tundripaludum_3132
T449DRAFT_1950	57.5877	57.7821	16.4496	11.272	11.1481	10.1616	rod shape determining protein RodA	Methylobacter_tundripaludum_3132
T449DRAFT_2808	57.5646	63.7288	20.9802	18.5152	10.8581	9.095	outer membrane transport energization protein ExbD (TC 2.C.1.1.1)	Methylobacter_tundripaludum_3132
T449DRAFT_4379	57.5568	62.4713	18.6946	11.4079	6.5299	6.9556	Tetratricopeptide repeat-containing protein	Methylobacter_tundripaludum_3132
T449DRAFT_2873	57.5068	55.3703	17.0537	5.3269	1.9821	2.0594	HD-like signal output (HDOD) domain, no enzymatic activity	Methylobacter_tundripaludum_3132
T449DRAFT_4637	57.451	55.1025	43.5221	24.7914	28.5663	29.9315	hypothetical protein	Methylobacter_tundripaludum_3132
T449DRAFT_0953	57.4441	59.8156	54.2201	36.6866	29.2386	28.422	hypothetical protein	Methylobacter_tundripaludum_3132
T449DRAFT_1619	57.4066	56.7556	47.5509	36.5503	12.0429	10.1059	hypothetical protein	Methylobacter_tundripaludum_3132
T449DRAFT_0405	57.328	60.1714	113.248	86.7559	78.1418	71.1201	succinate dehydrogenase subunit A	Methylobacter_tundripaludum_3132
T449DRAFT_0434	57.3197	63.5542	15.322	15.0124	8.6572	7.7153	lipid-A-disaccharide synthase	Methylobacter_tundripaludum_3132
T449DRAFT_3918	57.3148	60.6508	24.101	19.3565	10.7208	11.5337	1,4-alpha-glucan branching enzyme	Methylobacter_tundripaludum_3132
T449DRAFT_2625	57.3141	56.1712	38.5878	31.4592	17.2633	16.4629	GTP pyrophosphokinase	Methylobacter_tundripaludum_3132
T449DRAFT_0234	57.2915	58.5051	21.9444	21.0671	18.9907	20.0681	PEP-CTERM protein-sorting domain-containing protein	Methylobacter_tundripaludum_3132
T449DRAFT_3864	57.2259	62.2658	27.9894	21.8238	16.9656	15.6921	Outer membrane cobalamin receptor protein	Methylobacter_tundripaludum_3132
T449DRAFT_4547	57.2125	49.6774	91.4522	71.8828	55.3167	47.0384	hypothetical protein	Methylobacter_tundripaludum_3132
K370DRAFT_0098	57.1809	32.5869	8.2823	25.8084	1.817	3.7099	Outer membrane receptor proteins, mostly Fe transport	Methylotenera_versatilis_7
T449DRAFT_1951	57.089	55.6992	74.783	61.7888	57.4045	53.2448	membrane-bound lytic murein transglycosylase B	Methylobacter_tundripaludum_3132
T449DRAFT_2861	57.0692	57.6798	12.0274	13.536	5.6456	5.5695	Uncharacterized conserved protein, DUF697 family	Methylobacter_tundripaludum_3132
T449DRAFT_0047	56.967	51.1861	52.7896	32.6342	21.1854	19.417	Protein of unknown function (DUF2914)	Methylobacter_tundripaludum_3132
T449DRAFT_3064	56.8489	61.6509	12.9867	6.724	9.9933	12.5078	Protein of unknown function (DUF3426)	Methylobacter_tundripaludum_3132
T449DRAFT_0145	56.7984	56.4908	43.5961	34.2058	13.2601	9.2994	protein of unknown function (DUF4145)	Methylobacter_tundripaludum_3132
T449DRAFT_0186	56.716	54.0508	13.0469	7.8965	5.3506	3.9472	Icc protein	Methylobacter_tundripaludum_3132
T449DRAFT_3620	56.7004	59.0196	22.8606	11.5211	6.3555	5.9301	flagellar biosynthetic protein FlhB	Methylobacter_tundripaludum_3132
T449DRAFT_1549	56.5765	57.2679	150.907	190.142	175.369	166.33	efflux transporter, outer membrane factor (OMF) lipoprotein, NodT family	Methylobacter_tundripaludum_3132
T449DRAFT_2357	56.4567	54.1146	216.45	198.536	136.947	129.349	hypothetical protein	Methylobacter_tundripaludum_3132
T449DRAFT_2183	56.3511	52.9795	49.8327	41.3114	30.1736	32.2795	glyoxylase I family protein	Methylobacter_tundripaludum_3132
T449DRAFT_3516	56.3155	51.3145	49.5209	44.0856	68.0867	85.6535	flagellar hook-basal body complex protein FliE	Methylobacter_tundripaludum_3132
K370DRAFT_1961	56.2375	37.0066	10.8894	47.4604	3.6245	3.2636	Cytochrome c5	Methylotenera_versatilis_7
T449DRAFT_2437	56.2271	60.1424	24.8659	19.0297	9.3376	9.3539	fructokinase	Methylobacter_tundripaludum_3132
T449DRAFT_1913	56.2025	58.3019	15.7543	7.3204	6.1221	5.4035	release factor glutamine methyltransferase	Methylobacter_tundripaludum_3132
T449DRAFT_2534	56.2013	50.5285	23.0768	14.0163	6.666	7.5967	GIY-YIG catalytic domain	Methylobacter_tundripaludum_3132
T449DRAFT_3650	56.116	59.0592	14.6945	2.7728	3.8171	2.5326	malonyl-CoA O-methyltransferase	Methylobacter_tundripaludum_3132
K370DRAFT_1040	55.9985	35.2889	9.5069	59.1287	7.3186	8.8402	hypothetical protein	Methylotenera_versatilis_7
T449DRAFT_4220	55.9546	56.3816	28.3258	28.2543	24.2005	23.1418	metabolite-proton symporter	Methylobacter_tundripaludum_3132
T449DRAFT_0620	55.9192	51.9529	89.9931	83.5165	36.8098	34.9041	PAS fold	Methylobacter_tundripaludum_3132
T449DRAFT_3003	55.8988	60.5192	8.5082	9.4079	9.6004	11.0652	heme exporter protein B	Methylobacter_tundripaludum_3132
T449DRAFT_2903	55.8378	59.7135	67.4717	58.0508	32.2829	29.6622	glycine oxidase	Methylobacter_tundripaludum_3132
T449DRAFT_2409	55.8247	85.3687	1017.51	788.862	1124.16	879.444	HSP20 family protein	Methylobacter_tundripaludum_3132
T449DRAFT_3554	55.7626	61.2592	15.9151	15.1018	7.8478	9.2408	DNA polymerase	Methylobacter_tundripaludum_3132
T449DRAFT_2951	55.7041	55.7149	8.4655	6.6703	2.7923	4.4484	DNA polymerase III, chi subunit	Methylobacter_tundripaludum_3132
T449DRAFT_1814	55.6317	56.7659	89.3078	96.3952	31.8157	28.1786	ABC-type uncharacterized transport system, permease component	Methylobacter_tundripaludum_3132
T449DRAFT_1792	55.4896	61.1962	40.1929	37.2458	123.196	116.932	flagellar P-ring protein precursor FlgI	Methylobacter_tundripaludum_3132
T449DRAFT_4044	55.4698	60.5075	71.2735	69.9796	52.2325	49.6013	BirA family transcriptional regulator, biotin operon repressor / biotin-[acetyl-CoA-carboxylase] ligase	Methylobacter_tundripaludum_3132
T449DRAFT_2792	55.4187	66.6326	91.8726	82.9395	38.9617	34.0926	two-component system, OmpR family, response regulator	Methylobacter_tundripaludum_3132
T449DRAFT_3669	55.3874	59.8821	14.0317	16.3348	8.9535	7.6914	hypothetical protein	Methylobacter_tundripaludum_3132
T449DRAFT_0911	55.3844	48.6136	203.181	194.536	132.959	129.692	hypothetical protein	Methylobacter_tundripaludum_3132
T449DRAFT_1793	55.2293	59.1316	39.7759	32.4645	78.9299	66.9184	flagellar L-ring protein precursor FlgH	Methylobacter_tundripaludum_3132
T449DRAFT_1686	55.0743	54.3656	46.36	36.52	14.9691	10.3318	Protein of unknown function (DUF3530)	Methylobacter_tundripaludum_3132
T449DRAFT_3673	55.0687	47.0213	10.9533	8.2656	5.7257	5.4714	Glutaredoxin	Methylobacter_tundripaludum_3132
T449DRAFT_2791	55.0447	67.3212	12.3988	9.0368	2.425	2.6494	two-component system, OmpR family, sensor histidine kinase QseC	Methylobacter_tundripaludum_3132
T449DRAFT_2230	55.0314	56.1909	44.6297	28.0236	28.9948	27.4751	Protein of unknown function (DUF2956)	Methylobacter_tundripaludum_3132
T449DRAFT_1401	54.9358	58.1329	24.4083	6.2301	2.2309	2.3833	Phage-integrase repeat unit	Methylobacter_tundripaludum_3132
T449DRAFT_3422	54.9209	54.8053	78.9326	46.3469	36.4473	30.4405	hypothetical protein	Methylobacter_tundripaludum_3132
T449DRAFT_0564	54.9138	44.8528	66.2037	61.4985	33.4856	31.0498	adenylylsulfate kinase (EC 2.7.1.25)	Methylobacter_tundripaludum_3132
T449DRAFT_4515	54.9098	59.6589	10.89	10.0612	3.8878	3.8897	precorrin-6Y C5,15-methyltransferase (decarboxylating)	Methylobacter_tundripaludum_3132
T449DRAFT_3685	54.8332	48.9851	129.375	115.502	65.4845	70.7417	Cytochrome c553	Methylobacter_tundripaludum_3132
T449DRAFT_2443	54.7912	54.8569	52.3924	35.7532	10.9206	10.3754	protein of unknown function (DUF4124)	Methylobacter_tundripaludum_3132
T449DRAFT_4518	54.7889	61.6298	20.6043	20.4031	10.1985	10.0267	cobaltochelatase, CobN subunit	Methylobacter_tundripaludum_3132
T449DRAFT_4471	54.7516	57.7648	5.7358	2.0158	1.4224	1.5552	tRNA pseudouridine13 synthase	Methylobacter_tundripaludum_3132
T449DRAFT_4285	54.7337	50.5746	34.6619	25.2236	5.4106	3.8353	hypothetical protein	Methylobacter_tundripaludum_3132
T449DRAFT_3308	54.7255	59.9187	49.6136	42.9804	40.4382	39.836	Cytosine/adenosine deaminase	Methylobacter_tundripaludum_3132
T449DRAFT_4455	54.6411	51.6547	54.0286	48.7058	37.9371	34.6771	NADPH2:quinone reductase	Methylobacter_tundripaludum_3132
T449DRAFT_4328	54.6262	52.1979	36.501	18.4051	7.7273	6.5636	Nuclease-related domain-containing protein	Methylobacter_tundripaludum_3132
T449DRAFT_0310	54.6101	57.5393	7.972	2.7976	0.6236	0.7862	23S rRNA (guanine745-N1)-methyltransferase	Methylobacter_tundripaludum_3132
T449DRAFT_1476	54.5979	50.2168	8.9526	4.1194	3.6293	1.118	PaaX-like protein C-terminal domain-containing protein	Methylobacter_tundripaludum_3132
T449DRAFT_1919	54.5923	51.8995	22.5117	11.5027	9.1517	10.3928	MSHA biogenesis protein MshL	Methylobacter_tundripaludum_3132
T449DRAFT_3419	54.5878	53.0594	35.4331	31.9191	10.9324	9.3392	hypothetical protein	Methylobacter_tundripaludum_3132
T449DRAFT_1783	54.4723	41.4253	11.9644	7.1615	1.2208	3.0781	formate dehydrogenase subunit delta	Methylobacter_tundripaludum_3132
T449DRAFT_3639	54.4689	55.8585	149.147	81.0788	74.5864	71.5145	ABC-2 type transport system permease protein	Methylobacter_tundripaludum_3132
K370DRAFT_0224	54.4672	35.3456	4.0996	13.6121	0.1924	0.6931	hypothetical protein	Methylotenera_versatilis_7
T449DRAFT_1412	54.4122	50.622	114.609	85.0005	92.6534	87.5073	HDIG domain-containing protein	Methylobacter_tundripaludum_3132
T449DRAFT_2802	54.3558	54.3599	48.8277	56.2954	38.6279	40.3114	ABC-2 type transport system ATP-binding protein	Methylobacter_tundripaludum_3132
T449DRAFT_4571	54.3208	69.445	17.1772	17.1838	10.8409	7.7483	Pimeloyl-ACP methyl ester carboxylesterase	Methylobacter_tundripaludum_3132
T449DRAFT_1474	54.2745	61.4138	10.703	6.0352	5.8427	5.3615	Predicted arabinose efflux permease, MFS family	Methylobacter_tundripaludum_3132
T449DRAFT_2434	54.197	57.7757	47.3768	47.8786	51.6722	63.4396	ADP-ribose diphosphatase	Methylobacter_tundripaludum_3132
T449DRAFT_2831	54.1318	59.0093	107.964	76.7382	67.3172	54.4461	tRNA (cytidine/uridine-2'-O-)-methyltransferase	Methylobacter_tundripaludum_3132
T449DRAFT_3214	54.0991	56.2462	5.0036	1.945	2.4426	2.7916	D-glycero-D-manno-heptose 1,7-bisphosphate phosphatase	Methylobacter_tundripaludum_3132
T449DRAFT_0866	54.0847	52.8716	131.588	104.932	112.452	103.812	Hypothetical protein (DUF2513)	Methylobacter_tundripaludum_3132
T449DRAFT_2469	53.9802	54.2825	17.2106	13.08	7.3329	6.379	thymidylate synthase	Methylobacter_tundripaludum_3132
T449DRAFT_3634	53.9567	58.751	137.985	123.992	122.944	119.246	hypothetical protein	Methylobacter_tundripaludum_3132
T449DRAFT_2606	53.9321	57.7158	105.804	80.411	42.3103	28.294	hypothetical protein	Methylobacter_tundripaludum_3132
T449DRAFT_2072	53.9072	56.6184	45.0732	45.5809	31.2527	31.8161	hydrogenase maturation protease	Methylobacter_tundripaludum_3132
T449DRAFT_0284	53.8505	56.7385	9.3333	6.5639	3.3434	3.322	poly-beta-1,6-N-acetyl-D-glucosamine biosynthesis protein PgaD	Methylobacter_tundripaludum_3132
T449DRAFT_3929	53.7585	54.6602	14.6026	7.8838	8.3539	6.815	UDP-2,3-diacylglucosamine hydrolase	Methylobacter_tundripaludum_3132
K370DRAFT_1514	53.7555	34.7315	2.3003	8.109	1.0162	0.5147	F-type H+-transporting ATPase subunit a	Methylotenera_versatilis_7
T449DRAFT_3258	53.7245	51.0353	256.035	261.476	181.297	150.99	PKD domain-containing protein	Methylobacter_tundripaludum_3132
T449DRAFT_4303	53.6512	56.5878	131.108	112.015	86.6104	76.8592	hypothetical protein	Methylobacter_tundripaludum_3132
T449DRAFT_4246	53.4592	49.1709	165.51	127.088	74.5023	62.3258	protein of unknown function (DUF4878)	Methylobacter_tundripaludum_3132
T449DRAFT_0604	53.4491	54.533	38.7472	25.103	14.8301	9.8263	hypothetical protein	Methylobacter_tundripaludum_3132
T449DRAFT_2160	53.3815	58.7107	50.1176	41.1175	28.4967	29.9517	N6-L-threonylcarbamoyladenine synthase	Methylobacter_tundripaludum_3132
T449DRAFT_2340	53.313	55.8073	21.6854	17.7117	11.3101	11.2417	phosphopantothenoylcysteine decarboxylase / phosphopantothenate--cysteine ligase	Methylobacter_tundripaludum_3132
T449DRAFT_3119	53.3086	61.2142	49.769	41.4059	19.0211	17.1275	Tetratricopeptide repeat-containing protein	Methylobacter_tundripaludum_3132
T449DRAFT_4573	53.2932	52.9932	105.982	82.2125	74.8546	69.4639	A circularly permuted ATPgrasp	Methylobacter_tundripaludum_3132
T449DRAFT_4166	53.2109	59.1341	42.3194	34.8626	20.7454	22.9095	diguanylate cyclase (GGDEF) domain-containing protein	Methylobacter_tundripaludum_3132
Ga0213536_1359	53.1912	39.7298	22.4742	23.4912	6.7467	8.6155	uncharacterized protein DUF1573	Flavobacterium_sp_81
T449DRAFT_0473	53.0158	58.5078	20.1555	23.3357	15.1807	13.799	phosphomannomutase	Methylobacter_tundripaludum_3132
T449DRAFT_3399	52.9971	59.3795	49.905	38.5978	28.6594	24.6567	Dolichyl-phosphate-mannose-protein mannosyltransferase	Methylobacter_tundripaludum_3132
T449DRAFT_4275	52.9876	51.337	12.3729	10.8913	5.8078	5.1159	PhoH-like protein	Methylobacter_tundripaludum_3132
T449DRAFT_3621	52.9541	55.4637	23.8529	15.4025	13.7121	12.9243	flagellar biosynthesis protein FlhA	Methylobacter_tundripaludum_3132
T449DRAFT_3149	52.9444	60.4639	40.0055	31.8244	13.0452	10.6242	Protein of unknown function DUF262	Methylobacter_tundripaludum_3132
T449DRAFT_3289	52.9236	51.1485	26.6319	15.3913	23.6951	22.9734	Radical SAM superfamily protein	Methylobacter_tundripaludum_3132
T449DRAFT_3800	52.8698	50.4218	56.1826	57.0632	43.9861	39.8714	uncharacterized zinc-type alcohol dehydrogenase-like protein	Methylobacter_tundripaludum_3132
K370DRAFT_0612	52.6404	79.0498	4.6471	10.4218	1.2584	1.1331	small subunit ribosomal protein S4	Methylotenera_versatilis_7
T449DRAFT_4533	52.575	56.7705	36.3442	31.7066	8.8594	7.45	phosphoribosylformimino-5-aminoimidazole carboxamide ribotide isomerase	Methylobacter_tundripaludum_3132
T449DRAFT_1008	52.5634	51.4937	24.4396	22.5895	17.9578	17.6301	Dehydrogenase (flavoprotein)	Methylobacter_tundripaludum_3132
T449DRAFT_1041	52.5595	49.2399	26.9981	19.6405	16.6466	13.7322	hypothetical protein	Methylobacter_tundripaludum_3132
T449DRAFT_0105	52.4915	54.3632	58.8454	46.0665	36.727	35.4657	L,D-transpeptidase catalytic domain	Methylobacter_tundripaludum_3132
T449DRAFT_2242	52.4562	62.5184	8.7571	6.9716	6.0613	5.5206	cobalamin-5'-phosphate synthase	Methylobacter_tundripaludum_3132
T449DRAFT_0927	52.4387	55.5538	56.0273	43.0981	31.6423	29.9292	adenylyltransferase and sulfurtransferase	Methylobacter_tundripaludum_3132
T449DRAFT_2714	52.3965	47.0071	82.4993	45.2245	23.1293	21.9771	hypothetical protein	Methylobacter_tundripaludum_3132
K370DRAFT_1846	52.3673	40.2967	5.5662	4.2259	0.8164	0.147	large subunit ribosomal protein L24	Methylotenera_versatilis_7
T449DRAFT_1020	52.3593	58.5941	49.7235	43.9796	44.8549	44.44	1-acyl-sn-glycerol-3-phosphate acyltransferases	Methylobacter_tundripaludum_3132
T449DRAFT_1709	52.3175	83.0058	65.3153	47.0722	37.9806	33.1178	hypothetical protein	Methylobacter_tundripaludum_3132
T449DRAFT_2767	52.2898	56.2475	335.079	408.508	402.818	368.65	Regulator of protease activity HflC, stomatin/prohibitin superfamily	Methylobacter_tundripaludum_3132
T449DRAFT_4516	52.2354	59.4385	27.5414	32.2014	15.8636	16.2002	magnesium chelatase subunit D	Methylobacter_tundripaludum_3132
Ga0213536_3442	52.2233	25.6472	15.3756	14.3839	2.6131	2.9132	uncharacterized protein DUF1573	Flavobacterium_sp_81
T449DRAFT_1421	52.1827	55.2694	35.2662	14.4231	6.2561	7.0292	Uncharacterized conserved protein YbgA, DUF1722 family	Methylobacter_tundripaludum_3132
T449DRAFT_4505	52.107	54.7443	53.2605	51.0609	26.6181	24.5806	methyl-accepting chemotaxis sensory transducer with Pas/Pac sensor	Methylobacter_tundripaludum_3132
T449DRAFT_1798	52.0498	44.6646	24.9191	21.6832	47.1615	60.7302	flagellar basal-body rod protein FlgC	Methylobacter_tundripaludum_3132
K370DRAFT_1834	52.0228	31.8126	2.5063	4.0595	0.168	0.6053	SSU ribosomal protein S10P	Methylotenera_versatilis_7
T449DRAFT_0232	51.9759	48.1262	20.1805	18.3617	9.0269	7.6767	ABC-2 type transport system ATP-binding protein	Methylobacter_tundripaludum_3132
T449DRAFT_0707	51.9666	49.7691	111.037	83.287	50.8783	48.3168	Predicted DNA-binding transcriptional regulator YafY, contains an HTH and WYL domains	Methylobacter_tundripaludum_3132
T449DRAFT_1698	51.7841	86.3405	166.446	137.782	106.418	85.7732	Protein of unknown function (DUF1488)	Methylobacter_tundripaludum_3132
T449DRAFT_2648	51.7233	48.8366	19.5464	14.3637	11.214	10.4545	protein of unknown function (DUF1259)	Methylobacter_tundripaludum_3132
T449DRAFT_4535	51.6418	57.8993	23.1401	14.0969	10.7152	8.1505	probable H4MPT-linked C1 transfer pathway protein	Methylobacter_tundripaludum_3132
T449DRAFT_2972	51.3724	55.3254	24.0631	15.2323	14.6739	14.3678	ATP-dependent DNA helicase RecG	Methylobacter_tundripaludum_3132
K370DRAFT_1840	51.3347	35.7384	2.0111	5.1576	0.1573	0.5667	LSU ribosomal protein L22P	Methylotenera_versatilis_7
T449DRAFT_4178	51.3205	57.9817	6.5606	5.566	4.8392	3.169	HopJ type III effector protein	Methylobacter_tundripaludum_3132
T449DRAFT_3543	51.238	54.6061	10.2737	6.319	4.4562	5.3318	16S rRNA (adenine1518-N6/adenine1519-N6)-dimethyltransferase	Methylobacter_tundripaludum_3132
T449DRAFT_3576	51.1289	48.9033	6.9026	6.5765	2.592	3.0548	Exodeoxyribonuclease VII large subunit	Methylobacter_tundripaludum_3132
T449DRAFT_3793	51.0757	50.0145	194.974	211.979	165.746	157.14	type IV pilus assembly protein PilE	Methylobacter_tundripaludum_3132
T449DRAFT_1999	51.0136	50.3127	50.1081	27.9199	9.4485	9.5939	hypothetical protein	Methylobacter_tundripaludum_3132
T449DRAFT_1916	50.9749	48.2313	16.9934	4.7306	3.656	3.9654	Fimbrial assembly protein (PilN)	Methylobacter_tundripaludum_3132
T449DRAFT_2143	50.9196	45.3026	15.9967	14.7212	4.0957	4.2002	putative holliday junction resolvase	Methylobacter_tundripaludum_3132
T449DRAFT_2125	50.8734	53.2723	12.634	16.301	14.0722	15.2055	disulfide bond formation protein DsbB	Methylobacter_tundripaludum_3132
K370DRAFT_1784	50.7092	34.4727	11.2121	32.5252	2.7493	2.6878	prepilin-type N-terminal cleavage/methylation domain-containing protein	Methylotenera_versatilis_7
T449DRAFT_2883	50.5455	51.8428	405.846	341.427	1295.83	1340.82	hypothetical protein	Methylobacter_tundripaludum_3132
K370DRAFT_1402	50.5278	36.2182	22.754	53.2204	6.9953	3.9022	6-phosphogluconate dehydrogenase	Methylotenera_versatilis_7
T449DRAFT_1845	50.523	48.1547	17.0277	10.9206	4.573	4.3834	Glycosyl transferases group 1	Methylobacter_tundripaludum_3132
T449DRAFT_1789	50.5174	50.4609	137.271	120.076	133.832	132.534	flagellar hook-associated protein 3 FlgL	Methylobacter_tundripaludum_3132
T449DRAFT_0010	50.4599	48.0425	83.8567	65.1741	42.8171	33.3016	phospholipid/cholesterol/gamma-HCH transport system substrate-binding protein	Methylobacter_tundripaludum_3132
T449DRAFT_2580	50.3484	50.045	27.5701	13.3243	29.64	29.3205	Antitoxin Phd_YefM, type II toxin-antitoxin system	Methylobacter_tundripaludum_3132
T449DRAFT_3884	50.3466	53.1046	151.552	120.504	106.088	92.0376	Zn-dependent protease with chaperone function	Methylobacter_tundripaludum_3132
T449DRAFT_4424	50.3148	48.6774	51.694	39.7167	34.2201	27.9	hypothetical protein	Methylobacter_tundripaludum_3132
K370DRAFT_1947	50.2271	30.8341	9.7971	26.6503	2.5941	2.2828	cytochrome c oxidase subunit 3	Methylotenera_versatilis_7
T449DRAFT_2304	50.2179	53.7679	34.2599	15.0216	8.3738	6.7262	Glycosyl transferase family 2	Methylobacter_tundripaludum_3132
T449DRAFT_4284	49.9663	49.055	61.9272	46.5354	19.4263	18.2572	hypothetical protein	Methylobacter_tundripaludum_3132
T449DRAFT_1578	49.9649	49.7484	33.4148	30.9128	34.2018	34.0825	Phosphoglycerol transferase MdoB	Methylobacter_tundripaludum_3132
T449DRAFT_0838	49.916	53.4827	221.75	256.178	263.443	273.373	two-component system, OmpR family, heavy metal sensor histidine kinase CusS	Methylobacter_tundripaludum_3132
T449DRAFT_0713	49.8431	49.6831	105.133	74.72	91.4513	77.19	type I restriction enzyme, S subunit	Methylobacter_tundripaludum_3132
T449DRAFT_3344	49.7512	56.6375	110.121	77.4355	81.0148	71.6695	Predicted Fe2+/Mn2+ transporter, VIT1/CCC1 family	Methylobacter_tundripaludum_3132
T449DRAFT_1485	49.7185	53.1399	178.288	209.558	209.097	197.214	Predicted arabinose efflux permease, MFS family	Methylobacter_tundripaludum_3132
T449DRAFT_3480	49.6563	47.3463	260.232	262.307	111.213	89.2157	PAS domain S-box-containing protein	Methylobacter_tundripaludum_3132
T449DRAFT_0175	49.6044	42.2283	24.8632	15.5884	13.5532	17.6278	prevent-host-death family protein	Methylobacter_tundripaludum_3132
T449DRAFT_2098	49.5876	51.0507	38.4645	32.938	19.0916	17.0927	hypothetical protein	Methylobacter_tundripaludum_3132
T449DRAFT_0658	49.5734	52.525	103.606	139.134	131.866	138.978	putative endonuclease	Methylobacter_tundripaludum_3132
T449DRAFT_1933	49.5569	46.1768	96.0396	54.5699	54.8635	43.6025	repressor LexA	Methylobacter_tundripaludum_3132
K370DRAFT_2177	49.4803	32.075	26.8672	95.887	6.4523	1.3204	hypothetical protein	Methylotenera_versatilis_7
T449DRAFT_4292	49.478	42.5299	54.267	38.7948	10.4234	8.2256	hypothetical protein	Methylobacter_tundripaludum_3132
T449DRAFT_3042	49.4005	50.9314	49.9618	45.5603	20.8074	19.2612	magnesium transporter	Methylobacter_tundripaludum_3132
T449DRAFT_2191	49.3447	52.5834	7.5958	7.5183	2.7731	2.9727	phosphoribosyl-AMP cyclohydrolase	Methylobacter_tundripaludum_3132
T449DRAFT_0215	49.2835	52.7204	57.1792	30.6747	27.7756	25.4317	2-octaprenyl-3-methyl-6-methoxy-1,4-benzoquinol hydroxylase	Methylobacter_tundripaludum_3132
T449DRAFT_1967	49.2108	53.3225	106.259	84.0694	45.1992	42.2022	Predicted thiol-disulfide oxidoreductase YuxK, DCC family	Methylobacter_tundripaludum_3132
K370DRAFT_1627	49.0699	32.4219	6.9384	16.7908	1.3985	1.311	bacterial translation initiation factor 2 (bIF-2)	Methylotenera_versatilis_7
T449DRAFT_4033	49.0665	51.3051	21.136	18.4256	5.836	5.4126	protoheme IX farnesyltransferase	Methylobacter_tundripaludum_3132
T449DRAFT_2789	49.0287	52.4575	42.3475	47.4112	22.4852	19.8831	type IV pilus assembly protein PilY1	Methylobacter_tundripaludum_3132
T449DRAFT_4592	48.993	46.0036	197.891	143.621	105.527	93.1244	isoquinoline 1-oxidoreductase, alpha subunit	Methylobacter_tundripaludum_3132
T449DRAFT_3092	48.8889	52.8716	75.0698	63.8921	53.1173	55.4964	acetyltransferase	Methylobacter_tundripaludum_3132
K370DRAFT_1240	48.8443	27.1817	2.3186	5.3984	0.4081	0.49	tRNA (guanine37-N1)-methyltransferase	Methylotenera_versatilis_7
T449DRAFT_1237	48.8285	44.3053	18.2202	13.0468	6.0318	4.8638	hypothetical protein	Methylobacter_tundripaludum_3132
T449DRAFT_2989	48.7629	50.2048	23.849	20.8205	14.5293	14.4769	Uncharacterized membrane-anchored protein	Methylobacter_tundripaludum_3132
K370DRAFT_0105	48.7215	34.7189	4.4206	6.0143	0.996	0.4733	GTP-binding protein	Methylotenera_versatilis_7
T449DRAFT_2515	48.7101	52.5603	20.4881	14.8989	10.4512	10.4269	Ser/Thr protein kinase RdoA involved in Cpx stress response, MazF antagonist	Methylobacter_tundripaludum_3132
T449DRAFT_0666	48.6988	39.8791	26.4188	22.9651	16.7243	16.1861	ribonuclease HI	Methylobacter_tundripaludum_3132
T449DRAFT_0274	48.6632	51.5521	4.2698	2.6232	1.3131	1.4313	hypothetical protein	Methylobacter_tundripaludum_3132
T449DRAFT_2158	48.5852	47.1628	8.153	10.0776	4.4313	4.1715	Glycerol-3-phosphate acyltransferase	Methylobacter_tundripaludum_3132
T449DRAFT_2415	48.5727	47.4705	14.046	10.1452	12.0281	13.077	electron transport complex protein RnfB	Methylobacter_tundripaludum_3132
T449DRAFT_0798	48.5387	53.5057	18.7269	13.8416	10.2205	9.0774	membrane fusion protein, cobalt-zinc-cadmium efflux system	Methylobacter_tundripaludum_3132
K370DRAFT_0506	48.5068	30.4424	3.1253	8.5331	0.964	0.6416	3-oxoacyl-[acyl-carrier-protein] synthase II	Methylotenera_versatilis_7
T449DRAFT_4514	48.4681	54.2164	11.9581	17.0463	7.517	7.9509	precorrin-8X methylmutase	Methylobacter_tundripaludum_3132
T449DRAFT_3306	48.4451	44.0178	8.4542	8.0636	1.4109	1.8263	hypothetical protein	Methylobacter_tundripaludum_3132
T449DRAFT_4434	48.4382	48.0258	97.729	77.6722	63.7116	59.9299	MFS transporter, FHS family, L-fucose permease	Methylobacter_tundripaludum_3132
T449DRAFT_2238	48.4119	50.3503	8.9508	6.428	2.4574	2.3555	cob(II)yrinic acid a,c-diamide reductase /5,6-dimethylbenzimidazole synthase	Methylobacter_tundripaludum_3132
T449DRAFT_0429	48.4096	49.4827	11.3327	4.5394	2.4595	2.6782	glutamyl-Q tRNA(Asp) synthetase	Methylobacter_tundripaludum_3132
T449DRAFT_0319	48.3944	51.8428	234.029	184.174	202.411	181.078	Uncharacterized conserved protein GlcG, DUF336 family	Methylobacter_tundripaludum_3132
T449DRAFT_4267	48.3592	59.2907	73.0026	38.2753	26.8723	24.5722	Acyl-CoA hydrolase	Methylobacter_tundripaludum_3132
K370DRAFT_2138	48.323	29.5753	2.5948	12.5128	0.5536	0.648	ribose-phosphate pyrophosphokinase	Methylotenera_versatilis_7
T449DRAFT_3790	48.297	53.794	37.2347	31.428	25.6718	26.251	Membrane protein involved in the export of O-antigen and teichoic acid	Methylobacter_tundripaludum_3132
T449DRAFT_3889	48.2814	40.6249	175.772	87.7849	82.5071	84.4745	hypothetical protein	Methylobacter_tundripaludum_3132
T449DRAFT_2827	48.2451	49.5326	69.7715	53.1365	66.8776	63.5988	carbon starvation protein	Methylobacter_tundripaludum_3132
K370DRAFT_1626	48.1992	36.0919	6.3941	19.9818	1.7655	1.0174	NusA antitermination factor	Methylotenera_versatilis_7
T449DRAFT_3015	48.0756	50.8562	15.2637	15.2968	5.9109	4.9999	DNA-nicking endonuclease, Smr domain	Methylobacter_tundripaludum_3132
T449DRAFT_2849	48.0606	41.3279	26.9863	14.2894	8.8915	9.7611	hypothetical protein	Methylobacter_tundripaludum_3132
T449DRAFT_3604	48.0367	45.3928	14.7532	10.7529	12.6384	7.6387	hypothetical protein	Methylobacter_tundripaludum_3132
T449DRAFT_1841	47.9823	52.3214	28.2124	25.8526	16.5257	13.6739	PEP-utilising enzyme, mobile domain	Methylobacter_tundripaludum_3132
T449DRAFT_2289	47.9325	49.4547	22.4371	14.5705	8.9422	9.0361	Putative flippase GtrA (transmembrane translocase of bactoprenol-linked glucose)	Methylobacter_tundripaludum_3132
T449DRAFT_0622	47.9021	47.4	44.1738	32.9794	14.1705	13.4888	PAS domain S-box-containing protein/hemerythrin-like metal-binding domain protein	Methylobacter_tundripaludum_3132
T449DRAFT_0238	47.7209	36.3753	62.0166	39.0858	22.6551	21.4964	mxaD protein	Methylobacter_tundripaludum_3132
T449DRAFT_1400	47.7195	42.5882	20.5978	12.1046	6.9306	6.8569	hypothetical protein	Methylobacter_tundripaludum_3132
T449DRAFT_2060	47.7145	37.0492	29.5312	9.3419	10.613	13.652	hypothetical protein	Methylobacter_tundripaludum_3132
T449DRAFT_4365	47.6972	43.9824	49.7775	63.474	19.4928	19.6445	Uncharacterized conserved protein YcfL	Methylobacter_tundripaludum_3132
T449DRAFT_1365	47.6705	49.0925	66.6949	62.0662	45.3121	43.5211	Helix-turn-helix domain-containing protein	Methylobacter_tundripaludum_3132
T449DRAFT_3056	47.6669	40.9475	3.2435	3.1043	1.2456	1.2463	hypothetical protein	Methylobacter_tundripaludum_3132
T449DRAFT_0624	47.6283	45.9544	22.6458	16.5245	7.751	6.1817	HD domain-containing protein	Methylobacter_tundripaludum_3132
T449DRAFT_1848	47.6225	56.7752	60.912	58.5099	54.9103	54.6712	pyruvate dehydrogenase E1 component beta subunit	Methylobacter_tundripaludum_3132
T449DRAFT_2762	47.6053	42.3567	115.644	77.9078	123.829	131.761	transcriptional regulator, TraR/DksA family	Methylobacter_tundripaludum_3132
T449DRAFT_0109	47.5991	46.6417	43.2205	31.7172	25.8933	22.9935	diguanylate cyclase (GGDEF) domain-containing protein	Methylobacter_tundripaludum_3132
Ga0181124_0998	47.5764	97.8463	41.2044	135.483	28.9963	41.175	hypothetical protein	Acidovorax_sp_30
T449DRAFT_0016	47.5534	45.8689	79.4993	67.3972	38.7797	32.5738	His Kinase A (phospho-acceptor) domain-containing protein	Methylobacter_tundripaludum_3132
T449DRAFT_4288	47.439	44.4741	31.4152	27.8262	13.287	10.9268	hypothetical protein	Methylobacter_tundripaludum_3132
T449DRAFT_4276	47.4298	54.8843	28.5679	20.2433	7.9867	9.8551	hypothetical protein	Methylobacter_tundripaludum_3132
T449DRAFT_3540	47.3867	46.3515	127.078	137.409	25.3288	21.2295	PAS domain S-box-containing protein/diguanylate cyclase (GGDEF) domain-containing protein	Methylobacter_tundripaludum_3132
T449DRAFT_4289	47.3809	41.4845	23.5149	19.8366	9.5048	8.2365	Fic family protein	Methylobacter_tundripaludum_3132
T449DRAFT_2887	47.3453	48.2553	19.8679	12.0121	8.189	7.7763	TIGR02099 family protein	Methylobacter_tundripaludum_3132
T449DRAFT_2499	47.3183	55.8782	11.837	11.9308	5.7561	4.9671	outer membrane protein, cobalt-zinc-cadmium efflux system	Methylobacter_tundripaludum_3132
T449DRAFT_1842	47.3142	49.9048	24.7358	17.6471	9.5376	9.5838	Methyltransferase domain-containing protein	Methylobacter_tundripaludum_3132
T449DRAFT_1654	47.3111	43.6643	18.7951	15.2209	10.7075	10.4902	HlyD family secretion protein	Methylobacter_tundripaludum_3132
T449DRAFT_0623	47.2751	45.3625	24.0254	18.9462	3.6605	2.5969	Response regulator c-di-GMP phosphodiesterase, RpfG family, contains REC and HD-GYP domains	Methylobacter_tundripaludum_3132
K370DRAFT_1839	47.2423	33.7827	2.4061	4.2218	0.7529	1.3559	SSU ribosomal protein S19P	Methylotenera_versatilis_7
T449DRAFT_1963	47.2355	50.54	5.1964	5.611	5.1494	6.3451	Protein of unknown function (DUF2970)	Methylobacter_tundripaludum_3132
T449DRAFT_2245	47.2236	46.6067	16.6996	10.5895	8.0976	7.8574	adenosylcobyric acid synthase (glutamine-hydrolysing)	Methylobacter_tundripaludum_3132
T449DRAFT_4168	47.2191	40.0687	87.9645	58.6035	46.9857	48.8099	phosphohistidine phosphatase	Methylobacter_tundripaludum_3132
T449DRAFT_2518	47.2073	53.5267	398.188	401.146	224.568	202.055	Serine/threonine protein kinase	Methylobacter_tundripaludum_3132
T449DRAFT_1690	47.1297	50.9143	33.5368	22.4938	15.6456	21.5668	cob(I)alamin adenosyltransferase	Methylobacter_tundripaludum_3132
T449DRAFT_0606	47.1128	54.8137	15.9038	14.0657	3.2414	2.9187	molybdopterin-guanine dinucleotide biosynthesis protein B	Methylobacter_tundripaludum_3132
T449DRAFT_4239	47.0743	52.5327	95.9397	89.489	80.8839	81.5712	Lysophospholipase, alpha-beta hydrolase superfamily	Methylobacter_tundripaludum_3132
T449DRAFT_3343	46.8809	52.2904	148.306	101.517	111.911	102.566	ATPase, P-type (transporting), HAD superfamily, subfamily IC/heavy metal translocating P-type ATPase	Methylobacter_tundripaludum_3132
T449DRAFT_1197	46.8519	48.3139	33.7221	33.6838	15.9069	15.549	Hemolysin, contains CBS domains	Methylobacter_tundripaludum_3132
T449DRAFT_1515	46.4757	49.7536	52.7889	43.1311	31.8982	32.3999	phosphate ABC transporter substrate-binding protein, PhoT family	Methylobacter_tundripaludum_3132
T449DRAFT_2540	46.4378	45.0766	47.0683	42.3924	23.3947	19.8199	starch phosphorylase	Methylobacter_tundripaludum_3132
T449DRAFT_3446	46.4032	47.1044	10.9226	12.182	4.5874	3.7257	membrane fusion protein, multidrug efflux system	Methylobacter_tundripaludum_3132
T449DRAFT_3475	46.388	47.8516	42.1078	35.5816	26.8308	27.4132	glycine dehydrogenase	Methylobacter_tundripaludum_3132
Ga0213536_1941	46.3839	25.9363	57.2061	54.0486	69.5182	74.8212	MORN repeat protein	Flavobacterium_sp_81
T449DRAFT_4281	46.3419	48.7597	93.5199	74.752	42.2449	37.1151	Predicted DNA-binding transcriptional regulator YafY, contains an HTH and WYL domains	Methylobacter_tundripaludum_3132
K370DRAFT_0677	46.3193	31.5929	17.5871	33.3016	1.4756	1.2568	ATP-dependent Clp protease ATP-binding subunit ClpX	Methylotenera_versatilis_7
Ga0213536_3033	46.2553	22.3795	43.7388	30.9935	22.7844	22.7706	outer membrane transport energization protein TonB	Flavobacterium_sp_81
T449DRAFT_1438	46.2535	39.8678	31.0649	17.2957	21.326	18.2181	hypothetical protein	Methylobacter_tundripaludum_3132
T449DRAFT_2205	46.2514	38.5118	9.4526	10.2067	2.5354	3.805	hypothetical protein	Methylobacter_tundripaludum_3132
Ga0213536_4929	46.2363	39.1474	30.5163	18.786	6.4343	5.348	small subunit ribosomal protein S1	Flavobacterium_sp_81
T449DRAFT_0349	46.0974	46.8183	59.3007	62.8295	54.8463	52.7049	hydrogenase small subunit	Methylobacter_tundripaludum_3132
T449DRAFT_0235	46.0889	47.3885	60.1351	52.9446	30.7808	28.9706	diguanylate cyclase (GGDEF) domain-containing protein	Methylobacter_tundripaludum_3132
T449DRAFT_1653	46.0573	49.1648	16.276	13.2653	12.4394	11.9286	putative peptide zinc metalloprotease protein	Methylobacter_tundripaludum_3132
T449DRAFT_2530	46.0209	46.4431	27.7715	17.4075	15.7995	12.2898	protein of unknown function (DUF4365)	Methylobacter_tundripaludum_3132
T449DRAFT_2359	46.0204	50.4407	87.9888	80.8727	65.3438	58.3405	DNA helicase/exodeoxyribonuclease V, beta subunit	Methylobacter_tundripaludum_3132
T449DRAFT_2383	46.0003	52.2558	109.822	72.0525	80.1107	67.5072	general secretion pathway protein E	Methylobacter_tundripaludum_3132
T449DRAFT_1443	45.9494	45.7779	67.6018	59.2315	32.8792	28.5043	Uncharacterized membrane protein	Methylobacter_tundripaludum_3132
T449DRAFT_0924	45.9454	46.926	33.5496	34.1321	18.2363	18.1694	MSHA biogenesis protein MshE	Methylobacter_tundripaludum_3132
T449DRAFT_2184	45.93	39.0612	31.2796	23.7074	9.4119	9.3224	MtN3 and saliva related transmembrane protein	Methylobacter_tundripaludum_3132
T449DRAFT_0419	45.8838	49.1258	35.8962	30.2244	21.7768	20.9234	Acetyltransferase (GNAT) domain-containing protein	Methylobacter_tundripaludum_3132
T449DRAFT_2559	45.8555	50.3861	10.2533	5.4434	9.4654	8.1378	homoserine kinase	Methylobacter_tundripaludum_3132
T449DRAFT_0764	45.8528	70.2318	25.4618	11.9516	9.2873	8.9111	transcriptional regulator, TetR family	Methylobacter_tundripaludum_3132
T449DRAFT_3304	45.8497	51.4367	45.5565	36.7839	26.7065	24.1048	peptide/nickel transport system ATP-binding protein	Methylobacter_tundripaludum_3132
T449DRAFT_0279	45.8451	48.6869	39.3987	32.6775	19.6111	17.3066	ATP-binding cassette, subfamily C	Methylobacter_tundripaludum_3132
T449DRAFT_2570	45.8095	91.5397	1202.06	1051.93	2852.71	2472.58	Ferredoxin-NADP reductase	Methylobacter_tundripaludum_3132
T449DRAFT_3684	45.77	36.1635	120.655	88.6866	62.227	51.9717	hypothetical protein	Methylobacter_tundripaludum_3132
T449DRAFT_2882	45.6838	43.2164	57.6589	49.608	20.1827	18.1353	LPP20 lipoprotein	Methylobacter_tundripaludum_3132
T449DRAFT_4441	45.6834	59.8301	112.014	86.623	92.3503	78.7914	NAD(P)H-hydrate epimerase	Methylobacter_tundripaludum_3132
T449DRAFT_3336	45.6362	44.8824	48.6312	50.1075	28.9206	25.0769	PAS domain S-box-containing protein/diguanylate cyclase (GGDEF) domain-containing protein	Methylobacter_tundripaludum_3132
[truncated: 15,014 more rows]
