# Supplementary material for: Synthetic Methane-Consuming Communities from a Natural Lake Sediment
Source: mBio. 2019 Jul 23;10(4):e01072-19. doi: 10.1128/mBio.01072-19 (PMC6650549; doi:10.1128/mBio.01072-19)
Supplement: TABLE S3 [file mBio.01072-19-sd003.xlsx]

## Sheet: 14strains_TPM_annotation
	14strain_1hour_a	14strain_1hour_b	14strain_25hour_a	14strain_25hour_b	14strain_49hour_a	14strain_49hour_b	Product_name	Strain_name
U737DRAFT_04360	38535	35776	18962	32862	52064	52260	methane/ammonia monooxygenase subunit C	Methylomonas_sp_LW13
U737DRAFT_04358	30246	27526	15578	26557	47749	44772	methane/ammonia monooxygenase subunit B	Methylomonas_sp_LW13
T449DRAFT_2095	28842	39715	80480	118380	151609	130597	hypothetical protein	Methylobacter_tundripaludum_3132
U737DRAFT_04359	20804	19145	12101	19246	27358	26829	methane/ammonia monooxygenase subunit A	Methylomonas_sp_LW13
U737DRAFT_03320	14598	15046	4895	11179	9499	11869	murein lipoprotein	Methylomonas_sp_LW13
T449DRAFT_2848	13662	12948	62035	33361	75765	55545	methane/ammonia monooxygenase subunit B	Methylobacter_tundripaludum_3132
T449DRAFT_2847	11202	10725	50633	25549	59637	45521	methane/ammonia monooxygenase subunit A	Methylobacter_tundripaludum_3132
A391DRAFT_0430	9272	10902	6647	3666	369	585	hypothetical protein	Methylotenera_mobilis_13
T449DRAFT_2846	9170	8450	41446	22428	59520	45913	methane/ammonia monooxygenase subunit C	Methylobacter_tundripaludum_3132
U737DRAFT_01090	8419	7911	936	1670	1569	1516	methanol dehydrogenase (cytochrome) large subunit apoprotein	Methylomonas_sp_LW13
K370DRAFT_0897	7972	6603	1035	223	8	45	methanol dehydrogenase (cytochrome c) subunit 1	Methylotenera_versatilis_7
K370DRAFT_1310	7746	6288	3167	1371	105	126	porin	Methylotenera_versatilis_7
U737DRAFT_03193	7600	7203	328	644	654	747	formaldehyde activating enzyme (EC 4.3.-.-)	Methylomonas_sp_LW13
A391DRAFT_2073	5196	5728	3707	882	36	38	methanol dehydrogenase (cytochrome c) subunit 1	Methylotenera_mobilis_13
A391DRAFT_2070	4946	6661	5642	5384	875	2252	methanol dehydrogenase (cytochrome c) subunit 2	Methylotenera_mobilis_13
U737DRAFT_01091	4758	4544	208	249	124	145	mxaJ protein	Methylomonas_sp_LW13
U737DRAFT_00743	4145	4517	284	653	222	343	hypothetical protein	Methylomonas_sp_LW13
K370DRAFT_0894	4073	4308	4990	1969	60	273	methanol dehydrogenase (cytochrome c) subunit 2	Methylotenera_versatilis_7
A391DRAFT_1859	3895	4454	636	1461	233	350	flagellin	Methylotenera_mobilis_13
U737DRAFT_03555	3609	4168	2287	5441	7602	9295	hypothetical protein	Methylomonas_sp_LW13
U737DRAFT_04296	3204	3108	880	1981	1892	2134	6-phospho-3-hexuloisomerase	Methylomonas_sp_LW13
U737DRAFT_02654	3175	2621	268	413	164	178	transketolase (EC 2.2.1.1)	Methylomonas_sp_LW13
U737DRAFT_04501	3078	2748	333	600	634	677	hypothetical protein	Methylomonas_sp_LW13
U737DRAFT_02197	3061	2667	245	306	28	55	large subunit ribosomal protein L2	Methylomonas_sp_LW13
U737DRAFT_04348	3055	2893	2202	3484	5397	5082	type VI secretion system secreted protein Hcp	Methylomonas_sp_LW13
U737DRAFT_02320	3010	2849	2070	5025	5649	7318	Cytochrome C oxidase, cbb3-type, subunit III	Methylomonas_sp_LW13
U737DRAFT_02200	2996	2749	329	455	158	185	large subunit ribosomal protein L3	Methylomonas_sp_LW13
U737DRAFT_00619	2976	2697	419	637	526	666	type IV pilus assembly protein PilA	Methylomonas_sp_LW13
U737DRAFT_01092	2941	2768	236	312	233	252	cytochrome cL apoprotein	Methylomonas_sp_LW13
U737DRAFT_01618	2928	2766	83	110	36	46	hypothetical protein	Methylomonas_sp_LW13
T449DRAFT_2111	2804	2575	5518	6632	8757	10377	hypothetical protein	Methylobacter_tundripaludum_3132
U737DRAFT_00256	2737	2227	299	559	324	336	glutamine synthetase	Methylomonas_sp_LW13
U737DRAFT_04263	2692	2612	490	1140	400	703	small subunit ribosomal protein S20	Methylomonas_sp_LW13
U737DRAFT_02179	2664	2464	175	256	79	115	DNA-directed RNA polymerase subunit alpha	Methylomonas_sp_LW13
U737DRAFT_03135	2612	2497	223	540	356	385	small subunit ribosomal protein S1	Methylomonas_sp_LW13
U737DRAFT_04750	2609	2488	179	273	211	268	LSU ribosomal protein L10P	Methylomonas_sp_LW13
U737DRAFT_04746	2597	2386	483	863	504	557	small subunit ribosomal protein S12	Methylomonas_sp_LW13
U737DRAFT_02199	2446	2247	218	323	73	96	large subunit ribosomal protein L4	Methylomonas_sp_LW13
U737DRAFT_03969	2357	2431	168	399	188	214	small subunit ribosomal protein S9	Methylomonas_sp_LW13
U737DRAFT_01087	2269	2330	43	56	7	19	mxaD protein	Methylomonas_sp_LW13
T449DRAFT_4532	2241	1893	1186	904	1954	1713	formaldehyde activating enzyme	Methylobacter_tundripaludum_3132
U737DRAFT_00933	2232	2064	47	90	174	127	chaperonin GroEL	Methylomonas_sp_LW13
U737DRAFT_02180	2229	2136	109	216	42	73	small subunit ribosomal protein S4	Methylomonas_sp_LW13
U737DRAFT_03223	2228	1962	540	975	733	872	peroxiredoxin (alkyl hydroperoxide reductase subunit C)	Methylomonas_sp_LW13
U737DRAFT_02136	2218	2207	182	413	130	204	large subunit ribosomal protein L19	Methylomonas_sp_LW13
U737DRAFT_04558	2179	1896	237	385	270	294	transaldolase	Methylomonas_sp_LW13
U737DRAFT_04749	2158	2005	141	230	148	200	large subunit ribosomal protein L7/L12	Methylomonas_sp_LW13
U737DRAFT_02195	2149	1943	115	168	21	42	small subunit ribosomal protein S3	Methylomonas_sp_LW13
U737DRAFT_04745	2006	1845	482	791	229	280	small subunit ribosomal protein S7	Methylomonas_sp_LW13
U737DRAFT_04753	1942	1944	243	344	78	113	transcription antitermination protein nusG	Methylomonas_sp_LW13
U737DRAFT_02189	1925	1867	93	98	5	21	large subunit ribosomal protein L5	Methylomonas_sp_LW13
U737DRAFT_01093	1920	1775	354	470	428	535	methanol dehydrogenase (cytochrome) small subunit	Methylomonas_sp_LW13
U737DRAFT_04297	1897	1616	557	968	836	827	3-hexulose-6-phosphate synthase	Methylomonas_sp_LW13
U737DRAFT_04751	1873	1842	178	321	180	211	large subunit ribosomal protein L1	Methylomonas_sp_LW13
U737DRAFT_02182	1872	1702	160	223	72	102	protein translocase subunit secY/sec61 alpha	Methylomonas_sp_LW13
U737DRAFT_00544	1822	1731	234	386	125	169	triosephosphate isomerase	Methylomonas_sp_LW13
U737DRAFT_02178	1796	1907	141	262	82	105	large subunit ribosomal protein L17	Methylomonas_sp_LW13
U737DRAFT_04557	1772	1578	176	286	161	156	fructose-bisphosphate aldolase	Methylomonas_sp_LW13
U737DRAFT_04559	1739	1531	303	486	121	168	hypothetical protein	Methylomonas_sp_LW13
U737DRAFT_04498	1712	1609	352	840	569	569	3-hexulose-6-phosphate synthase	Methylomonas_sp_LW13
U737DRAFT_02186	1707	1590	108	122	35	37	large subunit ribosomal protein L6	Methylomonas_sp_LW13
U737DRAFT_03855	1659	1643	268	733	857	954	small subunit ribosomal protein S2	Methylomonas_sp_LW13
K370DRAFT_0162	1618	1394	1729	1068	57	62	OmpA-OmpF porin, OOP family	Methylotenera_versatilis_7
U737DRAFT_03970	1575	1525	87	119	8	7	LSU ribosomal protein L13P	Methylomonas_sp_LW13
U737DRAFT_03194	1570	1645	90	275	181	281	triphosphoribosyl-dephospho-CoA synthase	Methylomonas_sp_LW13
U737DRAFT_02191	1564	1505	180	250	58	91	LSU ribosomal protein L14P	Methylomonas_sp_LW13
T449DRAFT_2818	1538	1477	21096	18916	21017	23492	hypothetical protein	Methylobacter_tundripaludum_3132
U737DRAFT_01058	1513	1401	103	131	73	84	large subunit ribosomal protein L25	Methylomonas_sp_LW13
U737DRAFT_01898	1479	1374	152	316	193	186	superoxide dismutase, Fe-Mn family	Methylomonas_sp_LW13
U737DRAFT_04744	1466	1454	193	300	86	126	elongation factor G	Methylomonas_sp_LW13
U737DRAFT_04067	1461	1388	108	231	196	179	pyruvate kinase	Methylomonas_sp_LW13
U737DRAFT_02666	1456	1489	75	123	19	30	hypothetical protein	Methylomonas_sp_LW13
U737DRAFT_01908	1432	1292	33	55	26	32	F-type H+-transporting ATPase subunit beta	Methylomonas_sp_LW13
T449DRAFT_4155	1428	1488	211	90	71	65	methanol dehydrogenase (cytochrome) large subunit apoprotein	Methylobacter_tundripaludum_3132
A3Q3DRAFT_1550	1400	1697	216	93	30	67	Outer membrane protein (porin)	Methylotenera_sp_1P1
U737DRAFT_03054	1362	1501	16	46	32	35	large subunit ribosomal protein L20	Methylomonas_sp_LW13
U737DRAFT_04752	1355	1271	95	143	60	87	LSU ribosomal protein L11P	Methylomonas_sp_LW13
U737DRAFT_00255	1350	1171	75	151	86	112	Putative beta-barrel porin-2, OmpL-like. bbp2	Methylomonas_sp_LW13
U737DRAFT_04031	1327	1401	78	186	133	148	uncharacterized protein	Methylomonas_sp_LW13
U737DRAFT_04066	1317	1085	75	129	58	61	glyceraldehyde 3-phosphate dehydrogenase	Methylomonas_sp_LW13
U737DRAFT_03985	1311	1308	451	899	577	668	ATP-dependent Clp protease ATP-binding subunit ClpX	Methylomonas_sp_LW13
A391DRAFT_2281	1299	1531	141	653	183	359	type IV pilus assembly protein PilA	Methylotenera_mobilis_13
U737DRAFT_01151	1273	1246	48	67	20	21	mxaD protein	Methylomonas_sp_LW13
U737DRAFT_03351	1265	1038	46	78	28	33	elongation factor G	Methylomonas_sp_LW13
A391DRAFT_1407	1260	1425	51	17	4	3	methionine synthase (B12-independent)	Methylotenera_mobilis_13
U737DRAFT_04754	1242	1255	147	181	26	58	preprotein translocase subunit SecE	Methylomonas_sp_LW13
U737DRAFT_01910	1232	1097	20	23	11	14	F-type H+-transporting ATPase subunit alpha	Methylomonas_sp_LW13
U737DRAFT_02185	1206	1164	97	130	30	32	small subunit ribosomal protein S5	Methylomonas_sp_LW13
U737DRAFT_02181	1189	1348	84	121	7	16	small subunit ribosomal protein S13	Methylomonas_sp_LW13
K370DRAFT_0896	1188	970	329	62	1	7	mxaJ protein	Methylotenera_versatilis_7
U737DRAFT_03854	1156	1117	48	100	79	87	elongation factor Ts	Methylomonas_sp_LW13
K370DRAFT_1827	1134	1065	15	14	3	0	large subunit ribosomal protein L7/L12	Methylotenera_versatilis_7
U737DRAFT_04748	1117	999	51	67	24	32	DNA-directed RNA polymerase subunit beta	Methylomonas_sp_LW13
U737DRAFT_02187	1115	1143	56	66	7	12	small subunit ribosomal protein S8	Methylomonas_sp_LW13
A3Q3DRAFT_0589	1105	1840	2731	1301	824	2254	methanol dehydrogenase (cytochrome c) subunit 2	Methylotenera_sp_1P1
U737DRAFT_01057	1099	1136	62	80	29	35	ribose-phosphate pyrophosphokinase	Methylomonas_sp_LW13
U737DRAFT_03987	1078	1216	367	923	757	836	DNA-binding protein HU-beta	Methylomonas_sp_LW13
U737DRAFT_02076	1075	1188	81	106	19	29	acyl carrier protein	Methylomonas_sp_LW13
K370DRAFT_1798	1053	868	779	664	69	51	3-hexulose-6-phosphate synthase	Methylotenera_versatilis_7
U737DRAFT_02347	1045	981	80	190	108	116	polyribonucleotide nucleotidyltransferase	Methylomonas_sp_LW13
U737DRAFT_02671	1042	1003	38	63	29	34	adenosylhomocysteinase	Methylomonas_sp_LW13
U737DRAFT_03932	1004	821	272	390	163	456	peptidyl-prolyl cis-trans isomerase C	Methylomonas_sp_LW13
U737DRAFT_00247	981	848	62	138	42	61	ribulose-phosphate 3-epimerase	Methylomonas_sp_LW13
U737DRAFT_04490	976	917	104	141	49	56	Na+-transporting NADH:ubiquinone oxidoreductase subunit A	Methylomonas_sp_LW13
U737DRAFT_02835	973	992	194	320	12	40	cold shock protein (beta-ribbon, CspA family)	Methylomonas_sp_LW13
U737DRAFT_02305	962	900	92	146	88	80	hypothetical protein	Methylomonas_sp_LW13
U737DRAFT_01493	962	838	225	343	270	268	cytochrome c oxidase subunit 3	Methylomonas_sp_LW13
U737DRAFT_02670	960	888	40	66	28	34	methionine adenosyltransferase	Methylomonas_sp_LW13
U737DRAFT_02346	959	968	185	493	116	187	small subunit ribosomal protein S15	Methylomonas_sp_LW13
U737DRAFT_03917	952	862	29	38	7	14	enolase	Methylomonas_sp_LW13
U737DRAFT_01912	942	984	20	15	1	7	F-type H+-transporting ATPase subunit b	Methylomonas_sp_LW13
U737DRAFT_02183	917	787	122	154	45	75	LSU ribosomal protein L15P	Methylomonas_sp_LW13
U737DRAFT_01495	897	741	208	391	278	277	cytochrome c oxidase subunit 1	Methylomonas_sp_LW13
U737DRAFT_01496	896	764	299	567	622	629	cytochrome c oxidase subunit 2	Methylomonas_sp_LW13
U737DRAFT_00050	892	962	120	298	33	48	periplasmic chaperone for outer membrane proteins Skp	Methylomonas_sp_LW13
U737DRAFT_04489	887	791	94	138	56	55	Na+-transporting NADH:ubiquinone oxidoreductase subunit B	Methylomonas_sp_LW13
U737DRAFT_04747	871	752	46	70	34	36	DNA-directed RNA polymerase subunit beta'	Methylomonas_sp_LW13
U737DRAFT_01909	867	872	15	19	6	5	F-type H+-transporting ATPase subunit gamma	Methylomonas_sp_LW13
U737DRAFT_02553	863	928	143	370	163	254	thioredoxin	Methylomonas_sp_LW13
U737DRAFT_02190	861	900	86	171	22	62	large subunit ribosomal protein L24	Methylomonas_sp_LW13
A391DRAFT_1882	858	1025	2543	1531	170	340	OmpA-OmpF porin, OOP family	Methylotenera_mobilis_13
U737DRAFT_00703	855	929	45	216	65	142	large subunit ribosomal protein L27	Methylomonas_sp_LW13
U737DRAFT_02668	855	892	552	1124	398	549	RNA polymerase primary sigma factor	Methylomonas_sp_LW13
T449DRAFT_4154	853	863	101	40	22	17	mxaJ protein	Methylobacter_tundripaludum_3132
T449DRAFT_2446	852	946	246	166	185	170	hypothetical protein	Methylobacter_tundripaludum_3132
U737DRAFT_03954	846	773	39	77	26	30	ketol-acid reductoisomerase	Methylomonas_sp_LW13
U737DRAFT_00456	844	814	25	44	42	52	nucleoside diphosphate kinase	Methylomonas_sp_LW13
U737DRAFT_04488	833	710	101	147	71	84	Na+-transporting NADH:ubiquinone oxidoreductase subunit C	Methylomonas_sp_LW13
U737DRAFT_03085	804	864	98	212	45	98	hypothetical protein	Methylomonas_sp_LW13
U737DRAFT_01913	803	781	15	10	4	9	F-type H+-transporting ATPase subunit c	Methylomonas_sp_LW13
K370DRAFT_0895	799	605	307	62	2	17	cytochrome cL apoprotein	Methylotenera_versatilis_7
U737DRAFT_01753	790	826	120	201	32	47	L-aspartate 1-decarboxylase	Methylomonas_sp_LW13
A391DRAFT_2072	788	979	606	152	1	4	mxaJ protein	Methylotenera_mobilis_13
U737DRAFT_02303	786	741	148	144	23	34	small subunit ribosomal protein S6	Methylomonas_sp_LW13
T449DRAFT_2904	783	706	6621	5142	9979	8898	hypothetical protein	Methylobacter_tundripaludum_3132
U737DRAFT_04760	780	754	15	31	8	8	hopanoid biosynthesis associated radical SAM protein HpnH	Methylomonas_sp_LW13
U737DRAFT_01542	773	960	161	475	302	485	DNA-binding protein H-NS	Methylomonas_sp_LW13
U737DRAFT_04485	768	734	111	200	212	225	Na+-transporting NADH:ubiquinone oxidoreductase subunit F	Methylomonas_sp_LW13
T449DRAFT_1927	767	703	396	204	261	243	transketolase	Methylobacter_tundripaludum_3132
U737DRAFT_03015	767	995	112	781	494	784	carbon storage regulator, CsrA	Methylomonas_sp_LW13
A391DRAFT_2295	765	949	1178	892	9	22	cold-shock DNA-binding protein family	Methylotenera_mobilis_13
T449DRAFT_1885	764	792	277	103	138	140	large subunit ribosomal protein L3	Methylobacter_tundripaludum_3132
U737DRAFT_01883	762	793	79	226	78	152	hypothetical protein	Methylomonas_sp_LW13
U737DRAFT_02953	761	768	172	311	354	531	hypothetical protein	Methylomonas_sp_LW13
K370DRAFT_0973	760	579	8	11	2	1	methionine synthase (B12-independent)	Methylotenera_versatilis_7
U737DRAFT_01788	758	945	126	353	351	354	hypothetical protein	Methylomonas_sp_LW13
U737DRAFT_01911	757	793	10	12	4	8	F-type H+-transporting ATPase subunit delta	Methylomonas_sp_LW13
U737DRAFT_02201	752	695	48	78	17	36	small subunit ribosomal protein S10	Methylomonas_sp_LW13
U737DRAFT_02137	733	706	133	227	56	67	tRNA (guanine37-N1)-methyltransferase	Methylomonas_sp_LW13
U737DRAFT_03390	717	704	78	190	241	234	peptidoglycan-associated lipoprotein	Methylomonas_sp_LW13
U737DRAFT_01094	715	653	41	47	15	17	MoxR-like ATPase	Methylomonas_sp_LW13
U737DRAFT_02306	711	695	53	96	31	51	large subunit ribosomal protein L9	Methylomonas_sp_LW13
U737DRAFT_04487	709	604	87	151	108	122	Na+-transporting NADH:ubiquinone oxidoreductase subunit D	Methylomonas_sp_LW13
T449DRAFT_1861	706	670	161	67	57	61	small subunit ribosomal protein S4	Methylobacter_tundripaludum_3132
U737DRAFT_02656	705	682	141	288	225	249	hypothetical protein	Methylomonas_sp_LW13
A3Q3DRAFT_0592	694	752	107	33	19	59	methanol dehydrogenase (cytochrome c) subunit 1	Methylotenera_sp_1P1
A391DRAFT_2071	688	811	514	173	3	5	cytochrome c-L	Methylotenera_mobilis_13
U737DRAFT_03983	687	594	28	43	12	18	trigger factor	Methylomonas_sp_LW13
U737DRAFT_00704	687	649	104	220	45	72	large subunit ribosomal protein L21	Methylomonas_sp_LW13
A391DRAFT_1348	679	820	479	347	30	54	formaldehyde activating enzyme	Methylotenera_mobilis_13
U737DRAFT_04486	677	584	101	156	81	103	Na+-transporting NADH:ubiquinone oxidoreductase subunit E	Methylomonas_sp_LW13
K370DRAFT_1835	676	551	23	28	2	6	large subunit ribosomal protein L3	Methylotenera_versatilis_7
K370DRAFT_1610	675	567	42	25	2	4	SSU ribosomal protein S9P	Methylotenera_versatilis_7
U737DRAFT_01907	671	726	43	72	74	86	F-type H+-transporting ATPase subunit epsilon	Methylomonas_sp_LW13
U737DRAFT_02364	669	521	187	230	79	134	Fe-S cluster assembly protein SufD	Methylomonas_sp_LW13
U737DRAFT_03984	667	631	159	315	259	274	ATP-dependent Clp protease, protease subunit	Methylomonas_sp_LW13
U737DRAFT_01232	662	649	219	441	310	323	RNA polymerase, sigma 38 subunit, RpoS	Methylomonas_sp_LW13
T449DRAFT_1928	656	611	797	503	686	693	6-phospho-3-hexuloisomerase	Methylobacter_tundripaludum_3132
K370DRAFT_1860	656	538	55	39	6	3	SSU ribosomal protein S4P	Methylotenera_versatilis_7
K370DRAFT_0988	655	576	89	42	2	2	type IV pilus assembly protein PilA	Methylotenera_versatilis_7
A391DRAFT_0020	653	809	166	52	9	17	LSU ribosomal protein L13P	Methylotenera_mobilis_13
K370DRAFT_1204	649	538	452	312	5	6	cytochrome c-L	Methylotenera_versatilis_7
U737DRAFT_01711	641	607	28	42	34	42	UDP-3-O-[3-hydroxymyristoyl] N-acetylglucosamine deacetylase	Methylomonas_sp_LW13
U737DRAFT_00926	634	571	25	43	31	31	pyrophosphate--fructose-6-phosphate 1-phosphotransferase	Methylomonas_sp_LW13
U737DRAFT_01465	633	714	310	740	516	515	hypothetical protein	Methylomonas_sp_LW13
K370DRAFT_0561	631	385	799	691	61	56	hypothetical protein	Methylotenera_versatilis_7
U737DRAFT_02138	624	601	88	146	25	27	16S rRNA processing protein RimM	Methylomonas_sp_LW13
K370DRAFT_0355	620	562	70	48	0	4	cold shock protein (beta-ribbon, CspA family)	Methylotenera_versatilis_7
U737DRAFT_04350	617	485	170	228	196	221	type VI secretion system protein ImpB	Methylomonas_sp_LW13
A391DRAFT_2558	616	815	55	36	4	9	large subunit ribosomal protein L7/L12	Methylotenera_mobilis_13
U737DRAFT_00063	615	604	278	525	256	330	4-hydroxy-3-methylbut-2-enyl diphosphate reductase	Methylomonas_sp_LW13
T449DRAFT_1879	609	653	232	95	54	60	small subunit ribosomal protein S3	Methylobacter_tundripaludum_3132
K370DRAFT_1847	609	498	28	22	1	2	LSU ribosomal protein L5P	Methylotenera_versatilis_7
U737DRAFT_00932	608	546	8	25	20	25	chaperonin GroES	Methylomonas_sp_LW13
U737DRAFT_04349	603	523	172	229	101	116	type VI secretion system protein ImpC	Methylomonas_sp_LW13
A391DRAFT_0602	602	778	1483	1575	67	235	cytochrome c-L	Methylotenera_mobilis_13
K370DRAFT_0675	596	570	271	169	16	4	DNA-binding protein HU-beta	Methylotenera_versatilis_7
T449DRAFT_1863	595	611	139	62	49	45	small subunit ribosomal protein S13	Methylobacter_tundripaludum_3132
K370DRAFT_1861	590	491	27	24	1	1	DNA-directed RNA polymerase subunit alpha	Methylotenera_versatilis_7
U737DRAFT_01686	587	560	88	177	86	90	Na+/H+ antiporter NhaD	Methylomonas_sp_LW13
U737DRAFT_02362	585	450	220	334	88	152	Fe-S cluster assembly protein SufB	Methylomonas_sp_LW13
U737DRAFT_00359	583	743	165	584	1519	1622	hypothetical protein	Methylomonas_sp_LW13
U737DRAFT_01107	582	583	1	2	1	1	nitrate/nitrite transport system substrate-binding protein	Methylomonas_sp_LW13
U737DRAFT_00253	582	556	16	26	22	22	ammonium transporter, Amt family	Methylomonas_sp_LW13
K370DRAFT_1849	577	466	19	20	0	1	small subunit ribosomal protein S8	Methylotenera_versatilis_7
T449DRAFT_2447	572	680	743	511	429	632	hypothetical protein	Methylobacter_tundripaludum_3132
U737DRAFT_02363	570	447	183	293	103	180	Fe-S cluster assembly ATP-binding protein	Methylomonas_sp_LW13
T449DRAFT_1884	562	646	232	97	103	94	large subunit ribosomal protein L4	Methylobacter_tundripaludum_3132
A391DRAFT_2550	555	653	100	26	5	4	large subunit ribosomal protein L3	Methylotenera_mobilis_13
T449DRAFT_3396	544	427	627	596	870	744	small subunit ribosomal protein S9	Methylobacter_tundripaludum_3132
T449DRAFT_1882	543	509	234	108	123	115	large subunit ribosomal protein L2	Methylobacter_tundripaludum_3132
T449DRAFT_3395	543	452	217	161	108	108	large subunit ribosomal protein L13	Methylobacter_tundripaludum_3132
U737DRAFT_01729	542	499	1798	3201	2899	3360	Outer membrane protein and related peptidoglycan-associated (lipo)proteins	Methylomonas_sp_LW13
U737DRAFT_03853	541	493	16	30	10	16	uridylate kinase	Methylomonas_sp_LW13
U737DRAFT_02552	539	468	13	20	8	8	transcription termination factor Rho	Methylomonas_sp_LW13
A391DRAFT_0600	538	639	1089	1125	434	572	PQQ-dependent dehydrogenase, methanol/ethanol family	Methylotenera_mobilis_13
U737DRAFT_02143	538	462	1611	3472	2631	3179	flagellin	Methylomonas_sp_LW13
K370DRAFT_1509	528	423	34	26	5	3	ATP synthase F1 subcomplex gamma subunit	Methylotenera_versatilis_7
K370DRAFT_1841	525	404	22	10	2	1	small subunit ribosomal protein S3	Methylotenera_versatilis_7
T449DRAFT_4153	524	583	180	77	41	56	cytochrome cL apoprotein	Methylobacter_tundripaludum_3132
K370DRAFT_0887	524	404	12	5	0	0	mxaD protein	Methylotenera_versatilis_7
T449DRAFT_1860	520	476	129	54	43	34	DNA-directed RNA polymerase subunit alpha	Methylobacter_tundripaludum_3132
K370DRAFT_1832	518	377	41	38	4	7	elongation factor G	Methylotenera_versatilis_7
U737DRAFT_00591	517	501	41	36	4	3	peptidyl-prolyl cis-trans isomerase B (cyclophilin B)	Methylomonas_sp_LW13
U737DRAFT_00734	513	458	61	118	57	62	ubiquinol-cytochrome c reductase cytochrome b subunit	Methylomonas_sp_LW13
K370DRAFT_1826	512	395	15	11	3	3	LSU ribosomal protein L10P	Methylotenera_versatilis_7
U737DRAFT_00492	511	469	30	74	111	85	molecular chaperone DnaK	Methylomonas_sp_LW13
K370DRAFT_1850	511	402	30	24	5	4	large subunit ribosomal protein L6	Methylotenera_versatilis_7
U737DRAFT_00546	506	527	288	605	464	514	cell division protease FtsH	Methylomonas_sp_LW13
T449DRAFT_1929	503	480	504	302	598	558	3-hexulose-6-phosphate synthase	Methylobacter_tundripaludum_3132
U737DRAFT_01914	503	517	13	14	5	6	F-type H+-transporting ATPase subunit a	Methylomonas_sp_LW13
T449DRAFT_0967	499	427	247	121	79	79	glutamine synthetase	Methylobacter_tundripaludum_3132
U737DRAFT_02075	499	491	6	9	5	5	3-oxoacyl-[acyl-carrier-protein] synthase II	Methylomonas_sp_LW13
T449DRAFT_1888	498	483	193	77	110	111	elongation factor G	Methylobacter_tundripaludum_3132
U737DRAFT_02196	498	538	60	72	7	11	small subunit ribosomal protein S19	Methylomonas_sp_LW13
K370DRAFT_1825	494	393	32	27	6	8	LSU ribosomal protein L1P	Methylotenera_versatilis_7
K370DRAFT_1848	493	400	20	24	0	0	small subunit ribosomal protein S14	Methylotenera_versatilis_7
T449DRAFT_4563	492	457	620	408	405	411	small subunit ribosomal protein S1	Methylobacter_tundripaludum_3132
U737DRAFT_01494	491	395	123	156	79	76	cytochrome c oxidase assembly protein subunit 11	Methylomonas_sp_LW13
K370DRAFT_1242	487	410	43	31	4	2	small subunit ribosomal protein S16	Methylotenera_versatilis_7
K370DRAFT_1862	486	414	20	13	3	3	large subunit ribosomal protein L17	Methylotenera_versatilis_7
T449DRAFT_0309	486	462	788	859	1745	2028	hypothetical protein	Methylobacter_tundripaludum_3132
U737DRAFT_04433	480	430	108	267	85	141	iron-sulfur cluster insertion protein	Methylomonas_sp_LW13
T449DRAFT_1897	479	549	418	244	113	135	transcription antitermination protein nusG	Methylobacter_tundripaludum_3132
U737DRAFT_03057	478	473	28	35	8	6	translation initiation factor IF-3	Methylomonas_sp_LW13
T449DRAFT_1894	477	429	183	83	121	100	large subunit ribosomal protein L10	Methylobacter_tundripaludum_3132
K370DRAFT_1836	477	376	15	15	0	1	large subunit ribosomal protein L4	Methylotenera_versatilis_7
U737DRAFT_03625	477	466	66	147	61	75	FKBP-type peptidyl-prolyl cis-trans isomerase FklB	Methylomonas_sp_LW13
U737DRAFT_01710	473	428	63	139	216	204	cell division protein FtsZ	Methylomonas_sp_LW13
U737DRAFT_00733	471	462	84	147	120	94	ubiquinol-cytochrome c reductase cytochrome c1 subunit	Methylomonas_sp_LW13
U737DRAFT_00352	471	455	128	318	90	106	methylene-tetrahydromethanopterin dehydrogenase	Methylomonas_sp_LW13
U737DRAFT_02216	466	408	365	909	432	702	translation initiation factor IF-1	Methylomonas_sp_LW13
K370DRAFT_1203	466	399	234	150	7	12	cytochrome c-L	Methylotenera_versatilis_7
T449DRAFT_1870	460	476	230	99	133	156	large subunit ribosomal protein L6	Methylobacter_tundripaludum_3132
T449DRAFT_0211	460	441	368	293	418	352	small subunit ribosomal protein S2	Methylobacter_tundripaludum_3132
U737DRAFT_04523	459	405	8	13	5	7	pyrroloquinoline quinone biosynthesis protein B	Methylomonas_sp_LW13
U737DRAFT_03058	458	476	10	33	22	34	threonyl-tRNA synthetase	Methylomonas_sp_LW13
U737DRAFT_00261	458	469	254	682	1037	1225	hypothetical protein	Methylomonas_sp_LW13
K370DRAFT_1609	458	399	27	25	2	7	large subunit ribosomal protein L13	Methylotenera_versatilis_7
U737DRAFT_03352	457	396	41	67	57	62	ferredoxin	Methylomonas_sp_LW13
U737DRAFT_03319	456	467	438	955	289	431	Uncharacterized protein conserved in bacteria	Methylomonas_sp_LW13
U737DRAFT_03169	454	417	168	363	127	159	cytochrome c peroxidase	Methylomonas_sp_LW13
A391DRAFT_2523	453	560	95	51	2	5	DNA-directed RNA polymerase subunit alpha	Methylotenera_mobilis_13
T449DRAFT_1764	453	405	108	60	150	155	superoxide dismutase, Fe-Mn family	Methylobacter_tundripaludum_3132
K370DRAFT_0098	453	347	113	46	3	4	Outer membrane receptor proteins, mostly Fe transport	Methylotenera_versatilis_7
A391DRAFT_0667	453	504	449	124	20	32	transketolase	Methylotenera_mobilis_13
K370DRAFT_0464	452	374	42	29	1	3	LSU ribosomal protein L9P	Methylotenera_versatilis_7
U737DRAFT_04758	452	448	39	81	20	19	phospholipid-binding lipoprotein MlaA	Methylomonas_sp_LW13
A391DRAFT_0376	450	467	492	264	55	125	superoxide dismutase, Fe-Mn family	Methylotenera_mobilis_13
K370DRAFT_1388	449	477	65	41	6	6	conserved hypothetical protein	Methylotenera_versatilis_7
U737DRAFT_01820	448	459	399	884	1165	1209	hypothetical protein	Methylomonas_sp_LW13
U737DRAFT_01693	447	389	7	16	0	3	preprotein translocase subunit SecB	Methylomonas_sp_LW13
A391DRAFT_0434	446	523	326	63	7	17	glutamine synthetase	Methylotenera_mobilis_13
U737DRAFT_04759	445	426	13	18	5	6	phospholipid transport system substrate-binding protein	Methylomonas_sp_LW13
U737DRAFT_01447	445	432	9	11	3	2	alanine-glyoxylate transaminase / serine-glyoxylate transaminase / serine-pyruvate transaminase	Methylomonas_sp_LW13
U737DRAFT_03316	444	448	12	23	1	0	cold shock protein (beta-ribbon, CspA family)	Methylomonas_sp_LW13
T449DRAFT_1924	444	422	240	135	220	217	transaldolase	Methylobacter_tundripaludum_3132
T449DRAFT_1893	442	450	177	142	157	139	large subunit ribosomal protein L7/L12	Methylobacter_tundripaludum_3132
U737DRAFT_00639	440	449	860	1536	379	559	Tfp pilus assembly protein PilF	Methylomonas_sp_LW13
K370DRAFT_1056	438	382	18	21	1	2	small subunit ribosomal protein S20	Methylotenera_versatilis_7
T449DRAFT_1889	438	453	165	67	95	89	small subunit ribosomal protein S7	Methylobacter_tundripaludum_3132
K370DRAFT_1249	437	383	566	530	20	17	peptidoglycan-associated lipoprotein	Methylotenera_versatilis_7
K370DRAFT_1283	436	423	33	19	1	2	glutamine synthetase	Methylotenera_versatilis_7
T449DRAFT_3020	434	387	140	88	137	144	elongation factor G	Methylobacter_tundripaludum_3132
U737DRAFT_01055	434	512	68	118	31	38	4-diphosphocytidyl-2-C-methyl-D-erythritol kinase	Methylomonas_sp_LW13
U737DRAFT_04284	432	388	13	22	7	7	YidC/Oxa1 family membrane protein insertase	Methylomonas_sp_LW13
U737DRAFT_03053	432	395	2	3	1	0	phenylalanyl-tRNA synthetase, alpha subunit	Methylomonas_sp_LW13
U737DRAFT_01574	430	419	41	258	949	788	RNA polymerase sigma-32 factor	Methylomonas_sp_LW13
U737DRAFT_00510	430	446	673	2107	2986	3037	hypothetical protein	Methylomonas_sp_LW13
U737DRAFT_03580	429	420	259	508	270	335	hypothetical protein	Methylomonas_sp_LW13
K370DRAFT_1837	426	332	11	19	1	2	large subunit ribosomal protein L23	Methylotenera_versatilis_7
U737DRAFT_02366	425	335	40	45	12	20	cysteine desulfurase / selenocysteine lyase	Methylomonas_sp_LW13
K370DRAFT_1838	424	326	41	34	9	5	large subunit ribosomal protein L2	Methylotenera_versatilis_7
A391DRAFT_2538	423	502	106	20	4	5	large subunit ribosomal protein L5	Methylotenera_mobilis_13
T449DRAFT_0925	423	397	632	529	1544	1586	chaperonin GroEL	Methylobacter_tundripaludum_3132
U737DRAFT_02728	423	383	289	596	273	384	septum site-determining protein MinD	Methylomonas_sp_LW13
T449DRAFT_4152	422	394	669	286	246	316	methanol dehydrogenase (cytochrome) small subunit	Methylobacter_tundripaludum_3132
U737DRAFT_01221	422	426	3	7	6	6	nitrite reductase (NADH) large subunit	Methylomonas_sp_LW13
T449DRAFT_1868	421	470	161	53	30	29	small subunit ribosomal protein S5	Methylobacter_tundripaludum_3132
K370DRAFT_1512	421	323	13	18	1	1	F-type H+-transporting ATPase subunit b	Methylotenera_versatilis_7
U737DRAFT_01096	418	435	2	4	2	3	hypothetical protein	Methylomonas_sp_LW13
A391DRAFT_2524	416	484	99	39	1	2	small subunit ribosomal protein S4	Methylotenera_mobilis_13
T449DRAFT_1873	412	442	187	95	72	82	large subunit ribosomal protein L5	Methylobacter_tundripaludum_3132
A391DRAFT_2536	412	474	92	20	4	4	small subunit ribosomal protein S8	Methylotenera_mobilis_13
T449DRAFT_2592	411	397	82	39	46	44	F-type H+-transporting ATPase subunit alpha	Methylobacter_tundripaludum_3132
A391DRAFT_2553	411	449	124	39	4	7	elongation factor G	Methylotenera_mobilis_13
U737DRAFT_02576	409	423	6	6	0	4	large subunit ribosomal protein L28	Methylomonas_sp_LW13
U737DRAFT_00543	406	424	69	212	48	57	preprotein translocase subunit SecG	Methylomonas_sp_LW13
A391DRAFT_0697	405	440	150	85	8	18	hypothetical protein	Methylotenera_mobilis_13
U737DRAFT_02285	405	417	45	67	20	26	membrane protease subunit HflK	Methylomonas_sp_LW13
U737DRAFT_01098	405	409	3	4	1	2	mxaC protein	Methylomonas_sp_LW13
Met42DRAFT_2179	404	794	15	3	2	7	methanol dehydrogenase (cytochrome c) subunit 1	Methylophilus_sp_42
U737DRAFT_03219	404	402	163	310	85	119	Dynamin family protein	Methylomonas_sp_LW13
A391DRAFT_2069	403	523	220	78	0	3	MoxR-like ATPase	Methylotenera_mobilis_13
A391DRAFT_1086	402	568	112	94	38	52	large subunit ribosomal protein L20	Methylotenera_mobilis_13
U737DRAFT_00436	401	359	106	250	64	67	Response regulator containing CheY-like receiver, AAA-type ATPase, and DNA-binding domains	Methylomonas_sp_LW13
U737DRAFT_04413	401	402	271	446	108	143	pilus assembly protein FimV	Methylomonas_sp_LW13
T449DRAFT_2590	399	452	89	42	51	46	F-type H+-transporting ATPase subunit b	Methylobacter_tundripaludum_3132
K370DRAFT_1002	399	352	29	11	0	0	cold-shock DNA-binding protein family	Methylotenera_versatilis_7
U737DRAFT_03928	398	368	99	207	96	103	formate dehydrogenase major subunit	Methylomonas_sp_LW13
U737DRAFT_03478	398	395	60	177	213	203	phosphoglycerate kinase	Methylomonas_sp_LW13
A391DRAFT_1464	397	460	92	18	0	5	small subunit ribosomal protein S2	Methylotenera_mobilis_13
U737DRAFT_01689	396	385	136	244	158	203	carboxyl-terminal processing protease	Methylomonas_sp_LW13
T449DRAFT_4642	396	361	163	81	62	78	peptidyl-prolyl cis-trans isomerase C	Methylobacter_tundripaludum_3132
K370DRAFT_1845	396	289	13	11	1	1	LSU ribosomal protein L14P	Methylotenera_versatilis_7
K370DRAFT_0479	394	341	62	65	1	1	small subunit ribosomal protein S2	Methylotenera_versatilis_7
K370DRAFT_1239	391	328	34	22	0	1	LSU ribosomal protein L19P	Methylotenera_versatilis_7
U737DRAFT_00695	391	413	71	206	255	229	hypothetical protein	Methylomonas_sp_LW13
A391DRAFT_2601	390	425	259	751	91	229	prepilin-type N-terminal cleavage/methylation domain-containing protein	Methylotenera_mobilis_13
U737DRAFT_00356	389	370	135	475	359	521	transcriptional regulator, BadM/Rrf2 family	Methylomonas_sp_LW13
U737DRAFT_00268	388	394	372	694	193	264	FOG: FHA domain	Methylomonas_sp_LW13
K370DRAFT_1831	388	292	28	34	4	2	SSU ribosomal protein S7P	Methylotenera_versatilis_7
U737DRAFT_01728	387	334	1202	2236	2305	2554	putative exosortase-associated protein, TIGR04073 family	Methylomonas_sp_LW13
U737DRAFT_01239	385	392	18	24	8	10	transcriptional regulator, TraR/DksA family	Methylomonas_sp_LW13
U737DRAFT_04029	385	357	34	60	17	25	phosphate:acyl-[acyl carrier protein] acyltransferase	Methylomonas_sp_LW13
T449DRAFT_0919	382	345	1382	1026	1216	1374	prepilin-type N-terminal cleavage/methylation domain-containing protein	Methylobacter_tundripaludum_3132
U737DRAFT_02139	382	420	89	221	48	78	small subunit ribosomal protein S16	Methylomonas_sp_LW13
U737DRAFT_00351	381	380	163	353	217	251	methylene-tetrahydromethanopterin dehydrogenase	Methylomonas_sp_LW13
U737DRAFT_01832	376	342	6	7	5	4	GTP-binding protein	Methylomonas_sp_LW13
A391DRAFT_2544	375	438	85	36	3	8	small subunit ribosomal protein S3	Methylotenera_mobilis_13
K370DRAFT_1858	374	308	40	33	2	0	small subunit ribosomal protein S13	Methylotenera_versatilis_7
K370DRAFT_1945	373	289	38	34	5	3	cytochrome c oxidase subunit 1	Methylotenera_versatilis_7
T449DRAFT_1809	372	280	381	293	418	536	large subunit ribosomal protein L19	Methylobacter_tundripaludum_3132
U737DRAFT_01095	372	341	4	4	1	2	hypothetical protein	Methylomonas_sp_LW13
T449DRAFT_1878	371	384	153	51	66	58	large subunit ribosomal protein L16	Methylobacter_tundripaludum_3132
A391DRAFT_2535	367	442	96	20	3	5	large subunit ribosomal protein L6	Methylotenera_mobilis_13
A391DRAFT_2548	366	403	77	24	3	3	large subunit ribosomal protein L23	Methylotenera_mobilis_13
U737DRAFT_02140	365	384	246	472	121	170	signal recognition particle subunit FFH/SRP54 (srp54)	Methylomonas_sp_LW13
T449DRAFT_1890	365	340	102	49	65	107	small subunit ribosomal protein S12	Methylobacter_tundripaludum_3132
T449DRAFT_1895	365	336	171	79	99	135	large subunit ribosomal protein L1	Methylobacter_tundripaludum_3132
U737DRAFT_00132	365	368	186	446	369	433	3-demethylubiquinone-9 3-methyltransferase	Methylomonas_sp_LW13
T449DRAFT_0161	364	325	109	68	48	61	uncharacterized protein	Methylobacter_tundripaludum_3132
U737DRAFT_00637	364	367	571	851	100	171	polysaccharide chain length determinant protein, PEP-CTERM locus subfamily	Methylomonas_sp_LW13
U737DRAFT_02725	363	350	42	89	28	41	UPF0042 nucleotide-binding protein	Methylomonas_sp_LW13
K370DRAFT_1125	361	286	172	121	16	14	transketolase (EC 2.2.1.1)	Methylotenera_versatilis_7
U737DRAFT_02343	358	343	30	64	46	46	translation initiation factor IF-2	Methylomonas_sp_LW13
U737DRAFT_00636	357	373	450	641	113	162	exopolysaccharide/PEP-CTERM locus tyrosine autokinase	Methylomonas_sp_LW13
T449DRAFT_4446	357	358	5549	6898	7653	13560	cold-shock DNA-binding protein family	Methylobacter_tundripaludum_3132
T449DRAFT_2812	356	332	295	161	300	429	peroxiredoxin (alkyl hydroperoxide reductase subunit C)	Methylobacter_tundripaludum_3132
U737DRAFT_03956	355	329	30	65	26	24	acetolactate synthase, large subunit	Methylomonas_sp_LW13
A391DRAFT_0235	353	416	96	53	9	18	ATP synthase F1 subcomplex gamma subunit	Methylotenera_mobilis_13
U737DRAFT_00044	353	326	220	433	249	331	OmpA-OmpF porin, OOP family	Methylomonas_sp_LW13
U737DRAFT_04543	352	295	399	563	136	158	chemotaxis protein CheZ	Methylomonas_sp_LW13
U737DRAFT_04347	351	311	250	311	195	189	type VI secretion system protein ImpE	Methylomonas_sp_LW13
K370DRAFT_1851	350	297	14	14	0	0	large subunit ribosomal protein L18	Methylotenera_versatilis_7
T449DRAFT_1869	349	381	159	65	34	35	large subunit ribosomal protein L18	Methylobacter_tundripaludum_3132
U737DRAFT_02192	348	312	58	102	9	24	small subunit ribosomal protein S17	Methylomonas_sp_LW13
A391DRAFT_2559	347	390	63	39	7	18	large subunit ribosomal protein L10	Methylotenera_mobilis_13
T449DRAFT_2594	346	303	66	31	50	42	F-type H+-transporting ATPase subunit beta	Methylobacter_tundripaludum_3132
K370DRAFT_1510	346	275	17	16	3	2	ATP synthase F1 subcomplex alpha subunit	Methylotenera_versatilis_7
K370DRAFT_0794	345	279	28	26	2	3	small subunit ribosomal protein S1	Methylotenera_versatilis_7
T449DRAFT_3296	344	370	1604	974	1050	1131	DNA-binding protein HU-beta	Methylobacter_tundripaludum_3132
U737DRAFT_02724	344	332	25	52	6	27	putative sigma-54 modulation protein	Methylomonas_sp_LW13
K370DRAFT_1507	343	268	30	27	2	1	F-type H+-transporting ATPase subunit epsilon	Methylotenera_versatilis_7
U737DRAFT_02198	342	319	21	30	8	5	large subunit ribosomal protein L23	Methylomonas_sp_LW13
U737DRAFT_00090	342	318	20	22	6	7	HpcH/HpaI aldolase/citrate lyase family protein	Methylomonas_sp_LW13
T449DRAFT_4157	341	330	120	70	24	34	mxaD protein	Methylobacter_tundripaludum_3132
U737DRAFT_02365	340	293	64	86	23	29	Endonuclease, Uma2 family (restriction endonuclease fold)	Methylomonas_sp_LW13
U737DRAFT_00431	339	333	30	63	22	32	elongation factor P	Methylomonas_sp_LW13
K370DRAFT_1840	339	264	9	12	0	0	LSU ribosomal protein L22P	Methylotenera_versatilis_7
A391DRAFT_2560	339	359	94	37	6	8	large subunit ribosomal protein L1	Methylotenera_mobilis_13
Met42DRAFT_0060	339	658	138	30	13	38	Outer membrane protein (porin)	Methylophilus_sp_42
U737DRAFT_04303	338	334	71	221	156	182	phospholipid transport system substrate-binding protein	Methylomonas_sp_LW13
U737DRAFT_04524	338	281	4	8	4	3	pyrroloquinoline-quinone synthase	Methylomonas_sp_LW13
T449DRAFT_3076	338	337	288	159	149	136	fructose-bisphosphate aldolase	Methylobacter_tundripaludum_3132
T449DRAFT_1939	338	384	402	184	88	130	type IV pilus assembly protein PilA	Methylobacter_tundripaludum_3132
U737DRAFT_04083	337	281	68	119	63	72	GDPmannose 4,6-dehydratase	Methylomonas_sp_LW13
U737DRAFT_01444	337	365	8	18	9	9	malate thiokinase small subunit	Methylomonas_sp_LW13
U737DRAFT_03850	337	318	9	10	3	2	phosphatidate cytidylyltransferase	Methylomonas_sp_LW13
K370DRAFT_1852	336	281	19	16	1	1	small subunit ribosomal protein S5	Methylotenera_versatilis_7
K370DRAFT_1390	335	331	30	15	6	4	ammonium transporter (TC 1.A.11)	Methylotenera_versatilis_7
T449DRAFT_1922	333	329	780	482	736	677	Protein of unknown function (DUF1097)	Methylobacter_tundripaludum_3132
K370DRAFT_0612	333	192	3	2	0	1	small subunit ribosomal protein S4	Methylotenera_versatilis_7
A391DRAFT_2547	332	378	79	24	6	11	large subunit ribosomal protein L2	Methylotenera_mobilis_13
U737DRAFT_01104	332	326	5	4	3	3	Alginate export	Methylomonas_sp_LW13
T449DRAFT_1771	329	375	714	543	713	623	hypothetical protein	Methylobacter_tundripaludum_3132
K370DRAFT_2154	329	307	1075	832	21	31	Dynamin family protein	Methylotenera_versatilis_7
U737DRAFT_00445	329	329	64	164	125	112	cell division protein ZipA	Methylomonas_sp_LW13
K370DRAFT_0893	329	288	24	7	0	1	MoxR-like ATPase	Methylotenera_versatilis_7
U737DRAFT_04546	328	334	692	1452	659	869	flagellar biosynthesis protein FlhG	Methylomonas_sp_LW13
U737DRAFT_00627	326	304	101	186	60	89	hypothetical protein	Methylomonas_sp_LW13
A391DRAFT_0019	326	429	95	28	6	12	SSU ribosomal protein S9P	Methylotenera_mobilis_13
U737DRAFT_00038	326	303	33	49	7	9	membrane-bound lytic murein transglycosylase D	Methylomonas_sp_LW13
A391DRAFT_0070	325	376	124	25	7	10	6-phosphogluconate dehydrogenase	Methylotenera_mobilis_13
K370DRAFT_0560	325	176	278	228	24	26	Hemolysin-type calcium-binding repeat-containing protein	Methylotenera_versatilis_7
U737DRAFT_00708	325	299	18	30	16	17	phosphomethylpyrimidine synthase	Methylomonas_sp_LW13
U737DRAFT_00094	325	306	38	105	33	42	dTDP-glucose 4,6-dehydratase	Methylomonas_sp_LW13
U737DRAFT_03052	324	329	5	6	4	5	phenylalanyl-tRNA synthetase beta subunit	Methylomonas_sp_LW13
U737DRAFT_00705	324	346	40	86	42	26	octaprenyl-diphosphate synthase	Methylomonas_sp_LW13
K370DRAFT_1171	323	279	24	9	0	2	LSU ribosomal protein L31P	Methylotenera_versatilis_7
A391DRAFT_1262	323	409	366	82	7	6	transaldolase	Methylotenera_mobilis_13
K370DRAFT_2339	322	313	31	32	5	2	LSU ribosomal protein L35P	Methylotenera_versatilis_7
U737DRAFT_02342	321	310	4	9	5	7	NusA antitermination factor	Methylomonas_sp_LW13
U737DRAFT_03929	320	295	45	106	31	36	formate dehydrogenase beta subunit (EC 1.2.1.2)	Methylomonas_sp_LW13
T449DRAFT_2593	320	318	68	35	35	44	F-type H+-transporting ATPase subunit gamma	Methylobacter_tundripaludum_3132
A391DRAFT_2537	319	392	103	29	3	6	small subunit ribosomal protein S14	Methylotenera_mobilis_13
T449DRAFT_2591	319	352	75	27	36	38	F-type H+-transporting ATPase subunit delta	Methylobacter_tundripaludum_3132
A391DRAFT_0575	318	392	98	40	6	8	small subunit ribosomal protein S16	Methylotenera_mobilis_13
A391DRAFT_0232	318	370	90	23	5	5	F-type H+-transporting ATPase subunit b	Methylotenera_mobilis_13
U737DRAFT_01088	318	329	5	8	3	3	Bacterial surface proteins containing Ig-like domains	Methylomonas_sp_LW13
T449DRAFT_2852	318	296	92	62	127	110	glyceraldehyde 3-phosphate dehydrogenase	Methylobacter_tundripaludum_3132
T449DRAFT_2595	317	289	145	106	102	117	F-type H+-transporting ATPase subunit epsilon	Methylobacter_tundripaludum_3132
U737DRAFT_00215	317	219	64	48	9	70	catecholate siderophore receptor	Methylomonas_sp_LW13
U737DRAFT_00614	316	441	1068	3717	5846	11338	hypothetical protein	Methylomonas_sp_LW13
U737DRAFT_03302	314	274	84	184	64	78	VPLPA-CTERM protein sorting domain-containing protein	Methylomonas_sp_LW13
U737DRAFT_00024	314	310	14	21	12	10	preprotein translocase subunit SecA	Methylomonas_sp_LW13
U737DRAFT_00254	312	299	7	9	9	16	nitrogen regulatory protein P-II family	Methylomonas_sp_LW13
U737DRAFT_04351	311	319	172	287	128	164	type VI secretion system protein ImpA	Methylomonas_sp_LW13
A391DRAFT_2549	311	351	77	16	4	2	large subunit ribosomal protein L4	Methylotenera_mobilis_13
U737DRAFT_03851	309	306	12	21	3	8	undecaprenyl diphosphate synthase	Methylomonas_sp_LW13
K370DRAFT_0476	309	206	78	50	2	0	hypothetical protein	Methylotenera_versatilis_7
U737DRAFT_04440	309	306	32	53	16	25	hypothetical protein	Methylomonas_sp_LW13
A391DRAFT_0233	309	388	100	46	10	15	F-type H+-transporting ATPase subunit delta	Methylotenera_mobilis_13
U737DRAFT_02368	308	272	12	12	11	8	16S rRNA (guanine1516-N2)-methyltransferase	Methylomonas_sp_LW13
U737DRAFT_04439	306	295	8	12	7	4	hypothetical protein	Methylomonas_sp_LW13
A391DRAFT_0224	305	401	911	353	43	91	protein of unknown function (DUF1924)	Methylotenera_mobilis_13
U737DRAFT_02350	302	296	19	37	27	30	OmpA-OmpF porin, OOP family	Methylomonas_sp_LW13
U737DRAFT_01097	302	340	3	2	3	3	mxaA protein	Methylomonas_sp_LW13
K370DRAFT_2137	301	269	17	16	2	3	large subunit ribosomal protein L25	Methylotenera_versatilis_7
T449DRAFT_1926	301	294	171	73	123	107	hypothetical protein	Methylobacter_tundripaludum_3132
T449DRAFT_1866	301	327	128	54	42	52	LSU ribosomal protein L15P	Methylobacter_tundripaludum_3132
K370DRAFT_1097	299	204	100	46	7	2	hypothetical protein	Methylotenera_versatilis_7
U737DRAFT_00735	299	284	27	97	60	48	ubiquinol-cytochrome c reductase iron-sulfur subunit	Methylomonas_sp_LW13
U737DRAFT_03910	298	312	14	26	7	5	acetyl-CoA carboxylase carboxyl transferase subunit alpha	Methylomonas_sp_LW13
K370DRAFT_1340	297	286	272	206	7	9	type IV pilus assembly protein PilE	Methylotenera_versatilis_7
T449DRAFT_1865	297	270	99	37	49	41	protein translocase subunit secY/sec61 alpha	Methylobacter_tundripaludum_3132
U737DRAFT_03196	296	303	35	53	24	26	methenyltetrahydromethanopterin cyclohydrolase	Methylomonas_sp_LW13
A391DRAFT_0571	295	339	345	261	13	11	peptidoglycan-associated lipoprotein	Methylotenera_mobilis_13
U737DRAFT_03134	295	280	5	7	3	3	integration host factor subunit beta	Methylomonas_sp_LW13
U737DRAFT_02723	295	316	72	131	63	74	RNA polymerase, sigma 54 subunit, RpoN/SigL	Methylomonas_sp_LW13
K370DRAFT_1944	294	229	40	34	2	1	cytochrome c oxidase subunit 2	Methylotenera_versatilis_7
U737DRAFT_04165	294	266	19	36	7	12	hypothetical protein	Methylomonas_sp_LW13
U737DRAFT_00083	294	266	8	10	5	6	acetolactate synthase-1/2/3 large subunit	Methylomonas_sp_LW13
U737DRAFT_04542	294	273	288	487	186	222	two-component system, chemotaxis family, sensor kinase CheA	Methylomonas_sp_LW13
A391DRAFT_0848	293	359	63	20	4	10	large subunit ribosomal protein L25	Methylotenera_mobilis_13
U737DRAFT_02304	293	283	35	66	19	19	small subunit ribosomal protein S18	Methylomonas_sp_LW13
K370DRAFT_1855	293	271	28	40	4	2	protein translocase subunit secY/sec61 alpha	Methylotenera_versatilis_7
U737DRAFT_02731	293	271	130	251	175	185	Glycosyltransferase, catalytic subunit of cellulose synthase and poly-beta-1,6-N-acetylglucosamine synthase	Methylomonas_sp_LW13
K370DRAFT_0239	292	225	201	217	20	8	transaldolase	Methylotenera_versatilis_7
K370DRAFT_0987	292	249	100	91	5	2	Polyketide cyclase / dehydrase and lipid transport	Methylotenera_versatilis_7
U737DRAFT_04763	292	280	7	12	4	8	squalene-hopene/tetraprenyl-beta-curcumene cyclase	Methylomonas_sp_LW13
A391DRAFT_0578	292	325	65	58	8	23	large subunit ribosomal protein L19	Methylotenera_mobilis_13
A391DRAFT_2288	291	300	470	171	4	6	GTP cyclohydrolase I	Methylotenera_mobilis_13
T449DRAFT_3525	290	244	65	28	51	36	hypothetical protein	Methylobacter_tundripaludum_3132
U737DRAFT_01099	289	312	2	3	2	3	mxaK protein	Methylomonas_sp_LW13
U737DRAFT_04492	289	268	107	209	36	48	4-hydroxy-3-methylbut-2-en-1-yl diphosphate synthase	Methylomonas_sp_LW13
U737DRAFT_04762	288	322	5	9	2	1	farnesyl-diphosphate farnesyltransferase	Methylomonas_sp_LW13
U737DRAFT_01446	288	274	22	51	18	16	citrate lyase subunit beta / citryl-CoA lyase	Methylomonas_sp_LW13
U737DRAFT_00737	288	268	18	15	6	10	formaldehyde-activating enzyme	Methylomonas_sp_LW13
U737DRAFT_03303	287	268	43	74	26	29	pyruvate dehydrogenase E1 component	Methylomonas_sp_LW13
U737DRAFT_01106	287	252	1	3	2	1	nitrate/nitrite transport system permease protein	Methylomonas_sp_LW13
K370DRAFT_1511	287	269	13	13	1	1	ATP synthase F1 subcomplex delta subunit	Methylotenera_versatilis_7
T449DRAFT_1898	286	262	95	37	26	26	preprotein translocase subunit SecE	Methylobacter_tundripaludum_3132
T449DRAFT_3526	285	258	83	58	51	53	large subunit ribosomal protein L9	Methylobacter_tundripaludum_3132
K370DRAFT_1854	285	233	20	12	1	1	LSU ribosomal protein L15P	Methylotenera_versatilis_7
U737DRAFT_02355	284	275	178	292	89	106	UDP-N-acetyl-D-galactosamine dehydrogenase	Methylomonas_sp_LW13
U737DRAFT_00415	284	272	8	14	5	7	Outer membrane receptor proteins, mostly Fe transport	Methylomonas_sp_LW13
K370DRAFT_1823	284	258	12	10	1	2	transcription antitermination protein nusG	Methylotenera_versatilis_7
A391DRAFT_2063	284	309	46	22	1	1	mxaD protein	Methylotenera_mobilis_13
U737DRAFT_02286	284	301	32	57	18	27	membrane protease subunit HflC	Methylomonas_sp_LW13
U737DRAFT_01059	283	234	18	10	1	3	peptidyl-tRNA hydrolase, PTH1 family	Methylomonas_sp_LW13
U737DRAFT_04084	283	247	76	134	52	66	GDP-L-fucose synthase	Methylomonas_sp_LW13
U737DRAFT_01445	283	268	8	12	4	5	malate thiokinase large subunit	Methylomonas_sp_LW13
T449DRAFT_3654	283	296	133	64	54	51	cytochrome c oxidase subunit 2	Methylobacter_tundripaludum_3132
A391DRAFT_2276	282	323	91	32	2	4	ketol-acid reductoisomerase	Methylotenera_mobilis_13
U737DRAFT_04804	282	238	236	328	83	88	Four helix bundle sensory module for signal transduction	Methylomonas_sp_LW13
U737DRAFT_00051	282	269	14	25	3	5	Beta-barrel assembly machine subunit BamA	Methylomonas_sp_LW13
U737DRAFT_00986	282	289	35	70	24	26	rod shape-determining protein MreB	Methylomonas_sp_LW13
U737DRAFT_03915	281	254	7	14	3	3	CTP synthase	Methylomonas_sp_LW13
U737DRAFT_04119	281	277	48	93	53	59	Tetratricopeptide repeat-containing protein	Methylomonas_sp_LW13
U737DRAFT_02837	279	256	24	36	12	14	NADPH-dependent glutamate synthase beta chain	Methylomonas_sp_LW13
A391DRAFT_2540	278	345	62	14	4	0	LSU ribosomal protein L14P	Methylotenera_mobilis_13
U737DRAFT_03250	278	290	32	56	8	11	Glycosyltransferase, GT2 family	Methylomonas_sp_LW13
A391DRAFT_1137	278	302	156	50	3	5	small subunit ribosomal protein S1	Methylotenera_mobilis_13
U737DRAFT_02794	278	250	9	16	3	5	ribonuclease E	Methylomonas_sp_LW13
K370DRAFT_1947	277	212	79	53	1	4	cytochrome c oxidase subunit 3	Methylotenera_versatilis_7
K370DRAFT_0597	277	114	6	5	0	0	catecholate siderophore receptor	Methylotenera_versatilis_7
U737DRAFT_01687	277	259	23	43	14	12	sulfite reductase (NADPH) hemoprotein beta-component	Methylomonas_sp_LW13
U737DRAFT_00598	277	250	345	587	349	605	PEP-CTERM protein-sorting domain-containing protein	Methylomonas_sp_LW13
U737DRAFT_01828	276	340	6	0	2	0	hypothetical protein	Methylomonas_sp_LW13
T449DRAFT_1892	276	285	98	40	52	45	DNA-directed RNA polymerase subunit beta	Methylobacter_tundripaludum_3132
A391DRAFT_1283	274	378	916	480	23	65	DNA-binding protein HU-beta	Methylotenera_mobilis_13
U737DRAFT_04095	274	255	21	24	4	6	Lipopolysaccharide biosynthesis protein	Methylomonas_sp_LW13
K370DRAFT_1828	273	218	59	82	4	4	DNA-directed RNA polymerase subunit beta	Methylotenera_versatilis_7
U737DRAFT_02344	273	262	32	53	34	39	ribosome-binding factor A	Methylomonas_sp_LW13
U737DRAFT_04764	273	269	7	13	8	8	adenosylhomocysteine nucleosidase	Methylomonas_sp_LW13
T449DRAFT_0903	272	278	175	102	88	114	triosephosphate isomerase	Methylobacter_tundripaludum_3132
A391DRAFT_2530	270	324	59	34	3	8	protein translocase subunit secY/sec61 alpha	Methylotenera_mobilis_13
U737DRAFT_02403	270	275	574	1044	325	528	two-component system, chemotaxis family, response regulator CheY	Methylomonas_sp_LW13
U737DRAFT_01775	270	252	658	1553	1356	1461	Transketolase	Methylomonas_sp_LW13
U737DRAFT_03725	270	262	15	29	10	6	acetyl-CoA carboxylase carboxyl transferase subunit beta	Methylomonas_sp_LW13
U737DRAFT_02142	270	258	477	896	301	388	Uncharacterized protein conserved in bacteria	Methylomonas_sp_LW13
A391DRAFT_1920	269	341	153	37	1	2	nucleoside diphosphate kinase	Methylotenera_mobilis_13
U737DRAFT_02085	269	275	56	54	13	20	hypothetical protein	Methylomonas_sp_LW13
T449DRAFT_1874	269	307	158	66	34	54	large subunit ribosomal protein L24	Methylobacter_tundripaludum_3132
U737DRAFT_00612	269	307	22	42	22	24	rare lipoprotein A	Methylomonas_sp_LW13
U737DRAFT_02845	268	230	20	20	10	7	adenosine kinase	Methylomonas_sp_LW13
T449DRAFT_1859	268	241	93	76	20	39	large subunit ribosomal protein L17	Methylobacter_tundripaludum_3132
U737DRAFT_03990	268	255	26	46	20	25	peptidyl-prolyl cis-trans isomerase D	Methylomonas_sp_LW13
U737DRAFT_03930	268	238	40	60	10	12	formate dehydrogenase subunit gamma	Methylomonas_sp_LW13
A391DRAFT_0586	267	343	144	45	5	12	hypothetical protein	Methylotenera_mobilis_13
U737DRAFT_01426	267	255	51	133	88	91	oxaloacetate decarboxylase, alpha subunit	Methylomonas_sp_LW13
U737DRAFT_04765	267	252	5	8	3	4	ornithine--oxo-acid transaminase	Methylomonas_sp_LW13
K370DRAFT_1824	267	194	7	9	1	2	LSU ribosomal protein L11P	Methylotenera_versatilis_7
U737DRAFT_02371	267	265	16	32	13	13	peptide chain release factor 2	Methylomonas_sp_LW13
T449DRAFT_0430	266	258	343	211	108	151	transcriptional regulator, TraR/DksA family	Methylobacter_tundripaludum_3132
U737DRAFT_03243	265	223	44	38	5	6	Right handed beta helix region	Methylomonas_sp_LW13
U737DRAFT_04094	265	265	14	29	3	3	Methyltransferase domain-containing protein	Methylomonas_sp_LW13
A3Q3DRAFT_2502	265	372	106	31	6	31	type IV pilus assembly protein PilA	Methylotenera_sp_1P1
U737DRAFT_01762	265	251	42	106	52	67	3-deoxy-D-arabinoheptulosonate-7-phosphate synthase	Methylomonas_sp_LW13
K370DRAFT_2340	264	242	38	36	0	1	LSU ribosomal protein L20P	Methylotenera_versatilis_7
K370DRAFT_1873	264	209	143	107	14	8	Peroxiredoxin	Methylotenera_versatilis_7
A391DRAFT_2522	264	332	48	34	2	3	large subunit ribosomal protein L17	Methylotenera_mobilis_13
U737DRAFT_00345	262	272	306	671	287	419	Uncharacterized conserved protein YcbK, DUF882 family	Methylomonas_sp_LW13
A391DRAFT_1307	261	326	277	129	17	23	thiol peroxidase, atypical 2-Cys peroxiredoxin	Methylotenera_mobilis_13
T449DRAFT_4531	260	226	265	219	367	380	triphosphoribosyl-dephospho-CoA synthase	Methylobacter_tundripaludum_3132
K370DRAFT_0085	260	223	124	82	4	3	thiol peroxidase, atypical 2-Cys peroxiredoxin	Methylotenera_versatilis_7
T449DRAFT_1905	260	233	398	208	295	299	large subunit ribosomal protein L25	Methylobacter_tundripaludum_3132
A391DRAFT_2533	259	295	66	17	1	2	small subunit ribosomal protein S5	Methylotenera_mobilis_13
U737DRAFT_03158	259	249	11	25	10	7	alanine-synthesizing transaminase	Methylomonas_sp_LW13
U737DRAFT_02448	258	249	383	772	264	406	biopolymer transport protein ExbD	Methylomonas_sp_LW13
T449DRAFT_0210	258	258	102	50	57	66	elongation factor Ts	Methylobacter_tundripaludum_3132
A391DRAFT_2531	256	299	76	26	1	2	large subunit ribosomal protein L15	Methylotenera_mobilis_13
K370DRAFT_0679	255	208	42	37	2	1	trigger factor	Methylotenera_versatilis_7
U737DRAFT_01152	255	245	2	4	1	2	40-residue YVTN family beta-propeller repeat-containing protein	Methylomonas_sp_LW13
T449DRAFT_1871	255	299	184	82	76	81	small subunit ribosomal protein S8	Methylobacter_tundripaludum_3132
U737DRAFT_04376	254	273	82	142	21	26	selenophosphate synthase	Methylomonas_sp_LW13
T449DRAFT_1862	254	289	57	31	26	47	small subunit ribosomal protein S11	Methylobacter_tundripaludum_3132
U737DRAFT_03986	254	239	88	188	155	147	ATP-dependent Lon protease	Methylomonas_sp_LW13
A391DRAFT_0284	254	291	65	63	10	19	ammonium transporter, Amt family	Methylotenera_mobilis_13
U737DRAFT_00097	254	230	12	26	21	20	molecular chaperone HtpG	Methylomonas_sp_LW13
U737DRAFT_03391	253	282	39	100	86	90	tol-pal system protein YbgF	Methylomonas_sp_LW13
U737DRAFT_00548	253	272	51	81	1	20	RNA-binding protein	Methylomonas_sp_LW13
U737DRAFT_04417	253	245	8	21	6	7	3-isopropylmalate/(R)-2-methylmalate dehydratase large subunit	Methylomonas_sp_LW13
U737DRAFT_02288	252	245	10	15	7	9	Adenylosuccinate synthetase	Methylomonas_sp_LW13
U737DRAFT_02667	252	247	157	289	110	161	DNA primase	Methylomonas_sp_LW13
K370DRAFT_0240	252	199	43	33	3	2	3-hexulose-6-phosphate synthase	Methylotenera_versatilis_7
U737DRAFT_01863	252	244	35	81	29	35	IMP dehydrogenase	Methylomonas_sp_LW13
K370DRAFT_1062	251	212	12	15	2	0	large subunit ribosomal protein L21	Methylotenera_versatilis_7
U737DRAFT_03563	251	256	77	118	13	20	diguanylate cyclase	Methylomonas_sp_LW13
K370DRAFT_0798	249	223	321	173	6	13	competence protein ComEA	Methylotenera_versatilis_7
U737DRAFT_03156	249	250	5	11	4	2	threonine synthase	Methylomonas_sp_LW13
U737DRAFT_03859	249	232	33	75	42	44	glutamate synthase (NADPH/NADH) large chain	Methylomonas_sp_LW13
U737DRAFT_03559	248	248	125	247	149	182	Putative multicopper oxidases	Methylomonas_sp_LW13
K370DRAFT_0241	248	204	20	12	1	2	6-phospho-3-hexuloisomerase	Methylotenera_versatilis_7
U737DRAFT_04271	247	276	404	1045	1145	1250	hypothetical protein	Methylomonas_sp_LW13
K370DRAFT_1894	246	237	253	198	4	9	cytochrome c	Methylotenera_versatilis_7
U737DRAFT_00049	245	229	6	8	1	5	3-hydroxyacyl-[acyl-carrier-protein] dehydratase	Methylomonas_sp_LW13
U737DRAFT_00550	244	223	11	22	8	9	carbamoyl-phosphate synthase large subunit	Methylomonas_sp_LW13
U737DRAFT_01591	244	220	18	39	7	13	ribose-5-phosphate isomerase	Methylomonas_sp_LW13
U737DRAFT_04385	244	202	1117	2067	672	687	flagellar hook protein FlgE	Methylomonas_sp_LW13
U737DRAFT_01612	243	237	9	10	3	3	FKBP-type peptidyl-prolyl cis-trans isomerase SlyD	Methylomonas_sp_LW13
T449DRAFT_2851	243	212	49	24	44	47	pyruvate kinase	Methylobacter_tundripaludum_3132
U737DRAFT_00320	243	235	77	217	296	261	thioredoxin reductase (NADPH)	Methylomonas_sp_LW13
U737DRAFT_00578	243	236	153	318	93	130	bacterioferritin	Methylomonas_sp_LW13
A391DRAFT_0603	242	298	150	64	6	9	cytochrome c-L	Methylotenera_mobilis_13
K370DRAFT_0461	242	224	65	47	11	3	SSU ribosomal protein S6P	Methylotenera_versatilis_7
A391DRAFT_0286	242	320	40	28	5	3	conserved hypothetical protein	Methylotenera_mobilis_13
T449DRAFT_1872	242	273	147	56	46	34	small subunit ribosomal protein S14	Methylobacter_tundripaludum_3132
U737DRAFT_00640	242	248	507	879	288	347	N-acyl amino acid synthase, PEP-CTERM/exosortase system-associated	Methylomonas_sp_LW13
A391DRAFT_1279	242	287	134	36	1	1	trigger factor	Methylotenera_mobilis_13
U737DRAFT_02318	241	222	11	19	8	9	argininosuccinate synthase	Methylomonas_sp_LW13
K370DRAFT_1829	241	189	57	69	5	5	DNA-directed RNA polymerase subunit beta'	Methylotenera_versatilis_7
T449DRAFT_4368	241	201	181	109	194	303	monothiol glutaredoxin	Methylobacter_tundripaludum_3132
U737DRAFT_00503	241	260	13	35	10	12	urease accessory protein	Methylomonas_sp_LW13
U737DRAFT_00358	240	234	47	70	23	41	iron-sulfur cluster assembly protein	Methylomonas_sp_LW13
U737DRAFT_00635	240	244	141	143	14	18	uncharacterized protein, PEP-CTERM system associated	Methylomonas_sp_LW13
U737DRAFT_00084	240	203	6	11	3	5	CDP-6-deoxy-D-xylo-4-hexulose-3-dehydrase	Methylomonas_sp_LW13
U737DRAFT_02353	239	289	50	126	162	169	CDP-diacylglycerol--glycerol-3-phosphate 3-phosphatidyltransferase	Methylomonas_sp_LW13
A391DRAFT_2526	239	315	86	23	2	0	small subunit ribosomal protein S13	Methylotenera_mobilis_13
U737DRAFT_03849	239	230	7	11	4	6	1-deoxy-D-xylulose 5-phosphate reductoisomerase	Methylomonas_sp_LW13
U737DRAFT_00444	239	235	9	18	6	11	GTP-binding protein LepA	Methylomonas_sp_LW13
T449DRAFT_2826	238	232	91	52	60	64	ketol-acid reductoisomerase	Methylobacter_tundripaludum_3132
T449DRAFT_3294	238	221	1542	885	1429	1445	ATP-dependent Clp protease ATP-binding subunit ClpX	Methylobacter_tundripaludum_3132
U737DRAFT_03157	238	243	9	22	10	14	homoserine dehydrogenase	Methylomonas_sp_LW13
U737DRAFT_03289	237	245	12	28	7	11	S-adenosylmethionine decarboxylase	Methylomonas_sp_LW13
U737DRAFT_01138	237	274	165	295	41	70	hypothetical protein	Methylomonas_sp_LW13
U737DRAFT_02341	237	229	2	2	0	0	ribosome maturation factor RimP	Methylomonas_sp_LW13
U737DRAFT_03252	236	244	78	145	86	89	Glycosyltransferase involved in cell wall bisynthesis	Methylomonas_sp_LW13
U737DRAFT_02307	236	213	16	16	6	6	ADP-L-glycero-D-manno-heptose 6-epimerase	Methylomonas_sp_LW13
U737DRAFT_01803	236	238	166	207	48	48	Protein of unknown function (DUF3240)	Methylomonas_sp_LW13
A391DRAFT_1465	236	286	24	10	1	1	elongation factor Ts	Methylotenera_mobilis_13
U737DRAFT_04414	236	221	13	21	8	8	aspartate-semialdehyde dehydrogenase	Methylomonas_sp_LW13
A391DRAFT_0237	235	306	71	51	4	15	F-type H+-transporting ATPase subunit epsilon	Methylotenera_mobilis_13
U737DRAFT_03931	234	180	987	829	1791	4127	bacterioferritin-associated ferredoxin	Methylomonas_sp_LW13
U737DRAFT_03895	234	222	16	33	18	15	single-strand DNA-binding protein	Methylomonas_sp_LW13
U737DRAFT_02374	234	208	9	10	4	6	lysyl-tRNA synthetase, class II	Methylomonas_sp_LW13
T449DRAFT_1875	234	217	133	54	52	62	LSU ribosomal protein L14P	Methylobacter_tundripaludum_3132
U737DRAFT_00088	234	227	11	24	6	7	3-dehydroquinate synthase	Methylomonas_sp_LW13
U737DRAFT_01105	234	217	3	4	3	2	nitrate/nitrite transport system ATP-binding protein	Methylomonas_sp_LW13
U737DRAFT_01139	233	240	157	298	47	68	hypothetical protein	Methylomonas_sp_LW13
U737DRAFT_00393	233	243	4	5	6	5	formate/nitrite transporter	Methylomonas_sp_LW13
U737DRAFT_00633	233	205	46	58	45	45	UDP-N-acetylglucosamine 2-epimerase (non-hydrolysing)	Methylomonas_sp_LW13
U737DRAFT_00634	233	201	45	62	17	23	putative secretion ATPase, PEP-CTERM locus subfamily	Methylomonas_sp_LW13
U737DRAFT_00082	233	223	6	8	1	2	dolichol-phosphate mannosyltransferase	Methylomonas_sp_LW13
U737DRAFT_03321	232	231	35	97	67	103	L,D-transpeptidase ErfK/SrfK	Methylomonas_sp_LW13
U737DRAFT_04266	232	198	87	151	58	71	choice-of-anchor A domain-containing protein	Methylomonas_sp_LW13
U737DRAFT_04340	232	228	168	216	160	136	hypothetical protein	Methylomonas_sp_LW13
U737DRAFT_03137	231	238	4	7	2	4	3-phosphoshikimate 1-carboxyvinyltransferase	Methylomonas_sp_LW13
U737DRAFT_03847	231	234	17	29	5	16	thiol:disulfide interchange protein DsbC	Methylomonas_sp_LW13
U737DRAFT_02665	230	265	29	37	4	6	small subunit ribosomal protein S21	Methylomonas_sp_LW13
U737DRAFT_02188	230	267	16	28	4	5	small subunit ribosomal protein S14	Methylomonas_sp_LW13
U737DRAFT_04448	229	196	21	35	9	12	ATP-dependent RNA helicase DeaD	Methylomonas_sp_LW13
K370DRAFT_1520	229	230	211	137	6	7	Protein of unknown function (DUF2853)	Methylotenera_versatilis_7
U737DRAFT_03925	228	217	26	47	20	22	outer membrane protein, adhesin transport system	Methylomonas_sp_LW13
T449DRAFT_0555	228	235	235	130	119	156	mxaD protein	Methylobacter_tundripaludum_3132
A391DRAFT_2134	227	260	631	354	32	84	hypothetical protein	Methylotenera_mobilis_13
U737DRAFT_02726	227	207	11	14	5	9	magnesium transporter	Methylomonas_sp_LW13
K370DRAFT_1784	227	202	166	127	9	10	prepilin-type N-terminal cleavage/methylation domain-containing protein	Methylotenera_versatilis_7
U737DRAFT_00455	227	215	4	6	2	2	preprotein translocase subunit SecD	Methylomonas_sp_LW13
U737DRAFT_03222	227	205	179	662	323	367	hypothetical protein	Methylomonas_sp_LW13
A391DRAFT_1837	227	254	121	153	6	9	flagellar hook-associated protein 1 FlgK	Methylotenera_mobilis_13
K370DRAFT_1508	226	159	18	18	3	1	F-type H+-transporting ATPase subunit beta	Methylotenera_versatilis_7
U737DRAFT_03727	226	245	10	27	13	15	tryptophan synthase beta chain	Methylomonas_sp_LW13
A391DRAFT_2068	226	299	80	23	0	0	Uncharacterized conserved protein (some members contain a von Willebrand factor type A (vWA) domain)	Methylotenera_mobilis_13
U737DRAFT_00493	226	212	7	25	14	11	molecular chaperone GrpE	Methylomonas_sp_LW13
U737DRAFT_02838	226	207	19	39	15	16	preprotein translocase subunit SecF	Methylomonas_sp_LW13
U737DRAFT_04537	226	236	275	633	317	348	purine-binding chemotaxis protein CheW	Methylomonas_sp_LW13
T449DRAFT_2164	226	218	655	516	521	701	RNA polymerase primary sigma factor	Methylobacter_tundripaludum_3132
U737DRAFT_00763	225	207	6	4	4	2	2,3,4,5-tetrahydropyridine-2-carboxylate N-succinyltransferase	Methylomonas_sp_LW13
U737DRAFT_01679	225	212	432	617	286	355	type IV pilus assembly protein PilQ	Methylomonas_sp_LW13
K370DRAFT_0086	225	187	101	94	1	2	Uncharacterized conserved protein, contains FIST_N domain	Methylotenera_versatilis_7
U737DRAFT_01267	225	212	42	85	43	42	superoxide reductase	Methylomonas_sp_LW13
K370DRAFT_2140	225	344	32	28	0	3	4-diphosphocytidyl-2-C-methyl-D-erythritol kinase	Methylotenera_versatilis_7
U737DRAFT_00551	224	208	8	14	5	6	carbamoyl-phosphate synthase small subunit	Methylomonas_sp_LW13
U737DRAFT_03719	224	225	166	322	114	178	PilZ domain-containing protein	Methylomonas_sp_LW13
U737DRAFT_02406	223	211	254	364	103	150	methyl-accepting chemotaxis sensory transducer with Pas/Pac sensor	Methylomonas_sp_LW13
K370DRAFT_1632	223	210	15	11	1	1	transcriptional regulator, TraR/DksA family	Methylotenera_versatilis_7
U737DRAFT_02287	223	226	10	13	4	7	ATP phosphoribosyltransferase regulatory subunit	Methylomonas_sp_LW13
U737DRAFT_04547	221	216	687	1731	905	1088	flagellar biosynthesis protein FlhF	Methylomonas_sp_LW13
U737DRAFT_02221	221	241	15	29	9	7	recombination protein RecA	Methylomonas_sp_LW13
U737DRAFT_02404	221	231	300	445	92	111	two-component system, chemotaxis family, sensor kinase CheA	Methylomonas_sp_LW13
A391DRAFT_1459	221	294	28	14	0	2	hypothetical protein	Methylotenera_mobilis_13
U737DRAFT_04495	220	199	35	89	26	36	Lipocalin-like domain-containing protein	Methylomonas_sp_LW13
A391DRAFT_1264	220	259	39	11	1	1	6-phospho-3-hexuloisomerase	Methylotenera_mobilis_13
U737DRAFT_04416	220	192	9	17	2	2	3-isopropylmalate/(R)-2-methylmalate dehydratase small subunit	Methylomonas_sp_LW13
T449DRAFT_2761	219	232	284	189	191	234	periplasmic chaperone for outer membrane proteins Skp	Methylobacter_tundripaludum_3132
A391DRAFT_0234	218	258	56	25	3	7	ATP synthase F1 subcomplex alpha subunit	Methylotenera_mobilis_13
U737DRAFT_00309	218	201	170	763	1561	1578	hypothetical protein	Methylomonas_sp_LW13
U737DRAFT_02870	218	192	630	1071	835	938	VPLPA-CTERM protein sorting domain-containing protein	Methylomonas_sp_LW13
U737DRAFT_00428	218	197	21	41	21	15	aspartyl-tRNA synthetase	Methylomonas_sp_LW13
U737DRAFT_04115	217	189	18	34	7	6	polysaccharide export outer membrane protein	Methylomonas_sp_LW13
U737DRAFT_00034	217	181	71	148	89	146	hypothetical protein	Methylomonas_sp_LW13
U737DRAFT_03271	216	227	171	298	163	192	chemotaxis protein MotA	Methylomonas_sp_LW13
A391DRAFT_2365	216	318	135	39	5	0	small subunit ribosomal protein S20	Methylotenera_mobilis_13
A391DRAFT_2280	216	259	246	177	20	45	Polyketide cyclase / dehydrase and lipid transport	Methylotenera_mobilis_13
U737DRAFT_02367	216	200	22	41	9	11	nitrogen fixation protein NifU	Methylomonas_sp_LW13
U737DRAFT_01822	216	219	12	19	6	12	arginyl-tRNA synthetase	Methylomonas_sp_LW13
U737DRAFT_03728	215	240	14	23	10	13	phosphoribosylanthranilate isomerase	Methylomonas_sp_LW13
U737DRAFT_02655	215	180	14	23	25	22	hypothetical protein	Methylomonas_sp_LW13
U737DRAFT_02284	215	188	10	13	5	5	GTP-binding protein HflX	Methylomonas_sp_LW13
U737DRAFT_03405	215	211	37	106	64	68	glucose-1-phosphate adenylyltransferase	Methylomonas_sp_LW13
U737DRAFT_03322	215	210	11	20	4	9	recombination associated protein RdgC	Methylomonas_sp_LW13
U737DRAFT_02361	214	217	105	210	52	162	transcriptional regulator, BadM/Rrf2 family	Methylomonas_sp_LW13
U737DRAFT_01100	214	228	4	3	3	1	mxaL protein	Methylomonas_sp_LW13
T449DRAFT_1896	214	202	41	26	19	17	large subunit ribosomal protein L11	Methylobacter_tundripaludum_3132
T449DRAFT_1891	214	205	181	89	145	123	DNA-directed RNA polymerase subunit beta'	Methylobacter_tundripaludum_3132
U737DRAFT_02334	213	239	2	5	4	4	acetylornithine aminotransferase	Methylomonas_sp_LW13
U737DRAFT_03108	213	191	11	21	9	9	3-isopropylmalate dehydrogenase	Methylomonas_sp_LW13
A391DRAFT_1083	213	270	104	43	5	13	translation initiation factor IF-3	Methylotenera_mobilis_13
U737DRAFT_04343	213	197	79	104	41	49	type VI secretion system protein VasG	Methylomonas_sp_LW13
U737DRAFT_03141	213	181	20	62	18	20	phosphoserine aminotransferase apoenzyme	Methylomonas_sp_LW13
A391DRAFT_1393	212	275	75	52	13	22	DNA-binding protein HU-beta	Methylotenera_mobilis_13
A391DRAFT_2637	212	231	107	43	2	3	vitamin B12 transporter	Methylotenera_mobilis_13
U737DRAFT_02875	212	196	90	143	42	54	chromosome partitioning protein	Methylomonas_sp_LW13
U737DRAFT_00128	211	179	962	2190	1218	1350	diguanylate cyclase (GGDEF) domain-containing protein	Methylomonas_sp_LW13
U737DRAFT_02172	210	190	46	130	73	72	PEP-CTERM protein-sorting domain-containing protein	Methylomonas_sp_LW13
A391DRAFT_2624	210	237	270	80	12	21	Glucose/arabinose dehydrogenase, beta-propeller fold	Methylotenera_mobilis_13
T449DRAFT_3881	210	195	614	371	462	456	hypothetical protein	Methylobacter_tundripaludum_3132
U737DRAFT_03579	210	210	38	62	18	20	hypothetical protein	Methylomonas_sp_LW13
U737DRAFT_00086	209	200	9	9	7	6	glucose-1-phosphate cytidylyltransferase	Methylomonas_sp_LW13
U737DRAFT_04076	209	201	5	8	2	4	acetyl-CoA carboxylase, biotin carboxylase subunit	Methylomonas_sp_LW13
A391DRAFT_2545	208	237	49	18	5	6	large subunit ribosomal protein L22	Methylotenera_mobilis_13
U737DRAFT_03916	208	211	5	9	2	4	2-dehydro-3-deoxyphosphooctonate aldolase (KDO 8-P synthase)	Methylomonas_sp_LW13
U737DRAFT_01219	208	187	23	52	17	18	trans-2,3-dihydro-3-hydroxyanthranilate isomerase	Methylomonas_sp_LW13
U737DRAFT_03389	207	198	24	59	47	46	TolB protein	Methylomonas_sp_LW13
K370DRAFT_1859	207	174	20	12	0	0	SSU ribosomal protein S11P	Methylotenera_versatilis_7
K370DRAFT_0731	207	155	36	43	3	3	translation elongation factor P (EF-P)	Methylotenera_versatilis_7
U737DRAFT_03291	206	198	54	131	71	71	CRP/FNR family transcriptional regulator, cyclic AMP receptor protein	Methylomonas_sp_LW13
U737DRAFT_01688	206	190	13	11	1	1	Uncharacterized conserved protein, DUF934 family	Methylomonas_sp_LW13
U737DRAFT_01722	206	181	73	149	59	71	UDPglucose 6-dehydrogenase	Methylomonas_sp_LW13
U737DRAFT_03051	206	231	352	397	54	63	integration host factor subunit alpha	Methylomonas_sp_LW13
U737DRAFT_01757	205	208	59	91	72	77	hypothetical protein	Methylomonas_sp_LW13
U737DRAFT_03142	205	210	21	44	17	15	DNA gyrase subunit A	Methylomonas_sp_LW13
U737DRAFT_01127	205	180	60	132	112	134	isocitrate dehydrogenase (NAD+)	Methylomonas_sp_LW13
U737DRAFT_02004	205	191	69	182	294	328	heat shock protein HtpX	Methylomonas_sp_LW13
U737DRAFT_04273	204	184	103	205	112	115	formylmethanofuran dehydrogenase, subunit C /formyltransferase/hydrolase complex subunit C	Methylomonas_sp_LW13
U737DRAFT_03309	204	181	21	45	18	31	dihydrolipoamide dehydrogenase	Methylomonas_sp_LW13
U737DRAFT_04767	204	185	2	5	2	1	putative copper resistance protein D	Methylomonas_sp_LW13
K370DRAFT_1513	204	182	12	13	1	2	F-type H+-transporting ATPase subunit c	Methylotenera_versatilis_7
U737DRAFT_04435	204	185	50	59	13	19	Murein DD-endopeptidase MepM and murein hydrolase activator NlpD, contain LysM domain	Methylomonas_sp_LW13
U737DRAFT_01809	204	212	25	60	20	31	Predicted lipid-binding transport protein, Tim44 family	Methylomonas_sp_LW13
K370DRAFT_1844	203	187	8	10	0	0	small subunit ribosomal protein S17	Methylotenera_versatilis_7
U737DRAFT_04159	203	175	16	26	6	6	branched-chain amino acid aminotransferase	Methylomonas_sp_LW13
U737DRAFT_02135	203	200	14	19	5	12	methylated-DNA-[protein]-cysteine S-methyltransferase	Methylomonas_sp_LW13
U737DRAFT_03660	203	194	4	8	5	6	cyclase	Methylomonas_sp_LW13
U737DRAFT_00093	203	199	12	25	11	7	dTDP-4-dehydrorhamnose reductase	Methylomonas_sp_LW13
A391DRAFT_0621	202	229	355	127	1	4	thioredoxin	Methylotenera_mobilis_13
T449DRAFT_0495	201	200	303	221	288	294	Na+-transporting NADH:ubiquinone oxidoreductase subunit F	Methylobacter_tundripaludum_3132
U737DRAFT_01683	201	202	190	363	94	130	type IV pilus assembly protein PilM	Methylomonas_sp_LW13
T449DRAFT_3125	201	164	266	163	241	304	nucleoside diphosphate kinase	Methylobacter_tundripaludum_3132
K370DRAFT_1830	201	173	17	20	2	4	SSU ribosomal protein S12P	Methylotenera_versatilis_7
U737DRAFT_00628	201	183	13	21	12	13	asparagine synthase (glutamine-hydrolysing)	Methylomonas_sp_LW13
A391DRAFT_1857	200	243	211	304	25	48	flagellar hook-associated protein 2	Methylotenera_mobilis_13
K370DRAFT_0480	200	159	9	7	0	1	translation elongation factor Ts (EF-Ts)	Methylotenera_versatilis_7
U737DRAFT_00129	200	216	9	24	9	6	probable FeS assembly SUF system protein SufT	Methylomonas_sp_LW13
U737DRAFT_00252	200	200	27	34	28	33	nitrogen regulatory protein P-II family	Methylomonas_sp_LW13
A391DRAFT_1183	199	276	80	21	1	2	elongation factor P	Methylotenera_mobilis_13
T449DRAFT_1925	199	238	141	67	57	51	hypothetical protein	Methylobacter_tundripaludum_3132
U737DRAFT_01760	199	187	94	228	196	200	hypothetical protein	Methylomonas_sp_LW13
T449DRAFT_1880	199	189	91	26	13	31	large subunit ribosomal protein L22	Methylobacter_tundripaludum_3132
U737DRAFT_03980	199	199	8	10	4	2	DNA topoisomerase-1	Methylomonas_sp_LW13
K370DRAFT_1474	198	165	51	40	1	1	formaldehyde-activating enzyme	Methylotenera_versatilis_7
T449DRAFT_0902	198	227	501	321	400	358	preprotein translocase subunit SecG	Methylobacter_tundripaludum_3132
U737DRAFT_04390	198	185	282	591	122	204	two-component system, chemotaxis family, response regulator CheV	Methylomonas_sp_LW13
K370DRAFT_2040	198	217	200	207	24	26	prepilin peptidase CpaA	Methylotenera_versatilis_7
U737DRAFT_04028	197	182	4	7	5	4	3-oxoacyl-[acyl-carrier-protein] synthase-3	Methylomonas_sp_LW13
U737DRAFT_03565	197	202	30	85	18	24	Cytochrome c553	Methylomonas_sp_LW13
U737DRAFT_02721	197	207	69	93	67	87	lipopolysaccharide export system protein LptA	Methylomonas_sp_LW13
A391DRAFT_1449	197	223	91	20	3	5	large subunit ribosomal protein L9	Methylotenera_mobilis_13
T449DRAFT_3523	197	199	22	12	17	13	small subunit ribosomal protein S6	Methylobacter_tundripaludum_3132
U737DRAFT_04118	197	191	31	47	21	24	capsular exopolysaccharide family	Methylomonas_sp_LW13
K370DRAFT_2337	195	193	82	51	2	4	translation initiation factor IF-3	Methylotenera_versatilis_7
U737DRAFT_00019	195	191	106	111	8	13	diguanylate cyclase	Methylomonas_sp_LW13
K370DRAFT_0983	195	142	17	15	1	0	ketol-acid reductoisomerase	Methylotenera_versatilis_7
T449DRAFT_0964	194	200	14	10	18	16	ammonium transporter, Amt family	Methylobacter_tundripaludum_3132
K370DRAFT_1335	194	188	193	139	7	13	type IV pilus assembly protein PilY1	Methylotenera_versatilis_7
U737DRAFT_04410	194	192	670	1688	2067	2141	VPLPA-CTERM protein sorting domain-containing protein	Methylomonas_sp_LW13
U737DRAFT_04539	194	196	68	97	54	61	chemotaxis protein MotB	Methylomonas_sp_LW13
T449DRAFT_1906	194	201	167	79	93	90	ribose-phosphate pyrophosphokinase	Methylobacter_tundripaludum_3132
T449DRAFT_1810	194	198	205	99	162	150	tRNA (guanine37-N1)-methyltransferase	Methylobacter_tundripaludum_3132
T449DRAFT_0926	194	217	241	218	510	702	chaperonin GroES	Methylobacter_tundripaludum_3132
U737DRAFT_04275	194	175	76	117	25	33	formylmethanofuran dehydrogenase, subunit A /formyltransferase/hydrolase complex subunit A	Methylomonas_sp_LW13
U737DRAFT_00353	194	177	14	24	5	4	myo-inositol-1(or 4)-monophosphatase	Methylomonas_sp_LW13
U737DRAFT_03304	193	180	25	51	12	14	pyruvate dehydrogenase E2 component (dihydrolipoamide acetyltransferase)	Methylomonas_sp_LW13
U737DRAFT_03977	193	175	151	238	67	93	LysM domain-containing protein	Methylomonas_sp_LW13
U737DRAFT_03151	193	189	19	49	21	30	4-hydroxy-tetrahydrodipicolinate synthase	Methylomonas_sp_LW13
A391DRAFT_2493	193	256	574	1111	138	421	cytochrome c	Methylotenera_mobilis_13
U737DRAFT_00392	192	182	4	13	8	8	cyanate lyase	Methylomonas_sp_LW13
A391DRAFT_2554	191	203	123	44	3	4	SSU ribosomal protein S7P	Methylotenera_mobilis_13
U737DRAFT_03659	191	168	4	5	2	0	1-(5-phosphoribosyl)-5-[(5-phosphoribosylamino)methylideneamino] imidazole-4-carboxamide isomerase	Methylomonas_sp_LW13
U737DRAFT_02282	191	192	29	69	32	36	ATP-binding cassette protein, ChvD family	Methylomonas_sp_LW13
U737DRAFT_01746	191	205	91	241	232	248	TIGR03066 family protein	Methylomonas_sp_LW13
U737DRAFT_01103	191	185	4	4	1	1	nitrite reductase (NADH) large subunit	Methylomonas_sp_LW13
A391DRAFT_1826	191	219	204	284	6	9	anti-sigma-28 factor, FlgM family	Methylotenera_mobilis_13
U737DRAFT_03852	191	179	7	11	2	2	ribosome recycling factor	Methylomonas_sp_LW13
A391DRAFT_0995	191	170	323	165	12	23	cysteine desulfurase	Methylotenera_mobilis_13
T449DRAFT_2213	190	165	35	27	30	37	small subunit ribosomal protein S20	Methylobacter_tundripaludum_3132
U737DRAFT_00085	190	179	4	9	4	3	CDP-glucose 4,6-dehydratase	Methylomonas_sp_LW13
U737DRAFT_02319	190	210	40	72	31	42	hypothetical protein	Methylomonas_sp_LW13
U737DRAFT_03564	189	197	6	6	3	2	thiol:disulfide interchange protein DsbA	Methylomonas_sp_LW13
U737DRAFT_04027	189	188	1	3	2	2	[acyl-carrier-protein] S-malonyltransferase	Methylomonas_sp_LW13
U737DRAFT_00488	189	184	20	45	21	23	molecular chaperone DnaJ	Methylomonas_sp_LW13
T449DRAFT_3655	189	194	89	44	51	44	cytochrome c oxidase subunit 1	Methylobacter_tundripaludum_3132
U737DRAFT_02170	189	177	323	702	436	553	radical SAM additional 4Fe4S-binding SPASM domain-containing protein	Methylomonas_sp_LW13
U737DRAFT_01383	189	197	11	22	7	6	3-oxoacyl-[acyl-carrier-protein] synthase-1	Methylomonas_sp_LW13
K370DRAFT_1846	188	152	4	5	1	2	large subunit ribosomal protein L24	Methylotenera_versatilis_7
U737DRAFT_04536	188	179	197	566	512	599	purine-binding chemotaxis protein CheW	Methylomonas_sp_LW13
T449DRAFT_0484	187	182	169	90	118	108	polyribonucleotide nucleotidyltransferase	Methylobacter_tundripaludum_3132
U737DRAFT_03992	187	167	23	46	17	19	enoyl-[acyl-carrier protein] reductase / trans-2-enoyl-CoA reductase (NAD+)	Methylomonas_sp_LW13
U737DRAFT_01867	187	176	15	27	13	17	hypothetical protein	Methylomonas_sp_LW13
A391DRAFT_1838	186	214	82	122	3	7	flagellar hook-associated protein 3 FlgL	Methylotenera_mobilis_13
U737DRAFT_03102	186	177	49	149	127	135	Protein of unknown function (DUF1097)	Methylomonas_sp_LW13
U737DRAFT_04388	186	174	453	898	173	247	flagellar basal-body rod protein FlgB	Methylomonas_sp_LW13
T449DRAFT_1974	185	167	28	17	21	22	alanine-glyoxylate transaminase / serine-glyoxylate transaminase / serine-pyruvate transaminase	Methylobacter_tundripaludum_3132
K370DRAFT_0859	185	151	253	412	11	10	hypothetical protein	Methylotenera_versatilis_7
U737DRAFT_02449	185	186	6	9	6	4	biopolymer transport protein ExbB	Methylomonas_sp_LW13
U737DRAFT_02554	185	182	12	15	9	4	ATP-dependent RNA helicase RhlB	Methylomonas_sp_LW13
U737DRAFT_02148	185	158	349	572	386	396	flagellin	Methylomonas_sp_LW13
T449DRAFT_3641	185	172	1120	709	824	825	hypothetical protein	Methylobacter_tundripaludum_3132
U737DRAFT_04415	185	184	7	9	5	4	3-isopropylmalate dehydrogenase	Methylomonas_sp_LW13
T449DRAFT_1886	185	215	68	31	26	27	small subunit ribosomal protein S10	Methylobacter_tundripaludum_3132
K370DRAFT_1040	185	167	126	106	17	18	hypothetical protein	Methylotenera_versatilis_7
U737DRAFT_03148	183	184	7	13	3	6	two-component system, NarL family, sensor histidine kinase UhpB	Methylomonas_sp_LW13
U737DRAFT_04383	183	162	422	1004	216	266	flagellar basal-body rod protein FlgG	Methylomonas_sp_LW13
U737DRAFT_01053	183	194	100	199	85	116	Tetratricopeptide repeat-containing protein	Methylomonas_sp_LW13
T449DRAFT_1811	183	172	101	46	44	53	16S rRNA processing protein RimM	Methylobacter_tundripaludum_3132
U737DRAFT_03612	183	170	458	1041	1330	1532	hypothetical protein	Methylomonas_sp_LW13
U737DRAFT_03927	183	170	43	72	25	28	FdhD protein	Methylomonas_sp_LW13
T449DRAFT_3657	182	182	274	152	201	212	cytochrome c oxidase subunit 3	Methylobacter_tundripaludum_3132
A391DRAFT_2539	181	198	39	7	0	0	large subunit ribosomal protein L24	Methylotenera_mobilis_13
K370DRAFT_0505	181	146	31	14	0	0	acyl carrier protein	Methylotenera_versatilis_7
T449DRAFT_0155	181	164	131	171	161	170	acyl carrier protein	Methylobacter_tundripaludum_3132
K370DRAFT_1853	181	174	4	25	3	0	large subunit ribosomal protein L30	Methylotenera_versatilis_7
U737DRAFT_01089	180	193	10	22	6	9	two component transcriptional regulator, LuxR family	Methylomonas_sp_LW13
U737DRAFT_02873	180	181	14	27	8	9	leucyl-tRNA synthetase	Methylomonas_sp_LW13
U737DRAFT_01692	180	167	16	17	1	3	Rhodanese-related sulfurtransferase	Methylomonas_sp_LW13
U737DRAFT_01726	180	161	70	136	36	65	spermidine synthase	Methylomonas_sp_LW13
U737DRAFT_04357	180	188	29	42	9	22	hypothetical protein	Methylomonas_sp_LW13
U737DRAFT_03786	179	199	16	124	50	25	hypothetical protein	Methylomonas_sp_LW13
U737DRAFT_00048	179	181	5	4	2	4	acyl-[acyl-carrier-protein]--UDP-N-acetylglucosamine O-acyltransferase	Methylomonas_sp_LW13
U737DRAFT_04093	179	168	7	10	1	3	ABC-type polysaccharide/polyol phosphate transport system, ATPase component	Methylomonas_sp_LW13
U737DRAFT_02164	178	169	108	165	38	43	Radical SAM superfamily enzyme, MoaA/NifB/PqqE/SkfB family	Methylomonas_sp_LW13
K370DRAFT_0125	177	137	133	75	2	4	nucleoside diphosphate kinase	Methylotenera_versatilis_7
T449DRAFT_2423	177	175	1511	1121	1563	1282	hypothetical protein	Methylobacter_tundripaludum_3132
U737DRAFT_02356	176	172	42	66	19	16	UDP-glucuronate 4-epimerase	Methylomonas_sp_LW13
A391DRAFT_2546	176	203	40	16	3	4	small subunit ribosomal protein S19	Methylotenera_mobilis_13
A3Q3DRAFT_0200	176	205	223	72	35	80	flagellin	Methylotenera_sp_1P1
U737DRAFT_01382	176	190	6	14	2	6	3-hydroxydecanoyl-[acyl-carrier-protein] dehydratase	Methylomonas_sp_LW13
U737DRAFT_04117	176	165	21	36	16	17	Uncharacterized protein involved in exopolysaccharide biosynthesis	Methylomonas_sp_LW13
U737DRAFT_04075	176	180	5	14	1	2	acetyl-CoA carboxylase biotin carboxyl carrier protein	Methylomonas_sp_LW13
U737DRAFT_04418	176	168	7	10	1	2	Adenylate kinase	Methylomonas_sp_LW13
Met42DRAFT_2744	176	256	197	131	141	273	peroxiredoxin (alkyl hydroperoxide reductase subunit C)	Methylophilus_sp_42
U737DRAFT_02177	176	177	27	25	6	12	G/U mismatch-specific uracil-DNA glycosylase	Methylomonas_sp_LW13
U737DRAFT_02184	175	178	43	38	15	13	large subunit ribosomal protein L30	Methylomonas_sp_LW13
U737DRAFT_02823	175	158	17	40	23	16	phosphoglycerate mutase	Methylomonas_sp_LW13
U737DRAFT_03186	175	189	203	310	88	137	hypothetical protein	Methylomonas_sp_LW13
T449DRAFT_3443	175	159	103	54	206	179	Uncharacterized conserved protein, DUF697 family	Methylobacter_tundripaludum_3132
U737DRAFT_04525	175	153	7	8	4	3	Endonuclease, Uma2 family (restriction endonuclease fold)	Methylomonas_sp_LW13
U737DRAFT_02713	175	154	3	5	3	5	UDP-N-acetylglucosamine 1-carboxyvinyltransferase	Methylomonas_sp_LW13
U737DRAFT_04544	175	158	233	341	73	73	two-component system, chemotaxis family, response regulator CheY	Methylomonas_sp_LW13
T449DRAFT_2162	175	168	23	13	12	3	hypothetical protein	Methylobacter_tundripaludum_3132
U737DRAFT_04276	174	157	81	96	12	19	formylmethanofuran dehydrogenase, subunit B	Methylomonas_sp_LW13
U737DRAFT_03288	174	162	40	42	8	15	Heavy-metal resistance	Methylomonas_sp_LW13
U737DRAFT_01510	174	198	1497	3788	3338	4555	flagellar FliL protein	Methylomonas_sp_LW13
U737DRAFT_01419	173	172	80	106	6	16	Glycosyltransferase involved in cell wall bisynthesis	Methylomonas_sp_LW13
U737DRAFT_00131	173	181	72	135	74	111	phosphoglycolate phosphatase	Methylomonas_sp_LW13
T449DRAFT_2588	173	157	84	41	27	30	F-type H+-transporting ATPase subunit a	Methylobacter_tundripaludum_3132
K370DRAFT_1630	173	176	83	112	7	13	small subunit ribosomal protein S15	Methylotenera_versatilis_7
A391DRAFT_2557	173	188	38	15	2	3	DNA-directed RNA polymerase subunit beta	Methylotenera_mobilis_13
U737DRAFT_00357	173	156	17	38	22	21	cysteine desulfurase	Methylomonas_sp_LW13
U737DRAFT_01600	173	183	448	841	209	278	methyl-accepting chemotaxis protein	Methylomonas_sp_LW13
U737DRAFT_04101	173	166	42	99	74	71	malate dehydrogenase	Methylomonas_sp_LW13
T449DRAFT_3372	172	148	247	161	158	213	large subunit ribosomal protein L20	Methylobacter_tundripaludum_3132
U737DRAFT_03128	172	188	26	41	11	22	heme exporter protein A	Methylomonas_sp_LW13
U737DRAFT_02272	172	191	47	90	53	60	N-acetylmuramoyl-L-alanine amidase	Methylomonas_sp_LW13
U737DRAFT_03860	172	159	14	34	12	12	sulfite reductase (NADPH) flavoprotein alpha-component	Methylomonas_sp_LW13
U737DRAFT_03251	171	180	12	17	2	2	O-antigen ligase	Methylomonas_sp_LW13
U737DRAFT_00294	171	166	118	189	33	46	methyl-accepting chemotaxis sensory transducer with TarH sensor	Methylomonas_sp_LW13
U737DRAFT_03548	171	185	45	125	140	136	membrane protein DedA, SNARE-associated domain	Methylomonas_sp_LW13
U737DRAFT_02231	171	184	18	41	27	24	aspartate kinase	Methylomonas_sp_LW13
U737DRAFT_04345	171	169	106	120	59	57	type VI secretion system protein ImpG	Methylomonas_sp_LW13
U737DRAFT_00641	171	165	303	608	359	436	Cyclic nucleotide-binding domain-containing protein	Methylomonas_sp_LW13
A391DRAFT_1085	171	269	63	36	27	32	LSU ribosomal protein L35P	Methylotenera_mobilis_13
U737DRAFT_03249	170	171	35	44	3	3	Peptidoglycan/LPS O-acetylase OafA/YrhL, contains acyltransferase and SGNH-hydrolase domains	Methylomonas_sp_LW13
U737DRAFT_01534	170	162	9	10	5	5	serine protease Do	Methylomonas_sp_LW13
U737DRAFT_03367	170	144	84	118	35	48	twitching motility protein PilT	Methylomonas_sp_LW13
U737DRAFT_02193	170	199	40	46	10	18	large subunit ribosomal protein L29	Methylomonas_sp_LW13
U737DRAFT_00736	170	148	2	4	2	3	histidinol-phosphate aminotransferase	Methylomonas_sp_LW13
K370DRAFT_0691	170	150	131	94	3	2	pilus assembly protein FimV	Methylotenera_versatilis_7
U737DRAFT_00087	169	165	4	5	0	0	Nucleoside-diphosphate-sugar epimerase	Methylomonas_sp_LW13
U737DRAFT_02063	169	151	26	54	21	21	farnesyl diphosphate synthase	Methylomonas_sp_LW13
U737DRAFT_00089	169	158	9	17	8	8	hypothetical protein	Methylomonas_sp_LW13
T449DRAFT_4564	169	146	25	21	5	13	integration host factor subunit beta	Methylobacter_tundripaludum_3132
U737DRAFT_00630	169	172	8	8	6	17	sugar transferase, PEP-CTERM/EpsH1 system associated	Methylomonas_sp_LW13
A391DRAFT_0382	168	197	113	27	3	4	adenosylhomocysteinase	Methylotenera_mobilis_13
U737DRAFT_04394	168	171	135	210	50	52	c-di-GMP-binding flagellar brake protein YcgR, contains PilZNR and PilZ domains	Methylomonas_sp_LW13
U737DRAFT_02251	168	167	32	58	16	22	phosphoribosylformylglycinamidine cyclo-ligase	Methylomonas_sp_LW13
U737DRAFT_03257	168	172	51	108	29	47	putative colanic acid biosysnthesis UDP-glucose lipid carrier transferase	Methylomonas_sp_LW13
U737DRAFT_03848	168	167	4	8	3	5	regulator of sigma E protease	Methylomonas_sp_LW13
U737DRAFT_02370	168	143	14	29	19	10	prolipoprotein diacylglyceryl transferase	Methylomonas_sp_LW13
U737DRAFT_01962	168	153	9	12	7	11	hypothetical protein	Methylomonas_sp_LW13
U737DRAFT_00062	168	179	59	151	50	70	Rhodanese-related sulfurtransferase	Methylomonas_sp_LW13
U737DRAFT_02810	168	158	41	88	43	35	oligoribonuclease	Methylomonas_sp_LW13
T449DRAFT_3292	167	161	123	69	86	92	trigger factor	Methylobacter_tundripaludum_3132
U737DRAFT_01220	166	167	33	107	207	208	nitrite reductase (NADH) small subunit	Methylomonas_sp_LW13
U737DRAFT_00023	166	145	12	19	9	9	starch phosphorylase	Methylomonas_sp_LW13
U737DRAFT_02718	166	211	45	76	41	58	arabinose-5-phosphate isomerase	Methylomonas_sp_LW13
U737DRAFT_04545	166	175	331	652	286	327	RNA polymerase sigma factor for flagellar operon FliA	Methylomonas_sp_LW13
U737DRAFT_04527	166	156	7	15	7	9	pyrroloquinoline quinone biosynthesis protein E	Methylomonas_sp_LW13
K370DRAFT_1412	166	135	37	27	3	2	Uncaracterized surface protein containing fasciclin (FAS1) repeats	Methylotenera_versatilis_7
K370DRAFT_1834	165	120	5	4	0	0	SSU ribosomal protein S10P	Methylotenera_versatilis_7
A391DRAFT_2561	165	164	50	9	1	0	LSU ribosomal protein L11P	Methylotenera_mobilis_13
U737DRAFT_00617	165	171	72	144	68	77	exonuclease SbcC	Methylomonas_sp_LW13
U737DRAFT_00443	165	149	13	20	12	12	signal peptidase I	Methylomonas_sp_LW13
U737DRAFT_01129	165	159	50	120	88	81	aconitase	Methylomonas_sp_LW13
U737DRAFT_03245	165	149	13	18	4	5	Glycosyltransferase involved in cell wall bisynthesis	Methylomonas_sp_LW13
U737DRAFT_01766	165	146	52	58	23	30	hypothetical protein	Methylomonas_sp_LW13
K370DRAFT_1961	165	145	202	147	13	14	Cytochrome c5	Methylotenera_versatilis_7
U737DRAFT_02809	164	151	10	18	5	6	STE24 endopeptidase	Methylomonas_sp_LW13
U737DRAFT_03396	164	165	19	28	9	12	tRNA-2-methylthio-N6-dimethylallyladenosine synthase	Methylomonas_sp_LW13
K370DRAFT_1514	164	134	10	7	1	0	F-type H+-transporting ATPase subunit a	Methylotenera_versatilis_7
U737DRAFT_02215	164	163	279	528	176	220	ATP-dependent Clp protease ATP-binding subunit ClpA	Methylomonas_sp_LW13
A391DRAFT_2532	163	209	26	12	2	0	large subunit ribosomal protein L30	Methylotenera_mobilis_13
T449DRAFT_2589	163	163	44	23	37	24	F-type H+-transporting ATPase subunit c	Methylobacter_tundripaludum_3132
U737DRAFT_02722	163	180	44	78	33	43	lipopolysaccharide export system ATP-binding protein	Methylomonas_sp_LW13
U737DRAFT_03248	163	170	39	43	7	11	Methyltransferase domain-containing protein	Methylomonas_sp_LW13
U737DRAFT_01754	163	155	119	133	10	12	flagellar assembly factor FliW	Methylomonas_sp_LW13
A391DRAFT_2371	162	188	96	24	0	0	large subunit ribosomal protein L21	Methylotenera_mobilis_13
U737DRAFT_04274	162	167	58	125	46	61	formylmethanofuran-tetrahydromethanopterin formyltransferase /formyltransferase/hydrolase complex subunit D	Methylomonas_sp_LW13
U737DRAFT_03140	162	163	11	23	10	6	chorismate mutase	Methylomonas_sp_LW13
U737DRAFT_02165	162	162	179	324	194	193	pyruvate dehydrogenase E1 component beta subunit	Methylomonas_sp_LW13
U737DRAFT_03935	161	157	26	23	4	17	intracellular septation protein	Methylomonas_sp_LW13
U737DRAFT_03253	161	168	45	60	18	22	Spore maturation protein CgeB	Methylomonas_sp_LW13
U737DRAFT_03606	161	144	76	189	42	61	hypothetical protein	Methylomonas_sp_LW13
U737DRAFT_03404	161	144	29	60	16	19	1,4-alpha-glucan branching enzyme	Methylomonas_sp_LW13
K370DRAFT_1720	161	119	57	33	3	2	vitamin B12 transporter	Methylotenera_versatilis_7
U737DRAFT_00769	161	159	7	7	3	1	succinyldiaminopimelate desuccinylase	Methylomonas_sp_LW13
K370DRAFT_0916	160	144	24	23	2	4	peptidyl-prolyl cis-trans isomerase C	Methylotenera_versatilis_7
T449DRAFT_1310	160	126	357	224	333	361	iron-sulfur cluster insertion protein	Methylobacter_tundripaludum_3132
U737DRAFT_01709	160	160	17	32	16	22	cell division protein FtsA	Methylomonas_sp_LW13
T449DRAFT_3030	160	151	354	241	482	478	molecular chaperone DnaK	Methylobacter_tundripaludum_3132
U737DRAFT_00487	159	163	9	21	11	9	dihydrodipicolinate reductase	Methylomonas_sp_LW13
U737DRAFT_04374	159	172	38	59	4	8	hypothetical protein	Methylomonas_sp_LW13
U737DRAFT_03145	159	147	284	526	201	304	methyl-accepting chemotaxis protein	Methylomonas_sp_LW13
U737DRAFT_04026	159	142	3	2	1	1	3-oxoacyl-[acyl-carrier-protein] reductase	Methylomonas_sp_LW13
A391DRAFT_0536	159	226	189	242	44	71	hypothetical protein	Methylotenera_mobilis_13
U737DRAFT_03139	158	149	6	5	2	3	histidinol-phosphate aminotransferase	Methylomonas_sp_LW13
U737DRAFT_03050	158	162	207	305	33	61	DNA-binding transcriptional regulator, MerR family	Methylomonas_sp_LW13
T449DRAFT_4404	158	144	26	5	7	6	HDIG domain-containing protein	Methylobacter_tundripaludum_3132
U737DRAFT_02551	157	164	26	42	20	25	putative ATP-binding cassette transporter	Methylomonas_sp_LW13
U737DRAFT_01156	157	200	310	759	488	938	ferrous iron transport protein A	Methylomonas_sp_LW13
U737DRAFT_00440	157	145	4	10	5	4	GTP-binding protein Era	Methylomonas_sp_LW13
U737DRAFT_00610	156	142	3	4	1	2	phosphoribosylaminoimidazolecarboxamide formyltransferase / IMP cyclohydrolase	Methylomonas_sp_LW13
U737DRAFT_02393	156	137	56	110	66	60	succinate dehydrogenase subunit A	Methylomonas_sp_LW13
U737DRAFT_00180	156	154	129	230	164	211	phospholipid-binding lipoprotein MlaA	Methylomonas_sp_LW13
U737DRAFT_02526	155	142	9	16	6	3	ribonuclease PH	Methylomonas_sp_LW13
T449DRAFT_1287	155	156	124	71	120	112	tol-pal system protein YbgF	Methylobacter_tundripaludum_3132
A391DRAFT_2443	155	197	345	326	22	34	bacterioferritin	Methylotenera_mobilis_13
U737DRAFT_00751	155	158	17	47	51	43	selenium-binding protein 1	Methylomonas_sp_LW13
A391DRAFT_1858	155	185	97	199	44	74	flagellar protein FlaG	Methylotenera_mobilis_13
K370DRAFT_0677	154	137	76	92	3	3	ATP-dependent Clp protease ATP-binding subunit ClpX	Methylotenera_versatilis_7
U737DRAFT_03541	154	137	272	478	144	183	two-component system, chemotaxis family, sensor kinase CheA	Methylomonas_sp_LW13
T449DRAFT_1827	154	130	2322	1261	8966	7014	flagellin	Methylobacter_tundripaludum_3132
U737DRAFT_03726	154	153	7	10	2	2	tryptophan synthase, alpha chain	Methylomonas_sp_LW13
U737DRAFT_03227	154	159	26	76	30	38	DNA-binding transcriptional regulator, MarR family	Methylomonas_sp_LW13
U737DRAFT_03459	154	160	17	19	16	13	ATP-dependent HslUV protease, peptidase subunit HslV	Methylomonas_sp_LW13
U737DRAFT_00568	154	150	39	71	19	26	hypothetical protein	Methylomonas_sp_LW13
U737DRAFT_03276	153	168	26	42	13	6	hypothetical protein	Methylomonas_sp_LW13
U737DRAFT_01905	153	148	95	175	111	127	glucosamine--fructose-6-phosphate aminotransferase (isomerizing)	Methylomonas_sp_LW13
T449DRAFT_2941	153	146	232	272	683	784	ferredoxin	Methylobacter_tundripaludum_3132
U737DRAFT_04264	152	142	63	103	30	46	Predicted dehydrogenase	Methylomonas_sp_LW13
U737DRAFT_03458	152	151	6	10	2	3	ATP-dependent HslUV protease ATP-binding subunit HslU	Methylomonas_sp_LW13
U737DRAFT_00611	152	136	5	2	1	3	phosphoribosylamine--glycine ligase	Methylomonas_sp_LW13
U737DRAFT_04077	152	155	5	5	4	3	ribosomal protein L11 methyltransferase	Methylomonas_sp_LW13
T449DRAFT_4452	152	140	236	135	215	231	methylene-tetrahydromethanopterin dehydrogenase	Methylobacter_tundripaludum_3132
U737DRAFT_04270	152	152	83	185	139	163	hypothetical protein	Methylomonas_sp_LW13
U737DRAFT_00549	152	163	20	42	33	33	transcription elongation factor GreA	Methylomonas_sp_LW13
K370DRAFT_1402	152	112	60	59	4	5	6-phosphogluconate dehydrogenase	Methylotenera_versatilis_7
U737DRAFT_02225	152	148	10	15	8	6	alanyl-tRNA synthetase	Methylomonas_sp_LW13
U737DRAFT_01420	152	173	70	116	31	39	methyltransferase, FkbM family	Methylomonas_sp_LW13
U737DRAFT_02498	151	137	106	121	14	24	Predicted GTPase	Methylomonas_sp_LW13
U737DRAFT_03273	151	152	5	6	4	5	cation:H+ antiporter	Methylomonas_sp_LW13
U737DRAFT_00235	151	135	14	33	17	15	6-phosphogluconate dehydratase	Methylomonas_sp_LW13
U737DRAFT_03723	151	146	14	32	26	24	DedD protein	Methylomonas_sp_LW13
U737DRAFT_02299	151	170	545	1111	571	646	flagellar assembly protein FliH	Methylomonas_sp_LW13
U737DRAFT_03443	151	134	55	127	124	127	hypothetical protein	Methylomonas_sp_LW13
T449DRAFT_3930	150	151	73	46	93	74	peptidyl-prolyl cis-trans isomerase B (cyclophilin B)	Methylobacter_tundripaludum_3132
U737DRAFT_04384	150	151	602	1669	820	895	flagellar basal-body rod protein FlgF	Methylomonas_sp_LW13
U737DRAFT_03386	150	163	25	47	11	18	biopolymer transport protein TolQ	Methylomonas_sp_LW13
U737DRAFT_01705	150	149	12	24	9	14	UDP-N-acetylmuramate--L-alanine ligase	Methylomonas_sp_LW13
U737DRAFT_04074	150	169	5	19	1	1	3-dehydroquinate dehydratase	Methylomonas_sp_LW13
K370DRAFT_1230	150	133	9	8	1	3	hypothetical protein	Methylotenera_versatilis_7
U737DRAFT_00569	150	161	75	176	94	143	Uncharacterized lipoprotein NlpE involved in copper resistance	Methylomonas_sp_LW13
U737DRAFT_04375	150	160	34	70	11	18	nicotinamide-nucleotide adenylyltransferase	Methylomonas_sp_LW13
U737DRAFT_01680	150	146	342	407	154	190	type IV pilus assembly protein PilP	Methylomonas_sp_LW13
K370DRAFT_1631	149	118	18	18	3	2	polyribonucleotide nucleotidyltransferase	Methylotenera_versatilis_7
A391DRAFT_2525	149	202	54	12	2	0	SSU ribosomal protein S11P	Methylotenera_mobilis_13
U737DRAFT_03018	149	136	7	11	12	8	MFS transporter, NNP family, nitrate/nitrite transporter	Methylomonas_sp_LW13
U737DRAFT_00631	149	151	10	21	14	19	FemAB-related protein, PEP-CTERM system-associated	Methylomonas_sp_LW13
A391DRAFT_0230	149	175	41	18	4	6	F-type H+-transporting ATPase subunit a	Methylotenera_mobilis_13
U737DRAFT_03136	149	148	6	7	0	0	cytidylate kinase	Methylomonas_sp_LW13
K370DRAFT_1773	149	150	250	206	2	4	murein-DD-endopeptidase. Serine peptidase. MEROPS family S11	Methylotenera_versatilis_7
U737DRAFT_02497	149	138	56	73	13	15	50S ribosome-binding GTPase	Methylomonas_sp_LW13
K370DRAFT_1943	149	126	62	34	1	6	Uncharacterized membrane protein	Methylotenera_versatilis_7
K370DRAFT_1822	149	106	5	6	0	0	preprotein translocase subunit SecE	Methylotenera_versatilis_7
T449DRAFT_0499	148	152	58	30	40	29	Na+-transporting NADH:ubiquinone oxidoreductase subunit B	Methylobacter_tundripaludum_3132
A391DRAFT_0261	148	167	51	25	6	11	glutamate synthase (NADPH/NADH) large chain	Methylotenera_mobilis_13
A391DRAFT_2067	148	195	52	21	0	1	hypothetical protein	Methylotenera_mobilis_13
U737DRAFT_00092	148	146	6	10	2	2	glucose-1-phosphate thymidylyltransferase	Methylomonas_sp_LW13
U737DRAFT_01137	148	140	105	178	52	61	hypothetical protein	Methylomonas_sp_LW13
U737DRAFT_02807	148	145	13	20	6	8	2-oxoisovalerate dehydrogenase E1 component	Methylomonas_sp_LW13
U737DRAFT_03946	148	138	4	8	3	4	2-isopropylmalate synthase	Methylomonas_sp_LW13
K370DRAFT_1241	148	147	18	10	2	0	16S rRNA processing protein RimM	Methylotenera_versatilis_7
U737DRAFT_00233	148	135	10	27	10	9	glucose-6-phosphate 1-dehydrogenase	Methylomonas_sp_LW13
U737DRAFT_00943	148	146	51	69	25	25	iron complex outermembrane recepter protein	Methylomonas_sp_LW13
U737DRAFT_00065	148	137	21	33	10	12	putative protease	Methylomonas_sp_LW13
U737DRAFT_00251	147	163	8	11	8	11	ammonium transporter, Amt family	Methylomonas_sp_LW13
U737DRAFT_00193	147	124	334	175	25	312	biopolymer transport protein ExbB	Methylomonas_sp_LW13
K370DRAFT_1061	147	125	14	8	0	2	large subunit ribosomal protein L27	Methylotenera_versatilis_7
U737DRAFT_00618	147	152	6	8	2	3	hypothetical protein	Methylomonas_sp_LW13
U737DRAFT_02331	147	143	6	7	6	5	dihydroxy-acid dehydratase	Methylomonas_sp_LW13
U737DRAFT_01068	147	143	14	36	10	20	hypothetical protein	Methylomonas_sp_LW13
U737DRAFT_02098	147	160	4	8	3	2	N-acyl amino acid synthase, PEP-CTERM/exosortase system-associated	Methylomonas_sp_LW13
U737DRAFT_00702	146	126	4	12	5	7	GTP-binding protein	Methylomonas_sp_LW13
U737DRAFT_04111	146	150	4	12	2	6	hypothetical protein	Methylomonas_sp_LW13
A391DRAFT_2534	146	177	42	14	4	3	large subunit ribosomal protein L18	Methylotenera_mobilis_13
U737DRAFT_04356	145	137	67	94	25	36	FHA domain protein	Methylomonas_sp_LW13
K370DRAFT_0105	145	113	14	13	2	0	GTP-binding protein	Methylotenera_versatilis_7
A391DRAFT_2370	145	208	73	39	5	17	LSU ribosomal protein L27P	Methylotenera_mobilis_13
U737DRAFT_01743	144	135	30	83	32	33	leucyl aminopeptidase	Methylomonas_sp_LW13
U737DRAFT_02908	144	141	19	45	8	16	hypothetical protein	Methylomonas_sp_LW13
U737DRAFT_01244	144	149	102	200	29	36	protein of unknown function (DUF4301)	Methylomonas_sp_LW13
A3Q3DRAFT_2467	144	192	46	49	24	21	VPLPA-CTERM protein sorting domain-containing protein	Methylotenera_sp_1P1
A3Q3DRAFT_1484	144	184	222	145	65	128	cytochrome c-L	Methylotenera_sp_1P1
A391DRAFT_0262	144	173	54	27	6	9	glutamate synthase (NADPH/NADH) small chain	Methylotenera_mobilis_13
U737DRAFT_04355	144	136	73	112	30	47	type VI secretion system protein ImpJ	Methylomonas_sp_LW13
A391DRAFT_2555	143	164	72	17	2	5	SSU ribosomal protein S12P	Methylotenera_mobilis_13
T449DRAFT_3120	143	131	281	215	241	264	molecular chaperone HtpG	Methylobacter_tundripaludum_3132
U737DRAFT_01153	143	199	7	9	3	3	hypothetical protein	Methylomonas_sp_LW13
U737DRAFT_03149	143	137	5	9	6	9	phosphoribosylformylglycinamidine synthase	Methylomonas_sp_LW13
U737DRAFT_04494	143	151	20	38	16	17	Uncharacterized conserved protein, contains ferritin-like DUF455 domain	Methylomonas_sp_LW13
U737DRAFT_00091	143	137	19	44	10	18	dTDP-4-dehydrorhamnose 3,5-epimerase	Methylomonas_sp_LW13
T449DRAFT_0498	143	157	81	23	37	31	Na+-transporting NADH:ubiquinone oxidoreductase subunit C	Methylobacter_tundripaludum_3132
T449DRAFT_4467	142	145	20	12	7	9	enolase	Methylobacter_tundripaludum_3132
K370DRAFT_0613	142	100	0	0	0	0	hypothetical protein	Methylotenera_versatilis_7
U737DRAFT_02712	142	126	3	5	2	1	ATP phosphoribosyltransferase	Methylomonas_sp_LW13
A391DRAFT_0335	142	169	211	69	3	10	ribulose-phosphate 3-epimerase	Methylotenera_mobilis_13
U737DRAFT_02169	142	136	244	465	201	215	UDP-glucose 4-epimerase	Methylomonas_sp_LW13
U737DRAFT_04081	142	136	23	31	12	20	hypothetical protein	Methylomonas_sp_LW13
K370DRAFT_1169	142	134	66	62	1	4	thioredoxin	Methylotenera_versatilis_7
U737DRAFT_00964	142	126	17	30	11	12	sulfate adenylyltransferase subunit 2	Methylomonas_sp_LW13
A391DRAFT_1766	142	192	366	152	13	16	hypothetical protein	Methylotenera_mobilis_13
K370DRAFT_1626	141	116	50	47	2	3	NusA antitermination factor	Methylotenera_versatilis_7
U737DRAFT_00545	141	135	32	58	25	28	phosphoglucosamine mutase	Methylomonas_sp_LW13
K370DRAFT_1476	141	148	4	1	0	0	putative oxidoreductase	Methylotenera_versatilis_7
A391DRAFT_1490	141	181	149	69	1	2	acyl carrier protein	Methylotenera_mobilis_13
A391DRAFT_1253	141	153	112	39	3	5	phosphoenolpyruvate synthase	Methylotenera_mobilis_13
T449DRAFT_0500	141	139	87	49	55	52	Na+-transporting NADH:ubiquinone oxidoreductase subunit A	Methylobacter_tundripaludum_3132
U737DRAFT_04386	141	130	439	879	162	217	flagellar basal-body rod modification protein FlgD	Methylomonas_sp_LW13
U737DRAFT_02295	141	135	344	619	333	339	two-component system, response regulator FlrC	Methylomonas_sp_LW13
K370DRAFT_1867	141	136	8	8	0	0	LSU ribosomal protein L28P	Methylotenera_versatilis_7
U737DRAFT_00457	141	142	5	6	2	3	23S rRNA (adenine2503-C2)-methyltransferase	Methylomonas_sp_LW13
U737DRAFT_03240	141	132	12	33	13	17	citrate synthase	Methylomonas_sp_LW13
T449DRAFT_3374	140	132	236	126	40	44	translation initiation factor IF-3	Methylobacter_tundripaludum_3132
U737DRAFT_01473	140	124	13	48	20	35	DNA-directed RNA polymerase subunit omega	Methylomonas_sp_LW13
U737DRAFT_03617	140	139	14	21	9	10	uroporphyrin-3 C-methyltransferase	Methylomonas_sp_LW13
U737DRAFT_02389	140	149	94	225	99	111	citrate synthase	Methylomonas_sp_LW13
U737DRAFT_00668	140	141	36	63	13	16	hypothetical protein	Methylomonas_sp_LW13
T449DRAFT_2844	140	137	101	46	22	27	large subunit ribosomal protein L31	Methylobacter_tundripaludum_3132
U737DRAFT_02065	140	130	8	12	0	7	Methylase involved in ubiquinone/menaquinone biosynthesis	Methylomonas_sp_LW13
U737DRAFT_02345	140	137	13	24	10	12	tRNA pseudouridine55 synthase	Methylomonas_sp_LW13
U737DRAFT_00192	140	112	496	251	36	347	protein TonB	Methylomonas_sp_LW13
U737DRAFT_02167	139	135	249	445	155	177	rfaE bifunctional protein, domain I/rfaE bifunctional protein, domain II	Methylomonas_sp_LW13
K370DRAFT_0892	139	113	9	4	0	1	Protein of unknown function DUF58	Methylotenera_versatilis_7
K370DRAFT_0487	139	121	67	49	3	2	Beta-barrel assembly machine subunit BamA	Methylotenera_versatilis_7
U737DRAFT_03663	139	114	6	5	2	2	Fatty acid desaturase	Methylomonas_sp_LW13
T449DRAFT_0485	139	116	743	596	948	1071	small subunit ribosomal protein S15	Methylobacter_tundripaludum_3132
U737DRAFT_03574	139	121	26	54	19	19	valyl-tRNA synthetase	Methylomonas_sp_LW13
U737DRAFT_03896	139	158	29	83	54	46	Predicted arabinose efflux permease, MFS family	Methylomonas_sp_LW13
U737DRAFT_03218	138	143	12	11	3	3	orotate phosphoribosyltransferase	Methylomonas_sp_LW13
K370DRAFT_1515	138	153	25	23	4	1	ATP synthase protein I	Methylotenera_versatilis_7
U737DRAFT_03721	138	135	13	25	20	16	amidophosphoribosyltransferase	Methylomonas_sp_LW13
A391DRAFT_1263	138	171	41	10	1	2	3-hexulose-6-phosphate synthase	Methylotenera_mobilis_13
A391DRAFT_0236	138	155	41	21	3	6	F-type H+-transporting ATPase subunit beta	Methylotenera_mobilis_13
U737DRAFT_02765	138	130	75	165	74	93	molybdenum storage protein	Methylomonas_sp_LW13
T449DRAFT_4400	137	146	5	2	5	2	methyl-accepting chemotaxis protein	Methylobacter_tundripaludum_3132
A391DRAFT_0088	137	172	24	12	4	6	PAS domain S-box-containing protein	Methylotenera_mobilis_13
T449DRAFT_1652	137	130	125	68	98	100	preprotein translocase subunit SecA	Methylobacter_tundripaludum_3132
U737DRAFT_00319	137	144	39	96	44	50	DNA segregation ATPase FtsK/SpoIIIE, S-DNA-T family	Methylomonas_sp_LW13
U737DRAFT_03730	137	178	23	79	88	64	Uncharacterized membrane protein	Methylomonas_sp_LW13
U737DRAFT_03407	137	141	46	89	38	42	4-alpha-glucanotransferase	Methylomonas_sp_LW13
U737DRAFT_02872	136	129	21	37	18	11	LPS-assembly lipoprotein	Methylomonas_sp_LW13
U737DRAFT_03549	136	134	74	123	139	119	hypothetical protein	Methylomonas_sp_LW13
U737DRAFT_00709	136	135	32	55	14	20	type IV pilus assembly protein PilB	Methylomonas_sp_LW13
U737DRAFT_01502	135	116	10	16	9	15	biotin synthase	Methylomonas_sp_LW13
Ga0181119_1386	135	160	83	111	75	72	hypothetical protein	Flavobacterium_sp_11
T449DRAFT_2574	135	114	813	525	592	556	hemoglobin	Methylobacter_tundripaludum_3132
U737DRAFT_00460	135	125	1	7	2	4	Putative negative regulator of RcsB-dependent stress response	Methylomonas_sp_LW13
U737DRAFT_02514	135	124	15	30	10	11	Isoleucyl-tRNA synthetase	Methylomonas_sp_LW13
U737DRAFT_01682	135	130	193	333	126	310	type IV pilus assembly protein PilN	Methylomonas_sp_LW13
U737DRAFT_03381	135	138	19	32	10	10	DNA-binding regulatory protein, YebC/PmpR family	Methylomonas_sp_LW13
U737DRAFT_01678	135	136	5	8	2	4	diaminopimelate decarboxylase	Methylomonas_sp_LW13
T449DRAFT_4196	135	116	144	77	89	120	Fe-S cluster assembly protein SufB	Methylobacter_tundripaludum_3132
K370DRAFT_0562	135	97	175	187	20	14	hypothetical protein	Methylotenera_versatilis_7
U737DRAFT_04035	134	126	114	220	64	78	formate-dependent phosphoribosylglycinamide formyltransferase	Methylomonas_sp_LW13
U737DRAFT_00590	134	131	26	42	12	11	cysteinyl-tRNA synthetase	Methylomonas_sp_LW13
U737DRAFT_03561	134	122	11	13	3	6	hypothetical protein	Methylomonas_sp_LW13
K370DRAFT_1231	134	120	10	9	0	0	Protein of unknown function (DUF3144)	Methylotenera_versatilis_7
Ga0181119_0454	134	123	41	29	16	14	hypothetical protein	Flavobacterium_sp_11
U737DRAFT_01522	134	135	14	19	14	14	NAD(P) transhydrogenase subunit beta	Methylomonas_sp_LW13
U737DRAFT_04342	134	126	63	66	24	33	hypothetical protein	Methylomonas_sp_LW13
A391DRAFT_2556	134	145	59	40	4	10	DNA-directed RNA polymerase subunit beta'	Methylotenera_mobilis_13
K370DRAFT_1035	134	91	43	26	1	0	preprotein translocase subunit SecB	Methylotenera_versatilis_7
A391DRAFT_0200	134	158	164	89	7	12	formaldehyde-activating enzyme	Methylotenera_mobilis_13
U737DRAFT_01517	133	142	17	30	8	11	beta-RFAP synthase	Methylomonas_sp_LW13
U737DRAFT_03979	133	154	22	38	22	32	Smg protein	Methylomonas_sp_LW13
K370DRAFT_2256	133	117	89	106	14	5	FKBP-type peptidyl-prolyl cis-trans isomerase SlyD	Methylotenera_versatilis_7
A391DRAFT_2349	133	159	107	37	2	5	cytochrome c oxidase cbb3-type subunit 1	Methylotenera_mobilis_13
U737DRAFT_01827	133	213	36	144	58	75	phosphoribosyl-ATP pyrophosphatase	Methylomonas_sp_LW13
U737DRAFT_02324	132	157	35	69	38	29	putative (di)nucleoside polyphosphate hydrolase	Methylomonas_sp_LW13
U737DRAFT_03581	132	118	13	23	6	7	glucose-6-phosphate isomerase	Methylomonas_sp_LW13
U737DRAFT_01149	132	113	8	14	4	5	aspartate aminotransferase	Methylomonas_sp_LW13
U737DRAFT_02531	132	126	10	19	11	12	Sulfate permease, MFS superfamily	Methylomonas_sp_LW13
U737DRAFT_01041	132	128	73	161	89	98	succinyl-CoA synthetase beta subunit	Methylomonas_sp_LW13
U737DRAFT_04436	132	123	19	28	10	9	tyrosyl-tRNA synthetase	Methylomonas_sp_LW13
U737DRAFT_04382	132	118	400	891	283	305	flagellar L-ring protein precursor FlgH	Methylomonas_sp_LW13
A391DRAFT_2587	131	156	64	30	2	1	3-hexulose-6-phosphate synthase	Methylotenera_mobilis_13
U737DRAFT_04107	131	131	5	8	4	5	lipoprotein-releasing system permease protein	Methylomonas_sp_LW13
K370DRAFT_1119	131	96	17	12	1	1	inorganic pyrophosphatase	Methylotenera_versatilis_7
U737DRAFT_01795	131	120	23	61	22	30	glycyl-tRNA synthetase beta chain	Methylomonas_sp_LW13
T449DRAFT_3537	131	107	892	522	292	292	hypothetical protein	Methylobacter_tundripaludum_3132
U737DRAFT_04422	131	122	73	163	96	107	Cytochrome c, mono- and diheme variants	Methylomonas_sp_LW13
U737DRAFT_04555	131	136	174	382	99	126	flagellar motor switch protein FliM	Methylomonas_sp_LW13
K370DRAFT_1290	131	115	88	70	0	6	ribulose-5-phosphate 3-epimerase (EC 5.1.3.1)	Methylotenera_versatilis_7
K370DRAFT_1627	131	110	40	27	2	3	bacterial translation initiation factor 2 (bIF-2)	Methylotenera_versatilis_7
A391DRAFT_2007	131	141	243	132	8	15	aldehyde dehydrogenase	Methylotenera_mobilis_13
U737DRAFT_02332	131	122	13	22	49	53	SH3 domain protein	Methylomonas_sp_LW13
U737DRAFT_03397	131	130	5	7	2	4	phosphate starvation-inducible protein PhoH	Methylomonas_sp_LW13
U737DRAFT_02657	131	148	33	94	42	62	Protein of unknown function (DUF2782)	Methylomonas_sp_LW13
U737DRAFT_00643	131	123	51	65	6	10	two-component system, NtrC family, response regulator	Methylomonas_sp_LW13
U737DRAFT_02538	131	134	19	37	18	18	NADH-quinone oxidoreductase subunit M	Methylomonas_sp_LW13
U737DRAFT_04108	131	120	11	38	35	32	Fur family transcriptional regulator, ferric uptake regulator	Methylomonas_sp_LW13
U737DRAFT_03146	130	120	103	187	31	31	HD-like signal output (HDOD) domain, no enzymatic activity	Methylomonas_sp_LW13
U737DRAFT_00461	130	134	2	3	4	2	Beta-barrel assembly machine subunit BamB	Methylomonas_sp_LW13
U737DRAFT_01786	130	126	6	14	7	9	methionine synthase (B12-dependent)	Methylomonas_sp_LW13
U737DRAFT_00899	130	109	4	7	4	5	Nucleoside-diphosphate-sugar epimerase	Methylomonas_sp_LW13
U737DRAFT_00594	130	135	102	216	85	110	sugar transferase, PEP-CTERM system associated/exopolysaccharide biosynthesis polyprenyl glycosylphosphotransferase	Methylomonas_sp_LW13
K370DRAFT_0602	130	96	33	48	1	2	azurin	Methylotenera_versatilis_7
K370DRAFT_1788	130	105	43	48	2	2	phospholipid transport system substrate-binding protein	Methylotenera_versatilis_7
A391DRAFT_1320	129	154	464	337	6	14	Outer membrane receptor proteins, mostly Fe transport	Methylotenera_mobilis_13
U737DRAFT_03628	129	132	10	29	13	17	Anthranilate phosphoribosyltransferase	Methylomonas_sp_LW13
U737DRAFT_01694	129	114	3	3	3	2	glycerol-3-phosphate dehydrogenase (NAD(P)+)	Methylomonas_sp_LW13
A391DRAFT_2551	129	159	23	12	0	0	SSU ribosomal protein S10P	Methylotenera_mobilis_13
A391DRAFT_1281	129	159	93	42	0	3	ATP-dependent Clp protease ATP-binding subunit ClpX	Methylotenera_mobilis_13
K370DRAFT_0316	129	131	80	53	1	3	polysaccharide export outer membrane protein	Methylotenera_versatilis_7
U737DRAFT_00080	128	125	3	3	0	2	hypothetical protein	Methylomonas_sp_LW13
A3Q3DRAFT_0189	128	145	107	63	20	42	OmpA-OmpF porin, OOP family	Methylotenera_sp_1P1
K370DRAFT_0314	128	130	120	90	5	4	transcriptional regulator EpsA	Methylotenera_versatilis_7
U737DRAFT_00130	128	118	13	11	3	6	NAD(P)-dependent dehydrogenase, short-chain alcohol dehydrogenase family	Methylomonas_sp_LW13
U737DRAFT_02477	128	130	35	63	15	16	hypothetical protein	Methylomonas_sp_LW13
U737DRAFT_02467	128	124	26	60	21	19	anthranilate synthase component 1	Methylomonas_sp_LW13
U737DRAFT_03272	128	122	3	4	1	2	hypothetical protein	Methylomonas_sp_LW13
K370DRAFT_1338	128	135	604	427	16	24	type IV pilus assembly protein PilV	Methylotenera_versatilis_7
T449DRAFT_3560	128	130	23	17	23	20	pyrophosphate--fructose-6-phosphate 1-phosphotransferase	Methylobacter_tundripaludum_3132
K370DRAFT_0940	128	107	18	8	1	0	biopolymer transport protein ExbB	Methylotenera_versatilis_7
U737DRAFT_02944	128	131	135	240	36	101	hypothetical protein	Methylomonas_sp_LW13
A391DRAFT_1280	128	137	94	45	1	5	ATP-dependent Clp protease, protease subunit	Methylotenera_mobilis_13
U737DRAFT_03138	128	134	2	2	1	1	prephenate dehydrogenase	Methylomonas_sp_LW13
K370DRAFT_1322	128	95	71	51	3	3	rod shape-determining protein MreB	Methylotenera_versatilis_7
A391DRAFT_0615	128	141	272	179	29	63	formate dehydrogenase alpha subunit	Methylotenera_mobilis_13
T449DRAFT_4151	128	125	37	11	5	6	MoxR-like ATPase	Methylobacter_tundripaludum_3132
U737DRAFT_02394	128	114	32	55	19	27	succinate dehydrogenase / fumarate reductase iron-sulfur subunit	Methylomonas_sp_LW13
U737DRAFT_03630	128	113	45	79	36	39	zinc protease	Methylomonas_sp_LW13
U737DRAFT_03544	128	123	206	352	48	78	methyl-accepting chemotaxis protein	Methylomonas_sp_LW13
U737DRAFT_01236	128	120	3	4	1	1	Protein of unknown function (DUF3581)	Methylomonas_sp_LW13
U737DRAFT_03658	127	136	4	1	0	3	glutamine amidotransferase	Methylomonas_sp_LW13
K370DRAFT_1339	127	100	994	582	70	58	type IV fimbrial biogenesis protein FimT	Methylotenera_versatilis_7
U737DRAFT_02833	127	119	16	30	13	15	ribosomal protein S12 methylthiotransferase	Methylomonas_sp_LW13
U737DRAFT_02717	127	121	5	17	9	8	phospholipid/cholesterol/gamma-HCH transport system ATP-binding protein	Methylomonas_sp_LW13
T449DRAFT_0179	127	115	606	444	718	579	cytochrome c peroxidase	Methylobacter_tundripaludum_3132
U737DRAFT_00340	127	105	3	4	2	1	ATP-dependent RNA helicase RhlE	Methylomonas_sp_LW13
U737DRAFT_03540	127	107	197	326	91	104	PAS domain S-box-containing protein	Methylomonas_sp_LW13
K370DRAFT_2071	126	117	81	74	2	3	phospholipid-binding lipoprotein MlaA	Methylotenera_versatilis_7
T449DRAFT_0966	126	131	3	3	4	5	Putative beta-barrel porin-2, OmpL-like. bbp2	Methylobacter_tundripaludum_3132
U737DRAFT_01707	126	129	11	22	12	11	D-alanine-D-alanine ligase	Methylomonas_sp_LW13
U737DRAFT_03244	126	112	14	30	5	9	Pectate lyase	Methylomonas_sp_LW13
U737DRAFT_04556	126	118	240	502	154	228	flagellar FliL protein	Methylomonas_sp_LW13
U737DRAFT_00382	126	105	2	7	3	2	ATPase components of ABC transporters with duplicated ATPase domains	Methylomonas_sp_LW13
U737DRAFT_02408	126	114	166	251	123	142	chromosome partitioning protein	Methylomonas_sp_LW13
U737DRAFT_01162	126	139	20	30	19	27	Dehydrogenase (flavoprotein)	Methylomonas_sp_LW13
T449DRAFT_2167	126	120	23	13	11	14	adenosylhomocysteinase	Methylobacter_tundripaludum_3132
K370DRAFT_0506	126	112	11	9	1	1	3-oxoacyl-[acyl-carrier-protein] synthase II	Methylotenera_versatilis_7
U737DRAFT_02375	126	106	9	5	3	2	NADH-FMN oxidoreductase RutF, flavin reductase (DIM6/NTAB) family	Methylomonas_sp_LW13
U737DRAFT_01690	125	119	37	64	27	39	Septal ring factor EnvC, activator of murein hydrolases AmiA and AmiB	Methylomonas_sp_LW13
U737DRAFT_02745	125	119	22	44	13	23	cyclic pyranopterin phosphate synthase	Methylomonas_sp_LW13
U737DRAFT_03214	125	112	242	492	230	300	purine-binding chemotaxis protein CheW	Methylomonas_sp_LW13
U737DRAFT_03971	125	132	30	76	57	61	DNA-binding transcriptional response regulator, NtrC family, contains REC, AAA-type ATPase, and a Fis-type DNA-binding domains	Methylomonas_sp_LW13
U737DRAFT_02132	125	130	459	1270	604	926	Response regulator containing a CheY-like receiver domain and an HTH DNA-binding domain	Methylomonas_sp_LW13
U737DRAFT_03706	125	123	52	103	106	112	Haem-degrading	Methylomonas_sp_LW13
U737DRAFT_03112	125	116	7	9	4	6	peptide chain release factor 3	Methylomonas_sp_LW13
U737DRAFT_04541	125	125	58	88	29	35	two-component system, chemotaxis family, response regulator CheB	Methylomonas_sp_LW13
U737DRAFT_03379	125	135	17	43	15	20	D-3-phosphoglycerate dehydrogenase	Methylomonas_sp_LW13
U737DRAFT_04104	125	114	10	17	7	8	glycine hydroxymethyltransferase	Methylomonas_sp_LW13
U737DRAFT_03656	125	122	35	67	25	28	aminopeptidase N	Methylomonas_sp_LW13
K370DRAFT_0678	125	113	84	113	2	2	ATP-dependent Clp protease proteolytic subunit ClpP (EC 3.4.21.92)	Methylotenera_versatilis_7
T449DRAFT_3180	125	127	199	129	150	141	Outer membrane receptor proteins, mostly Fe transport	Methylobacter_tundripaludum_3132
T449DRAFT_2377	124	124	518	223	300	276	hypothetical protein	Methylobacter_tundripaludum_3132
U737DRAFT_02134	124	116	6	13	6	4	integrase/recombinase XerD	Methylomonas_sp_LW13
T449DRAFT_2376	124	113	549	282	398	315	hypothetical protein	Methylobacter_tundripaludum_3132
T449DRAFT_4198	124	113	32	18	13	16	Fe-S cluster assembly ATP-binding protein	Methylobacter_tundripaludum_3132
U737DRAFT_03258	124	118	64	115	54	54	orotidine-5'-phosphate decarboxylase	Methylomonas_sp_LW13
A391DRAFT_0264	124	146	113	45	1	6	carboxymethylenebutenolidase	Methylotenera_mobilis_13
U737DRAFT_03213	124	111	156	289	119	127	Methyl-accepting chemotaxis protein	Methylomonas_sp_LW13
U737DRAFT_02587	124	115	30	65	28	36	hypothetical protein	Methylomonas_sp_LW13
A391DRAFT_1255	124	134	176	77	2	5	methylene-tetrahydromethanopterin dehydrogenase	Methylotenera_mobilis_13
T449DRAFT_1288	124	117	83	52	77	72	peptidoglycan-associated lipoprotein	Methylobacter_tundripaludum_3132
A391DRAFT_0613	124	148	260	132	14	37	formate dehydrogenase gamma subunit	Methylotenera_mobilis_13
U737DRAFT_02589	124	108	28	57	59	62	hypothetical protein	Methylomonas_sp_LW13
U737DRAFT_03406	124	121	23	47	28	22	Alpha-amylase/alpha-mannosidase, GH57 family	Methylomonas_sp_LW13
U737DRAFT_03951	124	127	13	18	4	6	CDP-diacylglycerol---serine O-phosphatidyltransferase	Methylomonas_sp_LW13
A391DRAFT_0466	124	77	34	7	2	5	biopolymer transport protein ExbB	Methylotenera_mobilis_13
T449DRAFT_2147	123	104	8	8	4	6	large subunit ribosomal protein L28	Methylobacter_tundripaludum_3132
U737DRAFT_01038	123	118	118	266	163	192	hypothetical protein	Methylomonas_sp_LW13
U737DRAFT_02524	123	119	58	83	28	33	TIGR00255 family protein	Methylomonas_sp_LW13
U737DRAFT_02074	123	126	5	10	5	8	4-amino-4-deoxychorismate lyase	Methylomonas_sp_LW13
U737DRAFT_01541	123	129	6	18	10	13	Pimeloyl-ACP methyl ester carboxylesterase	Methylomonas_sp_LW13
U737DRAFT_03247	123	128	27	41	11	9	Glycosyltransferase involved in cell wall bisynthesis	Methylomonas_sp_LW13
U737DRAFT_00694	123	117	11	25	11	13	methionyl-tRNA synthetase	Methylomonas_sp_LW13
U737DRAFT_01749	123	130	20	36	11	14	poly(A) polymerase	Methylomonas_sp_LW13
U737DRAFT_01796	122	123	30	52	21	23	glycyl-tRNA synthetase alpha chain	Methylomonas_sp_LW13
U737DRAFT_03301	122	107	57	103	32	37	CshA-type fibril repeat-containing protein	Methylomonas_sp_LW13
U737DRAFT_04393	122	112	155	288	28	38	flagella synthesis protein FlgN	Methylomonas_sp_LW13
A391DRAFT_0086	122	143	23	17	3	8	diguanylate cyclase (GGDEF) domain-containing protein	Methylotenera_mobilis_13
U737DRAFT_03246	122	111	15	17	5	6	Glycosyltransferase involved in cell wall bisynthesis	Methylomonas_sp_LW13
U737DRAFT_01763	122	120	17	47	16	21	thiazole synthase	Methylomonas_sp_LW13
K370DRAFT_1939	122	97	195	90	2	3	Protein of unknown function (DUF1097)	Methylotenera_versatilis_7
U737DRAFT_01163	122	113	28	26	17	18	Small protein A (tmRNA-binding)	Methylomonas_sp_LW13
U737DRAFT_03657	121	115	7	19	7	8	imidazoleglycerol-phosphate dehydratase	Methylomonas_sp_LW13
U737DRAFT_00234	121	110	16	34	15	18	6-phosphogluconolactonase	Methylomonas_sp_LW13
U737DRAFT_02354	121	114	13	32	9	6	transcriptional regulator, TetR family	Methylomonas_sp_LW13
U737DRAFT_03215	121	112	178	314	183	201	chemotaxis protein methyltransferase CheR	Methylomonas_sp_LW13
U737DRAFT_00190	121	102	281	124	30	260	hypothetical protein	Methylomonas_sp_LW13
U737DRAFT_03562	121	133	13	10	3	2	diguanylate cyclase	Methylomonas_sp_LW13
A391DRAFT_2696	121	141	29	7	1	5	polyribonucleotide nucleotidyltransferase	Methylotenera_mobilis_13
U737DRAFT_00349	121	111	13	30	12	16	prolyl-tRNA synthetase	Methylomonas_sp_LW13
A391DRAFT_0223	121	156	916	1068	69	169	hypothetical protein	Methylotenera_mobilis_13
U737DRAFT_00645	120	127	24	44	34	36	Uncharacterized conserved protein, DUF2126 family	Methylomonas_sp_LW13
U737DRAFT_02766	120	125	58	138	119	107	molybdenum storage protein	Methylomonas_sp_LW13
K370DRAFT_0975	120	95	35	26	5	6	ribonucleoside-diphosphate reductase alpha chain	Methylotenera_versatilis_7
U737DRAFT_02672	120	127	3	5	2	2	adenosylmethionine-8-amino-7-oxononanoate aminotransferase	Methylomonas_sp_LW13
U737DRAFT_03688	120	114	29	56	8	15	hypothetical protein	Methylomonas_sp_LW13
U737DRAFT_01861	120	120	2	4	3	3	GMP synthase (glutamine-hydrolysing)	Methylomonas_sp_LW13
A391DRAFT_2352	120	132	76	36	2	3	cytochrome c oxidase cbb3-type subunit 3	Methylotenera_mobilis_13
U737DRAFT_02166	120	134	173	363	139	142	pyruvate dehydrogenase E1 component alpha subunit	Methylomonas_sp_LW13
U737DRAFT_04516	120	124	16	31	13	18	TldD protein	Methylomonas_sp_LW13
U737DRAFT_00017	120	107	7	13	5	6	ribonucleoside-diphosphate reductase class II	Methylomonas_sp_LW13
A3Q3DRAFT_2187	120	137	7	2	1	4	large subunit ribosomal protein L7/L12	Methylotenera_sp_1P1
U737DRAFT_02302	119	116	517	1099	786	849	flagellar hook-length control protein FliK	Methylomonas_sp_LW13
K370DRAFT_2191	119	90	100	73	6	4	6-phosphogluconate dehydratase	Methylotenera_versatilis_7
U737DRAFT_02292	119	124	167	319	280	355	PEP-CTERM protein-sorting domain-containing protein	Methylomonas_sp_LW13
U737DRAFT_00642	119	125	61	116	40	45	putative PEP-CTERM system histidine kinase	Methylomonas_sp_LW13
A391DRAFT_0576	119	153	39	25	6	5	16S rRNA processing protein RimM	Methylotenera_mobilis_13
U737DRAFT_00414	119	109	9	16	9	8	ribonuclease D	Methylomonas_sp_LW13
U737DRAFT_03366	119	112	89	124	73	81	twitching motility protein PilU	Methylomonas_sp_LW13
U737DRAFT_03618	119	167	10	46	16	12	uroporphyrinogen-III synthase	Methylomonas_sp_LW13
U737DRAFT_03616	118	130	10	11	2	3	HemY protein	Methylomonas_sp_LW13
U737DRAFT_00632	118	108	8	10	4	5	polysaccharide deacetylase family protein, PEP-CTERM locus subfamily	Methylomonas_sp_LW13
U737DRAFT_01723	118	119	112	256	151	201	3-hydroxyisobutyrate dehydrogenase	Methylomonas_sp_LW13
U737DRAFT_02294	118	124	265	394	79	113	two-component system, sensor histidine kinase FlrB	Methylomonas_sp_LW13
K370DRAFT_0608	117	70	4	7	0	1	biopolymer transport protein ExbB	Methylotenera_versatilis_7
U737DRAFT_00081	117	118	6	9	1	2	Protein of unknown function (DUF2029)	Methylomonas_sp_LW13
U737DRAFT_01676	117	113	18	23	5	7	hypothetical protein	Methylomonas_sp_LW13
U737DRAFT_02161	117	115	53	67	27	28	Radical SAM superfamily enzyme YgiQ, UPF0313 family	Methylomonas_sp_LW13
K370DRAFT_2138	117	97	14	15	1	2	ribose-phosphate pyrophosphokinase	Methylotenera_versatilis_7
U737DRAFT_01681	117	128	210	321	96	167	type IV pilus assembly protein PilO	Methylomonas_sp_LW13
U737DRAFT_01521	117	121	7	9	4	3	NAD(P) transhydrogenase subunit alpha	Methylomonas_sp_LW13
U737DRAFT_04038	117	117	5	6	1	1	GTP cyclohydrolase I	Methylomonas_sp_LW13
U737DRAFT_04335	117	105	72	82	20	24	type VI secretion system secreted protein VgrG	Methylomonas_sp_LW13
U737DRAFT_04515	117	125	5	9	2	2	PmbA protein	Methylomonas_sp_LW13
A391DRAFT_1408	117	117	232	108	5	7	ribonucleoside-diphosphate reductase alpha chain	Methylotenera_mobilis_13
U737DRAFT_02806	116	112	13	23	5	7	Pyruvate/2-oxoglutarate dehydrogenase complex, dihydrolipoamide acyltransferase (E2) component	Methylomonas_sp_LW13
U737DRAFT_00016	116	101	7	17	3	2	TSCPD domain-containing protein	Methylomonas_sp_LW13
U737DRAFT_01825	116	119	51	129	95	100	sec-independent protein translocase protein TatB	Methylomonas_sp_LW13
U737DRAFT_03260	116	110	9	19	12	12	shikimate kinase	Methylomonas_sp_LW13
U737DRAFT_02727	116	117	16	25	5	7	septum site-determining protein MinC	Methylomonas_sp_LW13
U737DRAFT_03724	116	122	9	15	5	4	dihydrofolate synthase / folylpolyglutamate synthase	Methylomonas_sp_LW13
U737DRAFT_01854	116	106	13	21	6	6	Methyltransferase domain-containing protein	Methylomonas_sp_LW13
U737DRAFT_01698	116	125	56	105	42	56	cell division protein FtsI (penicillin-binding protein 3)	Methylomonas_sp_LW13
A391DRAFT_1326	116	139	47	12	0	2	GTP-binding protein	Methylotenera_mobilis_13
T449DRAFT_2968	116	131	358	213	380	308	phospholipid transport system substrate-binding protein	Methylobacter_tundripaludum_3132
U737DRAFT_02163	116	117	67	95	36	41	Uncharacterized protein conserved in bacteria	Methylomonas_sp_LW13
U737DRAFT_03409	116	96	109	316	472	414	PQQ-dependent dehydrogenase, methanol/ethanol family	Methylomonas_sp_LW13
U737DRAFT_04538	116	103	34	43	17	10	chromosome partitioning protein	Methylomonas_sp_LW13
U737DRAFT_04337	116	122	76	150	87	89	hypothetical protein	Methylomonas_sp_LW13
U737DRAFT_03955	116	115	15	26	7	6	acetolactate synthase, small subunit	Methylomonas_sp_LW13
U737DRAFT_03547	116	117	20	41	18	21	hypothetical protein	Methylomonas_sp_LW13
A391DRAFT_1434	115	129	295	186	5	15	MSHA pilin protein MshA	Methylotenera_mobilis_13
A391DRAFT_0468	115	47	21	10	5	9	iron complex outermembrane recepter protein	Methylotenera_mobilis_13
U737DRAFT_03150	115	122	4	7	3	1	Beta-barrel assembly machine subunit BamC	Methylomonas_sp_LW13
U737DRAFT_00944	115	94	20	28	19	27	Predicted secreted hydrolase	Methylomonas_sp_LW13
U737DRAFT_00596	115	107	116	154	24	32	long-chain acyl-CoA synthetase	Methylomonas_sp_LW13
U737DRAFT_02942	115	118	30	64	12	14	urease accessory protein	Methylomonas_sp_LW13
K370DRAFT_2059	115	90	118	96	5	5	recombination protein RecA	Methylotenera_versatilis_7
U737DRAFT_02298	115	127	343	643	257	230	flagellar motor switch protein FliG	Methylomonas_sp_LW13
U737DRAFT_02333	115	107	3	5	2	3	ornithine carbamoyltransferase	Methylomonas_sp_LW13
U737DRAFT_02289	115	110	54	111	81	103	thiosulfate/3-mercaptopyruvate sulfurtransferase	Methylomonas_sp_LW13
U737DRAFT_01425	115	125	18	54	28	23	oxaloacetate decarboxylase, beta subunit	Methylomonas_sp_LW13
U737DRAFT_03119	114	117	5	10	6	9	oxygen-independent coproporphyrinogen-3 oxidase	Methylomonas_sp_LW13
T449DRAFT_2463	114	123	6	1	4	4	ribonuclease P protein component	Methylobacter_tundripaludum_3132
K370DRAFT_2192	114	93	23	17	1	0	2-dehydro-3-deoxyphosphogluconate aldolase / (4S)-4-hydroxy-2-oxoglutarate aldolase	Methylotenera_versatilis_7
U737DRAFT_03710	114	106	3	4	2	3	6,7-dimethyl-8-ribityllumazine synthase	Methylomonas_sp_LW13
K370DRAFT_0981	114	97	38	41	2	3	acetolactate synthase, large subunit	Methylotenera_versatilis_7
U737DRAFT_04520	114	124	45	100	50	58	tRNA nucleotidyltransferase (CCA-adding enzyme)	Methylomonas_sp_LW13
A391DRAFT_1527	114	111	589	1505	725	2586	hypothetical protein	Methylotenera_mobilis_13
U737DRAFT_01489	114	109	10	18	8	11	fused signal recognition particle receptor	Methylomonas_sp_LW13
U737DRAFT_03947	114	116	28	45	11	13	Predicted glycosyltransferases	Methylomonas_sp_LW13
U737DRAFT_03101	114	106	54	118	145	131	VPLPA-CTERM protein sorting domain-containing protein	Methylomonas_sp_LW13
U737DRAFT_03263	113	117	3	6	3	3	uroporphyrinogen decarboxylase	Methylomonas_sp_LW13
U737DRAFT_04381	113	102	274	636	189	187	flagellar P-ring protein precursor FlgI	Methylomonas_sp_LW13
U737DRAFT_00042	113	106	20	27	12	6	glutamyl-tRNA synthetase	Methylomonas_sp_LW13
U737DRAFT_01906	113	111	16	43	9	14	bifunctional UDP-N-acetylglucosamine pyrophosphorylase / Glucosamine-1-phosphate N-acetyltransferase	Methylomonas_sp_LW13
K370DRAFT_1240	113	127	13	10	2	2	tRNA (guanine37-N1)-methyltransferase	Methylotenera_versatilis_7
U737DRAFT_02092	113	102	145	293	103	125	Autotransporter beta-domain-containing protein	Methylomonas_sp_LW13
U737DRAFT_00960	113	99	8	10	6	4	bifunctional enzyme CysN/CysC	Methylomonas_sp_LW13
A391DRAFT_0465	113	80	69	8	2	1	protein TonB	Methylotenera_mobilis_13
U737DRAFT_03650	113	119	18	46	43	56	acetoin utilization protein AcuB	Methylomonas_sp_LW13
T449DRAFT_2913	113	118	140	77	88	90	UPF0042 nucleotide-binding protein	Methylobacter_tundripaludum_3132
U737DRAFT_03949	113	106	59	52	6	7	hypothetical protein	Methylomonas_sp_LW13
U737DRAFT_04106	113	122	4	8	2	3	lipoprotein-releasing system ATP-binding protein	Methylomonas_sp_LW13
U737DRAFT_03631	112	112	30	72	44	59	zinc protease	Methylomonas_sp_LW13
A391DRAFT_0997	112	108	391	145	4	9	transcriptional regulator, BadM/Rrf2 family	Methylotenera_mobilis_13
T449DRAFT_1883	112	121	61	29	27	28	large subunit ribosomal protein L23	Methylobacter_tundripaludum_3132
U737DRAFT_00056	112	119	32	77	31	39	hypothetical protein	Methylomonas_sp_LW13
U737DRAFT_00250	112	107	4	11	6	3	myo-inositol-1(or 4)-monophosphatase	Methylomonas_sp_LW13
U737DRAFT_02027	112	108	73	151	52	62	UDP-3-O-[3-hydroxymyristoyl] glucosamine N-acyltransferase	Methylomonas_sp_LW13
U737DRAFT_00701	112	110	5	11	4	3	glutamate 5-kinase	Methylomonas_sp_LW13
U737DRAFT_03395	112	96	275	550	428	480	Uncharacterized flavoproteins	Methylomonas_sp_LW13
A391DRAFT_1446	112	137	54	16	0	0	small subunit ribosomal protein S6	Methylotenera_mobilis_13
U737DRAFT_02590	112	109	42	79	140	142	TIGR04255 family protein	Methylomonas_sp_LW13
T449DRAFT_2403	112	121	14	9	15	14	Sulfate permease, MFS superfamily	Methylobacter_tundripaludum_3132
U737DRAFT_00216	111	88	25	24	7	28	hypothetical protein	Methylomonas_sp_LW13
U737DRAFT_01545	111	97	25	29	6	6	2-oxoglutarate dehydrogenase E2 component	Methylomonas_sp_LW13
U737DRAFT_01128	111	98	22	51	31	23	Endonuclease, Uma2 family (restriction endonuclease fold)	Methylomonas_sp_LW13
K370DRAFT_0919	111	100	196	207	8	10	Ankyrin repeat-containing protein	Methylotenera_versatilis_7
K370DRAFT_2215	111	99	27	30	3	0	carbamoyl-phosphate synthase small subunit	Methylotenera_versatilis_7
U737DRAFT_02159	111	114	26	39	22	18	Protein involved in biosynthesis of mitomycin antibiotics/polyketide fumonisin	Methylomonas_sp_LW13
A391DRAFT_2406	111	130	177	99	11	19	Cytochrome c5	Methylotenera_mobilis_13
U737DRAFT_02149	111	103	480	785	285	401	Nucleoside-diphosphate-sugar pyrophosphorylase involved in lipopolysaccharide biosynthesis/translation initiation factor 2B, gamma/epsilon subunits (eIF-2Bgamma/eIF-2Bepsilon)	Methylomonas_sp_LW13
U737DRAFT_00417	111	115	8	12	5	7	periplasmic chaperone for outer membrane proteins SurA	Methylomonas_sp_LW13
U737DRAFT_01874	111	110	15	22	7	14	hypothetical protein	Methylomonas_sp_LW13
U737DRAFT_04391	111	111	302	758	313	412	flagella basal body P-ring formation protein FlgA	Methylomonas_sp_LW13
K370DRAFT_0563	111	84	130	121	4	5	Autotransporter beta-domain-containing protein	Methylotenera_versatilis_7
U737DRAFT_01191	111	110	22	49	8	22	Predicted 3-hydroxylacyl-ACP dehydratase, HotDog domain	Methylomonas_sp_LW13
U737DRAFT_04082	111	100	23	43	27	27	exosortase D, VPLPA-CTERM-specific	Methylomonas_sp_LW13
T449DRAFT_1812	111	88	32	24	27	45	small subunit ribosomal protein S16	Methylobacter_tundripaludum_3132
U737DRAFT_01675	111	115	12	21	9	7	integrase/recombinase XerC	Methylomonas_sp_LW13
K370DRAFT_1228	111	85	32	35	3	1	RNA polymerase primary sigma factor	Methylotenera_versatilis_7
U737DRAFT_03274	111	103	5	8	3	1	undecaprenyl-diphosphatase	Methylomonas_sp_LW13
U737DRAFT_04493	110	120	31	58	12	11	uncharacterized protein involved in response to NO	Methylomonas_sp_LW13
T449DRAFT_0905	110	117	720	497	1192	1187	cell division protease FtsH	Methylobacter_tundripaludum_3132
A391DRAFT_1342	110	126	98	73	3	6	CheA signal transduction histidine kinase	Methylotenera_mobilis_13
U737DRAFT_04307	110	97	32	30	5	6	HD-like signal output (HDOD) domain, no enzymatic activity	Methylomonas_sp_LW13
A391DRAFT_2562	110	140	29	14	2	3	transcription antitermination protein nusG	Methylotenera_mobilis_13
T449DRAFT_3664	110	106	759	553	1085	1068	RNA polymerase sigma-32 factor	Methylobacter_tundripaludum_3132
U737DRAFT_01046	110	94	58	74	12	17	HD-like signal output (HDOD) domain, no enzymatic activity	Methylomonas_sp_LW13
U737DRAFT_02801	110	107	5	11	6	7	DNA replication and repair protein RecR	Methylomonas_sp_LW13
A391DRAFT_2274	110	130	45	8	0	0	acetolactate synthase, large subunit	Methylotenera_mobilis_13
U737DRAFT_02532	110	91	8	11	7	3	carbonic anhydrase	Methylomonas_sp_LW13
A391DRAFT_2541	110	155	54	46	9	4	small subunit ribosomal protein S17	Methylotenera_mobilis_13
U737DRAFT_02711	110	115	6	24	11	17	histidinol dehydrogenase	Methylomonas_sp_LW13
A391DRAFT_0535	110	147	185	149	15	30	Uncharacterized conserved protein, contains HEPN domain	Methylotenera_mobilis_13
U737DRAFT_00070	110	104	37	61	33	37	dTDP-4-amino-4,6-dideoxygalactose transaminase	Methylomonas_sp_LW13
U737DRAFT_03464	110	92	84	190	137	237	hypothetical protein	Methylomonas_sp_LW13
A391DRAFT_2075	110	146	88	19	0	1	two component transcriptional regulator, LuxR family	Methylotenera_mobilis_13
U737DRAFT_01045	109	100	28	42	8	8	diguanylate cyclase (GGDEF) domain-containing protein	Methylomonas_sp_LW13
U737DRAFT_00441	109	120	9	14	7	6	ribonuclease-3	Methylomonas_sp_LW13
K370DRAFT_2216	109	96	34	27	1	2	carbamoyl-phosphate synthase large subunit	Methylotenera_versatilis_7
U737DRAFT_03846	109	113	62	61	6	12	Outer membrane protein and related peptidoglycan-associated (lipo)proteins	Methylomonas_sp_LW13
U737DRAFT_00646	109	106	14	30	14	13	hypothetical protein	Methylomonas_sp_LW13
U737DRAFT_01923	109	107	42	106	54	56	tRNA uridine 5-carboxymethylaminomethyl modification enzyme	Methylomonas_sp_LW13
U737DRAFT_02297	109	123	385	881	397	418	flagellar M-ring protein FliF	Methylomonas_sp_LW13
U737DRAFT_02206	109	109	38	80	53	57	phospholipid-binding lipoprotein MlaA	Methylomonas_sp_LW13
U737DRAFT_02795	109	111	5	9	10	7	23S rRNA pseudouridine955/2504/2580 synthase	Methylomonas_sp_LW13
U737DRAFT_03403	109	101	18	26	7	7	starch synthase	Methylomonas_sp_LW13
U737DRAFT_01699	109	133	21	68	33	43	UDP-N-acetylmuramoylalanyl-D-glutamate--2,6-diaminopimelate ligase	Methylomonas_sp_LW13
U737DRAFT_02214	109	98	334	518	117	220	ATP-dependent Clp protease adaptor protein ClpS	Methylomonas_sp_LW13
U737DRAFT_00485	108	104	8	12	7	8	ATP-dependent helicase HepA	Methylomonas_sp_LW13
U737DRAFT_01677	108	114	6	11	3	2	diaminopimelate epimerase	Methylomonas_sp_LW13
T449DRAFT_0497	108	106	89	34	33	28	Na+-transporting NADH:ubiquinone oxidoreductase subunit D	Methylobacter_tundripaludum_3132
U737DRAFT_03714	108	116	6	15	7	5	diaminohydroxyphosphoribosylaminopyrimidine deaminase	Methylomonas_sp_LW13
A391DRAFT_0619	108	122	42	24	3	6	LSU ribosomal protein L31P	Methylotenera_mobilis_13
T449DRAFT_4199	108	90	19	10	12	18	Fe-S cluster assembly protein SufD	Methylobacter_tundripaludum_3132
U737DRAFT_00079	108	106	4	6	2	3	hypothetical protein	Methylomonas_sp_LW13
U737DRAFT_02147	108	113	331	530	224	271	flagellar protein FlaG	Methylomonas_sp_LW13
K370DRAFT_0228	108	89	57	54	4	4	phosphoenolpyruvate synthase	Methylotenera_versatilis_7
U737DRAFT_02222	108	112	8	15	7	5	regulatory protein	Methylomonas_sp_LW13
T449DRAFT_2838	108	115	476	280	465	452	carboxyl-terminal processing protease	Methylobacter_tundripaludum_3132
U737DRAFT_00237	108	97	6	17	5	9	2-dehydro-3-deoxyphosphogluconate aldolase / (4S)-4-hydroxy-2-oxoglutarate aldolase	Methylomonas_sp_LW13
U737DRAFT_02213	108	111	51	108	36	63	ADP-ribose pyrophosphatase	Methylomonas_sp_LW13
U737DRAFT_04705	108	103	22	51	26	24	mannose-1-phosphate guanylyltransferase	Methylomonas_sp_LW13
U737DRAFT_02131	107	110	48	83	21	24	iron complex outermembrane recepter protein	Methylomonas_sp_LW13
A391DRAFT_0015	107	129	669	343	26	83	Iron-binding apoprotein IscA	Methylotenera_mobilis_13
U737DRAFT_02205	107	106	19	45	29	33	ribonuclease T	Methylomonas_sp_LW13
A391DRAFT_0190	107	103	122	58	5	8	hydroxymethylpyrimidine synthase	Methylotenera_mobilis_13
U737DRAFT_03619	107	104	9	19	8	8	hydroxymethylbilane synthase	Methylomonas_sp_LW13
K370DRAFT_1481	107	89	21	30	3	3	glutamate synthase (NADH) large subunit (EC 1.4.1.14)	Methylotenera_versatilis_7
K370DRAFT_2244	107	85	21	41	3	4	cysteine desulfurase	Methylotenera_versatilis_7
U737DRAFT_00592	107	100	4	3	3	4	UDP-2,3-diacylglucosamine hydrolase	Methylomonas_sp_LW13
A391DRAFT_2700	107	123	117	81	12	35	translation initiation factor IF-2	Methylotenera_mobilis_13
U737DRAFT_02544	107	105	12	34	16	20	nitrilase	Methylomonas_sp_LW13
U737DRAFT_00620	107	96	23	28	9	12	asparagine synthase (glutamine-hydrolysing)	Methylomonas_sp_LW13
K370DRAFT_1614	107	90	131	101	3	5	iron-sulfur cluster insertion protein	Methylotenera_versatilis_7
U737DRAFT_01386	107	103	78	129	29	47	diguanylate cyclase (GGDEF) domain-containing protein	Methylomonas_sp_LW13
U737DRAFT_01501	107	98	6	17	13	15	8-amino-7-oxononanoate synthase	Methylomonas_sp_LW13
U737DRAFT_02829	107	93	9	19	2	3	c-di-GMP-binding flagellar brake protein YcgR, contains PilZNR and PilZ domains	Methylomonas_sp_LW13
U737DRAFT_04079	107	116	6	12	3	4	23S rRNA (cytosine1962-C5)-methyltransferase	Methylomonas_sp_LW13
U737DRAFT_04540	107	105	58	62	30	33	chemotaxis protein MotA	Methylomonas_sp_LW13
T449DRAFT_3629	107	110	408	205	283	293	hypothetical protein	Methylobacter_tundripaludum_3132
A391DRAFT_0343	107	123	223	184	14	33	peroxiredoxin (alkyl hydroperoxide reductase subunit C)	Methylotenera_mobilis_13
U737DRAFT_01102	107	117	1	4	2	2	assimilatory nitrate reductase catalytic subunit	Methylomonas_sp_LW13
U737DRAFT_03254	107	111	47	76	24	27	Membrane protein involved in the export of O-antigen and teichoic acid	Methylomonas_sp_LW13
U737DRAFT_02812	107	93	4	5	2	1	seryl-tRNA synthetase	Methylomonas_sp_LW13
T449DRAFT_4355	106	112	144	81	90	137	elongation factor P	Methylobacter_tundripaludum_3132
U737DRAFT_00450	106	102	508	1310	1410	1786	hypothetical protein	Methylomonas_sp_LW13
K370DRAFT_0564	106	80	48	42	2	2	TonB-dependent Receptor Plug Domain	Methylotenera_versatilis_7
A391DRAFT_1157	106	87	44	3	0	1	catecholate siderophore receptor	Methylotenera_mobilis_13
U737DRAFT_03633	106	89	16	27	10	5	Phosphopantetheine adenylyltransferase	Methylomonas_sp_LW13
U737DRAFT_04620	106	114	17	28	4	11	DGQHR domain-containing protein	Methylomonas_sp_LW13
T449DRAFT_1325	106	85	107	63	71	97	FKBP-type peptidyl-prolyl cis-trans isomerase SlyD	Methylobacter_tundripaludum_3132
A391DRAFT_1286	106	131	68	32	0	3	peptidyl-prolyl cis-trans isomerase D	Methylotenera_mobilis_13
A391DRAFT_0585	106	119	68	26	3	14	small subunit ribosomal protein S21	Methylotenera_mobilis_13
U737DRAFT_00075	106	101	14	22	6	6	Methylase involved in ubiquinone/menaquinone biosynthesis	Methylomonas_sp_LW13
U737DRAFT_00077	106	99	29	52	11	18	putative glycosyltransferase	Methylomonas_sp_LW13
U737DRAFT_03708	106	93	2	2	4	3	thiamine-monophosphate kinase	Methylomonas_sp_LW13
T449DRAFT_2079	105	94	163	80	132	130	cell division protein FtsZ	Methylobacter_tundripaludum_3132
U737DRAFT_04346	105	96	63	91	50	78	type VI secretion system protein ImpF	Methylomonas_sp_LW13
U737DRAFT_02283	105	101	67	228	49	101	host factor-I protein	Methylomonas_sp_LW13
U737DRAFT_01237	105	93	3	11	5	8	Rhodanese-related sulfurtransferase	Methylomonas_sp_LW13
U737DRAFT_00593	105	92	68	66	13	17	Trypsin-like serine proteases, typically periplasmic, contain C-terminal PDZ domain	Methylomonas_sp_LW13
U737DRAFT_02407	105	95	137	200	39	61	purine-binding chemotaxis protein CheW	Methylomonas_sp_LW13
A391DRAFT_0945	105	113	145	79	5	12	6-phosphogluconate dehydratase	Methylotenera_mobilis_13
U737DRAFT_00290	105	104	6	10	3	5	Predicted dehydrogenase	Methylomonas_sp_LW13
U737DRAFT_01155	105	104	32	51	6	12	ferrous iron transport protein B	Methylomonas_sp_LW13
U737DRAFT_00623	105	109	14	30	6	5	PEP-CTERM/exosortase A-associated glycosyltransferase, Daro_2409 family	Methylomonas_sp_LW13
U737DRAFT_00650	105	87	23	46	13	15	hypothetical protein	Methylomonas_sp_LW13
U737DRAFT_04116	105	106	10	19	4	6	hypothetical protein	Methylomonas_sp_LW13
U737DRAFT_01427	105	101	34	71	43	57	oxaloacetate decarboxylase, gamma subunit	Methylomonas_sp_LW13
T449DRAFT_3074	105	89	365	253	121	188	Protein of unknown function (DUF2892)	Methylobacter_tundripaludum_3132
K370DRAFT_0504	105	87	11	9	0	0	3-oxoacyl-[acyl-carrier-protein] reductase	Methylotenera_versatilis_7
U737DRAFT_03384	105	120	40	105	80	87	Holliday junction DNA helicase subunit RuvB	Methylomonas_sp_LW13
T449DRAFT_1813	105	99	120	55	120	107	signal recognition particle subunit FFH/SRP54 (srp54)	Methylobacter_tundripaludum_3132
U737DRAFT_00454	105	78	6	4	0	0	preprotein translocase subunit YajC	Methylomonas_sp_LW13
U737DRAFT_00072	104	94	30	42	8	16	hypothetical protein	Methylomonas_sp_LW13
U737DRAFT_00644	104	112	27	46	13	22	N-acyl amino acid synthase, PEP-CTERM/exosortase system-associated	Methylomonas_sp_LW13
U737DRAFT_01537	104	118	86	239	309	371	RNA polymerase sigma-70 factor, ECF subfamily	Methylomonas_sp_LW13
U737DRAFT_04282	104	117	116	283	126	139	Uncharacterized protein conserved in bacteria	Methylomonas_sp_LW13
K370DRAFT_1946	104	88	20	16	1	1	cytochrome c oxidase assembly protein subunit 11	Methylotenera_versatilis_7
U737DRAFT_00616	104	97	90	148	44	53	putative exosortase-associated protein, TIGR04073 family	Methylomonas_sp_LW13
U737DRAFT_02797	104	110	7	11	10	8	protease-4	Methylomonas_sp_LW13
U737DRAFT_02792	104	94	19	44	14	19	Agmatine/peptidylarginine deiminase	Methylomonas_sp_LW13
U737DRAFT_01696	103	113	69	174	28	60	16S rRNA (cytosine1402-N4)-methyltransferase	Methylomonas_sp_LW13
U737DRAFT_00869	103	99	14	23	3	4	DNA (cytosine-5)-methyltransferase 1	Methylomonas_sp_LW13
A391DRAFT_1482	103	117	161	87	2	8	pyruvate carboxylase subunit B	Methylotenera_mobilis_13
U737DRAFT_03466	103	103	31	65	14	20	D-alanyl-D-alanine carboxypeptidase (penicillin-binding protein 5/6)	Methylomonas_sp_LW13
T449DRAFT_0102	103	83	33	18	26	25	phosphoribosylanthranilate isomerase	Methylobacter_tundripaludum_3132
T449DRAFT_3689	103	93	222	119	181	166	ubiquinol-cytochrome c reductase cytochrome b subunit	Methylobacter_tundripaludum_3132
U737DRAFT_04069	103	115	33	53	9	54	Protein of unknown function (DUF2892)	Methylomonas_sp_LW13
T449DRAFT_2881	103	90	125	63	60	45	flagellar assembly factor FliW	Methylobacter_tundripaludum_3132
U737DRAFT_00463	103	94	10	34	38	26	thiol peroxidase, atypical 2-Cys peroxiredoxin	Methylomonas_sp_LW13
A391DRAFT_0946	103	112	71	33	2	3	2-dehydro-3-deoxyphosphogluconate aldolase / (4S)-4-hydroxy-2-oxoglutarate aldolase	Methylotenera_mobilis_13
U737DRAFT_02300	103	121	213	378	187	180	flagellum-specific ATP synthase	Methylomonas_sp_LW13
U737DRAFT_01807	103	95	3	7	3	6	Outer membrane protein TolC	Methylomonas_sp_LW13
T449DRAFT_2841	103	103	67	38	70	62	Na+/H+ antiporter NhaD	Methylobacter_tundripaludum_3132
Ga0181119_3377	102	94	65	65	53	54	DNA-binding protein HU-beta	Flavobacterium_sp_11
U737DRAFT_02960	102	106	9	25	5	6	hypothetical protein	Methylomonas_sp_LW13
U737DRAFT_00078	102	112	9	17	4	4	WbqC-like protein family protein	Methylomonas_sp_LW13
U737DRAFT_02089	102	106	6	15	7	8	Fe-S oxidoreductase	Methylomonas_sp_LW13
U737DRAFT_02610	102	95	7	23	10	10	DNA polymerase-3 subunit beta	Methylomonas_sp_LW13
U737DRAFT_01422	102	97	98	160	26	44	Glycosyltransferase, GT2 family	Methylomonas_sp_LW13
U737DRAFT_04341	102	96	78	69	36	41	hypothetical protein	Methylomonas_sp_LW13
U737DRAFT_02330	102	99	9	16	1	2	AAA domain-containing protein, putative AbiEii toxin, Type IV TA system	Methylomonas_sp_LW13
U737DRAFT_03306	102	91	13	27	5	11	Predicted nucleic acid-binding protein, contains PIN domain	Methylomonas_sp_LW13
T449DRAFT_0262	102	87	346	186	459	408	hopanoid biosynthesis associated radical SAM protein HpnH	Methylobacter_tundripaludum_3132
U737DRAFT_03123	102	95	6	9	4	5	cytochrome c-type biogenesis protein CcmF	Methylomonas_sp_LW13
U737DRAFT_03408	102	102	12	15	4	7	quinoprotein dehydrogenase-associated probable ABC transporter substrate-binding protein	Methylomonas_sp_LW13
Met42DRAFT_2176	102	232	8	0	0	5	methanol dehydrogenase (cytochrome c) subunit 2	Methylophilus_sp_42
U737DRAFT_04784	102	106	145	295	451	402	Hemolysin-type calcium-binding repeat-containing protein	Methylomonas_sp_LW13
U737DRAFT_01968	102	103	15	29	12	13	glutamate-5-semialdehyde dehydrogenase	Methylomonas_sp_LW13
K370DRAFT_0885	102	87	3	5	0	1	hypothetical protein	Methylotenera_versatilis_7
T449DRAFT_2431	102	95	148	130	205	233	thioredoxin	Methylobacter_tundripaludum_3132
U737DRAFT_04757	102	92	21	29	7	13	adenine phosphoribosyltransferase	Methylomonas_sp_LW13
U737DRAFT_00459	101	99	4	7	10	13	histidyl-tRNA synthetase	Methylomonas_sp_LW13
U737DRAFT_00486	101	101	21	48	46	55	8-oxo-dGTP diphosphatase	Methylomonas_sp_LW13
U737DRAFT_01856	101	97	18	43	25	24	NADH dehydrogenase	Methylomonas_sp_LW13
U737DRAFT_03270	101	97	113	166	59	74	chemotaxis protein MotB	Methylomonas_sp_LW13
K370DRAFT_0880	101	85	24	15	1	1	2,3,4,5-tetrahydropyridine-2-carboxylate N-succinyltransferase	Methylotenera_versatilis_7
T449DRAFT_0200	101	91	1379	860	2287	2049	OmpA-OmpF porin, OOP family	Methylobacter_tundripaludum_3132
U737DRAFT_00615	101	89	12	20	3	5	uncharacterized protein	Methylomonas_sp_LW13
U737DRAFT_03715	101	122	7	15	5	4	transcriptional repressor NrdR	Methylomonas_sp_LW13
T449DRAFT_2514	101	91	9	4	5	3	hypothetical protein	Methylobacter_tundripaludum_3132
K370DRAFT_2299	101	81	27	21	1	1	pyruvate dehydrogenase E1 component	Methylotenera_versatilis_7
GQ47DRAFT_03853	101	188	396	274	435	506	hypothetical protein	Flavobacterium_sp_Fl
A391DRAFT_0469	101	45	8	6	1	4	Uncharacterized conserved protein, contains GH25 family domain	Methylotenera_mobilis_13
A391DRAFT_1825	101	130	155	131	4	4	flagella synthesis protein FlgN	Methylotenera_mobilis_13
U737DRAFT_02360	100	90	47	77	35	48	Predicted xylanase/chitin deacetylase	Methylomonas_sp_LW13
U737DRAFT_04155	100	89	15	33	16	20	ABC-2 type transport system ATP-binding protein	Methylomonas_sp_LW13
T449DRAFT_2217	100	128	81	50	62	75	large subunit ribosomal protein L21	Methylobacter_tundripaludum_3132
U737DRAFT_02793	100	88	30	50	39	42	N-carbamoylputrescine amidase	Methylomonas_sp_LW13
T449DRAFT_4405	100	100	39	11	10	5	HD-GYP domain, c-di-GMP phosphodiesterase class II (or its inactivated variant)	Methylobacter_tundripaludum_3132
A391DRAFT_0370	100	116	312	328	8	13	D-alanyl-D-alanine endopeptidase (penicillin-binding protein 7)	Methylotenera_mobilis_13
U737DRAFT_02803	100	96	4	7	3	1	hypothetical protein	Methylomonas_sp_LW13
U737DRAFT_01695	100	121	35	90	20	56	MraZ protein	Methylomonas_sp_LW13
K370DRAFT_1306	100	89	27	24	0	1	type IV pilus assembly protein PilQ	Methylotenera_versatilis_7
U737DRAFT_00761	100	98	25	40	9	16	Peptidase family M48	Methylomonas_sp_LW13
T449DRAFT_0217	100	101	67	39	40	46	glutamate synthase (NADH) small subunit (EC 1.4.1.14)	Methylobacter_tundripaludum_3132
T449DRAFT_3123	100	107	23	16	16	19	preprotein translocase subunit SecD	Methylobacter_tundripaludum_3132
A3Q3DRAFT_0591	100	107	24	3	2	4	mxaJ protein	Methylotenera_sp_1P1
K370DRAFT_0643	100	82	18	12	0	0	glucose-6-phosphate isomerase	Methylotenera_versatilis_7
U737DRAFT_03720	100	97	8	19	4	7	O-succinylhomoserine sulfhydrylase	Methylomonas_sp_LW13
U737DRAFT_03019	99	96	2	3	1	2	hypothetical protein	Methylomonas_sp_LW13
A391DRAFT_0614	99	118	196	103	7	16	formate dehydrogenase beta subunit	Methylotenera_mobilis_13
U737DRAFT_03543	99	98	207	409	93	142	two-component system, chemotaxis family, response regulator CheY	Methylomonas_sp_LW13
U737DRAFT_04090	99	89	12	13	2	4	Glycosyltransferase involved in cell wall bisynthesis	Methylomonas_sp_LW13
T449DRAFT_1973	99	94	34	21	20	29	beta-methylmalyl-CoA/L-malyl-CoA lyase	Methylobacter_tundripaludum_3132
U737DRAFT_00726	99	91	84	144	37	67	twitching motility protein PilU	Methylomonas_sp_LW13
U737DRAFT_04279	99	81	8	14	0	2	RNA polymerase-associated protein	Methylomonas_sp_LW13
U737DRAFT_03456	99	107	10	24	15	20	demethylmenaquinone methyltransferase / 2-methoxy-6-polyprenyl-1,4-benzoquinol methylase	Methylomonas_sp_LW13
U737DRAFT_03020	99	92	4	5	3	3	Serine/threonine protein phosphatase PrpC	Methylomonas_sp_LW13
U737DRAFT_00984	99	96	7	17	4	5	aspartyl/glutamyl-tRNA(Asn/Gln) amidotransferase subunit A	Methylomonas_sp_LW13
U737DRAFT_02545	99	85	6	15	3	6	NlpB/DapX lipoprotein	Methylomonas_sp_LW13
U737DRAFT_01385	99	94	19	25	11	10	UDP-glucose 4-epimerase	Methylomonas_sp_LW13
U737DRAFT_01536	99	90	55	150	36	65	sigma-E factor negative regulatory protein RseA	Methylomonas_sp_LW13
U737DRAFT_00720	99	99	4	11	4	4	tRNA U34 2-thiouridine synthase MnmA/TrmU, contains the PP-loop ATPase domain	Methylomonas_sp_LW13
U737DRAFT_04500	98	89	2	2	1	3	proline iminopeptidase	Methylomonas_sp_LW13
U737DRAFT_02413	98	99	16	31	8	12	methyl-accepting chemotaxis protein	Methylomonas_sp_LW13
U737DRAFT_02044	98	93	6	9	2	2	tryptophanyl-tRNA synthetase	Methylomonas_sp_LW13
U737DRAFT_01213	98	96	12	21	8	7	ribosomal protein L3 glutamine methyltransferase	Methylomonas_sp_LW13
U737DRAFT_04261	98	83	12	18	5	4	pyrroline-5-carboxylate reductase	Methylomonas_sp_LW13
T449DRAFT_0305	98	83	308	232	290	317	hypothetical protein	Methylobacter_tundripaludum_3132
U737DRAFT_02255	98	97	11	29	11	14	two-component system, NtrC family, nitrogen regulation response regulator GlnG	Methylomonas_sp_LW13
U737DRAFT_00710	98	101	35	66	34	42	type IV pilus assembly protein PilC	Methylomonas_sp_LW13
U737DRAFT_03558	98	100	14	33	7	10	hypothetical protein	Methylomonas_sp_LW13
U737DRAFT_00982	98	92	6	10	2	2	aspartyl/glutamyl-tRNA(Asn/Gln) amidotransferase subunit B	Methylomonas_sp_LW13
U737DRAFT_02146	97	91	353	514	140	186	flagellar hook-associated protein 2	Methylomonas_sp_LW13
K370DRAFT_1814	97	69	17	12	1	2	RNA polymerase-associated protein	Methylotenera_versatilis_7
K370DRAFT_1839	97	66	3	9	0	2	SSU ribosomal protein S19P	Methylotenera_versatilis_7
U737DRAFT_02608	97	87	5	11	2	3	DNA gyrase subunit B	Methylomonas_sp_LW13
T449DRAFT_2783	97	82	84	54	81	73	ribulose-phosphate 3-epimerase	Methylobacter_tundripaludum_3132
U737DRAFT_03399	97	92	13	26	7	8	magnesium and cobalt transporter	Methylomonas_sp_LW13
U737DRAFT_02209	97	84	3	5	3	1	adenylosuccinate lyase	Methylomonas_sp_LW13
U737DRAFT_04534	97	110	67	140	63	59	Protein of unknown function (DUF2802)	Methylomonas_sp_LW13
U737DRAFT_02846	97	99	1	2	1	1	ATP diphosphatase	Methylomonas_sp_LW13
A391DRAFT_1066	97	116	145	67	1	4	NADH-quinone oxidoreductase subunit D	Methylotenera_mobilis_13
U737DRAFT_04088	97	102	41	70	10	15	hypothetical protein	Methylomonas_sp_LW13
U737DRAFT_02720	97	95	29	43	19	22	lipopolysaccharide export system protein LptC	Methylomonas_sp_LW13
T449DRAFT_2394	97	83	70	41	59	43	ribose-5-phosphate isomerase	Methylobacter_tundripaludum_3132
T449DRAFT_3293	97	97	153	63	111	103	ATP-dependent Clp protease, protease subunit	Methylobacter_tundripaludum_3132
K370DRAFT_0976	97	80	9	9	1	1	ribonucleoside-diphosphate reductase beta chain	Methylotenera_versatilis_7
U737DRAFT_02478	97	75	8	8	2	3	indole-3-glycerol phosphate synthase	Methylomonas_sp_LW13
U737DRAFT_02218	97	90	18	41	14	19	hypothetical protein	Methylomonas_sp_LW13
U737DRAFT_04277	97	102	41	57	7	14	4a-hydroxytetrahydrobiopterin dehydratase	Methylomonas_sp_LW13
T449DRAFT_2258	97	95	50	33	46	42	GTP-binding protein	Methylobacter_tundripaludum_3132
U737DRAFT_01037	97	90	32	66	41	43	hypothetical protein	Methylomonas_sp_LW13
U737DRAFT_02158	97	94	7	7	5	3	Methyltransferase domain-containing protein	Methylomonas_sp_LW13
T449DRAFT_1781	96	90	211	114	122	99	formate dehydrogenase major subunit	Methylobacter_tundripaludum_3132
T449DRAFT_0496	96	99	78	36	38	39	Na+-transporting NADH:ubiquinone oxidoreductase subunit E	Methylobacter_tundripaludum_3132
U737DRAFT_04434	96	87	9	24	10	10	anhydro-N-acetylmuramic acid kinase	Methylomonas_sp_LW13
U737DRAFT_00759	96	102	91	280	295	340	Uncharacterized membrane protein	Methylomonas_sp_LW13
K370DRAFT_1715	96	82	34	31	2	2	40-residue YVTN family beta-propeller repeat-containing protein	Methylotenera_versatilis_7
T449DRAFT_1946	96	78	75	46	69	60	rod shape-determining protein MreB	Methylobacter_tundripaludum_3132
U737DRAFT_00183	96	77	2	3	1	1	DNA-binding regulatory protein, YebC/PmpR family	Methylomonas_sp_LW13
U737DRAFT_01701	96	100	8	18	7	5	Phospho-N-acetylmuramoyl-pentapeptide-transferase	Methylomonas_sp_LW13
K370DRAFT_1248	96	86	91	93	5	5	tol-pal system protein YbgF	Methylotenera_versatilis_7
A391DRAFT_1068	96	115	142	87	4	5	NADH-quinone oxidoreductase subunit F	Methylotenera_mobilis_13
U737DRAFT_01040	96	102	54	119	57	48	succinyl-CoA synthetase alpha subunit	Methylomonas_sp_LW13
T449DRAFT_3928	96	76	1544	958	1806	1572	PQQ-dependent dehydrogenase, methanol/ethanol family	Methylobacter_tundripaludum_3132
K370DRAFT_1799	96	88	61	37	3	2	imidazoleglycerol-phosphate dehydratase	Methylotenera_versatilis_7
A3Q3DRAFT_0590	96	106	49	15	6	22	cytochrome cL apoprotein	Methylotenera_sp_1P1
A391DRAFT_0426	96	111	95	79	3	5	type IV pilus assembly protein PilQ	Methylotenera_mobilis_13
A391DRAFT_2573	96	101	94	24	1	2	ubiquinol-cytochrome c reductase cytochrome b subunit	Methylotenera_mobilis_13
A391DRAFT_1248	96	107	202	178	5	12	oligoribonuclease	Methylotenera_mobilis_13
U737DRAFT_02734	96	89	9	29	5	8	phosphoribosylaminoimidazole-succinocarboxamide synthase	Methylomonas_sp_LW13
T449DRAFT_1867	95	136	64	28	13	21	large subunit ribosomal protein L30	Methylobacter_tundripaludum_3132
A391DRAFT_0205	95	134	101	102	3	1	putative oxidoreductase	Methylotenera_mobilis_13
U737DRAFT_01198	95	100	19	47	19	28	cysteine synthase B	Methylomonas_sp_LW13
U737DRAFT_03318	95	96	18	39	11	20	phosphoglucomutase	Methylomonas_sp_LW13
U737DRAFT_01915	95	118	8	10	6	6	ATP synthase protein I	Methylomonas_sp_LW13
U737DRAFT_00418	95	102	8	19	6	7	LPS-assembly protein	Methylomonas_sp_LW13
U737DRAFT_02445	95	79	10	14	2	4	1,2-dihydroxy-3-keto-5-methylthiopentene dioxygenase	Methylomonas_sp_LW13
U737DRAFT_04269	95	87	17	41	32	53	cold shock protein (beta-ribbon, CspA family)	Methylomonas_sp_LW13
U737DRAFT_04070	95	90	8	16	10	4	UPF0716 protein FxsA	Methylomonas_sp_LW13
U737DRAFT_01810	95	93	8	14	2	2	Methylase involved in ubiquinone/menaquinone biosynthesis	Methylomonas_sp_LW13
T449DRAFT_0101	95	92	43	26	31	31	tryptophan synthase beta chain	Methylobacter_tundripaludum_3132
U737DRAFT_02418	95	91	35	71	23	17	hypothetical protein	Methylomonas_sp_LW13
U737DRAFT_01862	95	92	1	3	1	2	Methyltransferase domain-containing protein	Methylomonas_sp_LW13
U737DRAFT_04310	94	83	3	5	2	1	oligopeptidase A	Methylomonas_sp_LW13
A391DRAFT_1343	94	125	93	80	3	0	purine-binding chemotaxis protein CheW	Methylotenera_mobilis_13
U737DRAFT_04379	94	86	335	690	239	257	flagellar hook-associated protein 1 FlgK	Methylomonas_sp_LW13
U737DRAFT_00289	94	95	5	9	1	4	dTDP-4-amino-4,6-dideoxygalactose transaminase	Methylomonas_sp_LW13
K370DRAFT_1337	94	106	90	106	6	8	type IV pilus assembly protein PilW	Methylotenera_versatilis_7
A3Q3DRAFT_1509	94	129	12	6	4	14	small subunit ribosomal protein S16	Methylotenera_sp_1P1
U737DRAFT_04554	94	91	283	431	208	293	flagellar motor switch protein FliN/FliY	Methylomonas_sp_LW13
K370DRAFT_0900	94	78	1	0	0	0	hypothetical protein	Methylotenera_versatilis_7
U737DRAFT_00187	94	79	36	62	50	94	hypothetical protein	Methylomonas_sp_LW13
K370DRAFT_1490	94	91	67	65	4	1	thiol:disulfide interchange protein DsbA	Methylotenera_versatilis_7
U737DRAFT_04036	94	88	10	14	5	6	Mismatch repair ATPase (MutS family)	Methylomonas_sp_LW13
U737DRAFT_04092	94	89	6	7	0	1	lipopolysaccharide transport system permease protein	Methylomonas_sp_LW13
T449DRAFT_2976	94	95	25	17	24	26	phosphoglycerate kinase	Methylobacter_tundripaludum_3132
T449DRAFT_2587	94	96	32	20	10	10	ATP synthase protein I	Methylobacter_tundripaludum_3132
A391DRAFT_0960	94	109	79	27	0	3	carbamoyl-phosphate synthase small subunit	Methylotenera_mobilis_13
A391DRAFT_0757	94	106	125	35	3	5	recombination protein RecA	Methylotenera_mobilis_13
U737DRAFT_04152	94	95	34	70	18	16	Putative peptidoglycan-binding domain-containing protein	Methylomonas_sp_LW13
A391DRAFT_0994	93	90	206	137	32	75	nitrogen fixation protein NifU	Methylotenera_mobilis_13
K370DRAFT_1789	93	90	693	917	224	185	phospholipid transport system transporter-binding protein	Methylotenera_versatilis_7
T449DRAFT_3375	93	81	15	6	10	6	threonyl-tRNA synthetase	Methylobacter_tundripaludum_3132
K370DRAFT_2007	93	78	24	19	1	0	ferredoxin--NADP+ reductase	Methylotenera_versatilis_7
U737DRAFT_01873	93	88	9	10	2	1	Nitroreductase	Methylomonas_sp_LW13
T449DRAFT_4567	93	101	919	824	2678	2767	heat shock protein HtpX	Methylobacter_tundripaludum_3132
K370DRAFT_0090	93	73	32	23	2	1	twitching motility protein PilJ	Methylotenera_versatilis_7
T449DRAFT_3567	93	81	132	76	90	89	4-hydroxy-3-methylbut-2-enyl diphosphate reductase	Methylobacter_tundripaludum_3132
K370DRAFT_0488	93	80	104	80	2	3	periplasmic chaperone for outer membrane proteins Skp	Methylotenera_versatilis_7
U737DRAFT_01821	93	92	103	160	94	128	Cell division protein FtsN	Methylomonas_sp_LW13
A391DRAFT_2065	93	124	19	7	0	0	mxaK protein	Methylotenera_mobilis_13
T449DRAFT_0216	93	91	61	43	59	56	glutamate synthase (NADPH/NADH) large chain	Methylobacter_tundripaludum_3132
U737DRAFT_01691	93	92	8	14	9	3	ArsR family transcriptional regulator	Methylomonas_sp_LW13
A391DRAFT_2695	93	104	63	10	1	0	transcriptional regulator, TraR/DksA family	Methylotenera_mobilis_13
U737DRAFT_04380	93	94	335	624	178	190	flagellar protein FlgJ	Methylomonas_sp_LW13
T449DRAFT_1965	93	123	283	115	141	132	hypothetical protein	Methylobacter_tundripaludum_3132
U737DRAFT_00742	93	101	78	150	27	41	hypothetical protein	Methylomonas_sp_LW13
U737DRAFT_00959	93	116	177	510	898	913	hypothetical protein	Methylomonas_sp_LW13
A391DRAFT_1778	93	105	152	35	3	10	IMP dehydrogenase	Methylotenera_mobilis_13
U737DRAFT_03463	93	76	31	58	39	39	shikimate kinase	Methylomonas_sp_LW13
T449DRAFT_2840	93	84	205	119	204	171	sulfite reductase (NADPH) hemoprotein beta-component	Methylobacter_tundripaludum_3132
A391DRAFT_2605	93	121	110	43	4	2	Cytochrome c553	Methylotenera_mobilis_13
U737DRAFT_03782	93	80	5	8	2	1	Methyltransferase domain-containing protein	Methylomonas_sp_LW13
K370DRAFT_1115	92	79	9	9	1	1	preprotein translocase subunit SecA	Methylotenera_versatilis_7
U737DRAFT_02254	92	94	38	55	14	20	hypothetical protein	Methylomonas_sp_LW13
U737DRAFT_01010	92	96	17	36	10	14	putative proteasome-type protease	Methylomonas_sp_LW13
U737DRAFT_02536	92	92	5	13	7	7	hypothetical protein	Methylomonas_sp_LW13
A391DRAFT_2034	92	139	185	110	16	22	Peptidase propeptide and YPEB domain-containing protein	Methylotenera_mobilis_13
A391DRAFT_1336	92	118	191	422	25	79	flagellar transcriptional activator FlhC	Methylotenera_mobilis_13
U737DRAFT_04037	92	81	1	1	0	0	ferrochelatase	Methylomonas_sp_LW13
U737DRAFT_01404	92	85	6	11	4	5	protein of unknown function (DUF2760)	Methylomonas_sp_LW13
U737DRAFT_00344	92	97	38	73	16	15	Murein L,D-transpeptidase YcbB/YkuD	Methylomonas_sp_LW13
U737DRAFT_00391	92	98	2	5	4	6	Serine/threonine protein phosphatase PrpC	Methylomonas_sp_LW13
U737DRAFT_02575	92	91	16	43	16	13	glutathione synthase	Methylomonas_sp_LW13
U737DRAFT_01403	92	97	6	11	6	7	Molecular chaperone DnaK (HSP70)	Methylomonas_sp_LW13
T449DRAFT_3878	92	78	638	458	502	488	two-component system, chemotaxis family, response regulator CheY	Methylobacter_tundripaludum_3132
K370DRAFT_2087	92	69	20	11	0	2	branched chain amino acid aminotransferase apoenzyme (EC 2.6.1.42)	Methylotenera_versatilis_7
T449DRAFT_4216	92	94	194	128	134	123	membrane protease subunit HflC	Methylobacter_tundripaludum_3132
U737DRAFT_00310	92	93	6	9	2	5	conserved hypothetical protein, steroid delta-isomerase-related/conserved hypothetical protein	Methylomonas_sp_LW13
K370DRAFT_0099	92	80	70	51	1	1	DNA-binding transcriptional response regulator, NtrC family, contains REC, AAA-type ATPase, and a Fis-type DNA-binding domains	Methylotenera_versatilis_7
U737DRAFT_02799	92	99	3	7	5	5	DNA polymerase-3 subunit gamma/tau	Methylomonas_sp_LW13
U737DRAFT_03524	91	83	23	21	6	4	Uncharacterized conserved protein YecT, DUF1311 family	Methylomonas_sp_LW13
K370DRAFT_0110	91	71	42	40	2	2	IMP dehydrogenase	Methylotenera_versatilis_7
A3Q3DRAFT_1920	91	105	5	3	1	0	SSU ribosomal protein S9P	Methylotenera_sp_1P1
K370DRAFT_0259	91	75	76	65	3	3	DNA gyrase subunit A	Methylotenera_versatilis_7
U737DRAFT_02227	91	93	21	38	12	18	hypothetical protein	Methylomonas_sp_LW13
A391DRAFT_2225	91	100	85	34	2	3	pyruvate dehydrogenase E1 component	Methylotenera_mobilis_13
U737DRAFT_03551	91	87	110	487	869	1153	Small metal-binding protein	Methylomonas_sp_LW13
U737DRAFT_01704	91	99	11	17	15	15	UDP-N-acetylglucosamine-N-acetylmuramylpentapeptide N-acetylglucosamine transferase	Methylomonas_sp_LW13
U737DRAFT_01817	91	80	12	20	17	17	phosphate transport system substrate-binding protein	Methylomonas_sp_LW13
T449DRAFT_3299	91	101	26	15	24	24	peptidyl-prolyl cis-trans isomerase D	Methylobacter_tundripaludum_3132
K370DRAFT_0171	91	80	86	79	4	4	aldehyde dehydrogenase	Methylotenera_versatilis_7
K370DRAFT_0497	91	77	35	26	2	1	pyruvate carboxylase subunit B	Methylotenera_versatilis_7
U737DRAFT_02468	91	77	10	25	6	7	anthranilate synthase component 2	Methylomonas_sp_LW13
U737DRAFT_00732	91	82	29	64	19	16	Winged helix-turn-helix domain (DUF2582)	Methylomonas_sp_LW13
U737DRAFT_03048	91	96	3	4	1	4	Putative homoserine kinase type II (protein kinase fold)	Methylomonas_sp_LW13
U737DRAFT_04352	91	88	55	80	39	47	type VI secretion system protein ImpM	Methylomonas_sp_LW13
U737DRAFT_04091	91	78	9	11	3	1	Tetratricopeptide repeat-containing protein	Methylomonas_sp_LW13
K370DRAFT_1923	91	72	175	176	4	4	carboxyl-terminal processing protease	Methylotenera_versatilis_7
U737DRAFT_04424	91	86	54	94	45	60	Uncharacterized conserved protein YecT, DUF1311 family	Methylomonas_sp_LW13
T449DRAFT_0209	90	95	45	21	17	20	uridylate kinase	Methylobacter_tundripaludum_3132
U737DRAFT_04373	90	103	22	34	2	4	Predicted phosphoesterase, NUDIX family	Methylomonas_sp_LW13
U737DRAFT_02945	90	64	119	221	75	161	Outer membrane protein TolC	Methylomonas_sp_LW13
U737DRAFT_02145	90	75	252	376	109	177	flagellar protein FliS	Methylomonas_sp_LW13
U737DRAFT_03924	90	84	18	26	11	16	DNA-binding response regulator, NarL/FixJ family, contains REC and HTH domains	Methylomonas_sp_LW13
K370DRAFT_0886	90	63	6	0	0	1	thioredoxin	Methylotenera_versatilis_7
K370DRAFT_1611	90	85	58	47	4	2	N-acetyl-gamma-glutamyl-phosphate reductase	Methylotenera_versatilis_7
T449DRAFT_0159	90	88	11	5	8	5	phosphate:acyl-[acyl carrier protein] acyltransferase	Methylobacter_tundripaludum_3132
U737DRAFT_03557	90	78	13	15	7	11	regulator of sigma D	Methylomonas_sp_LW13
U737DRAFT_00700	90	89	26	47	33	29	ATP-binding protein involved in chromosome partitioning	Methylomonas_sp_LW13
U737DRAFT_04259	90	87	8	9	3	3	protein of unknown function (DUF4124)	Methylomonas_sp_LW13
U737DRAFT_01429	90	80	13	30	2	1	glycine cleavage system transcriptional repressor	Methylomonas_sp_LW13
U737DRAFT_00025	90	90	8	12	6	5	trk system potassium uptake protein TrkA	Methylomonas_sp_LW13
U737DRAFT_04304	90	89	78	114	17	22	porphobilinogen synthase	Methylomonas_sp_LW13
U737DRAFT_02660	90	86	28	64	69	72	pteridine reductase	Methylomonas_sp_LW13
U737DRAFT_00236	90	84	9	17	4	4	6-phosphogluconate dehydrogenase	Methylomonas_sp_LW13
U737DRAFT_00291	90	89	148	265	40	49	Ribosomal protein L7/L12	Methylomonas_sp_LW13
K370DRAFT_1389	89	105	12	6	5	4	nitrogen regulatory protein P-II family	Methylotenera_versatilis_7
U737DRAFT_02160	89	90	35	56	18	22	Uncharacterized protein conserved in bacteria	Methylomonas_sp_LW13
U737DRAFT_00767	89	97	15	24	8	16	hypothetical protein	Methylomonas_sp_LW13
A391DRAFT_2224	89	102	85	51	4	8	pyruvate dehydrogenase E2 component (dihydrolipoamide acetyltransferase)	Methylotenera_mobilis_13
U737DRAFT_03286	89	85	18	26	4	4	ApaG protein	Methylomonas_sp_LW13
A391DRAFT_0754	89	92	72	28	1	3	aspartate kinase	Methylotenera_mobilis_13
K370DRAFT_1905	89	73	45	43	1	1	Protein of unknown function (DUF2782)	Methylotenera_versatilis_7
K370DRAFT_1528	89	79	30	25	2	2	DNA gyrase subunit B (EC 5.99.1.3)	Methylotenera_versatilis_7
K370DRAFT_1403	89	81	149	140	3	5	carboxymethylenebutenolidase	Methylotenera_versatilis_7
U737DRAFT_01281	89	63	14	26	24	31	iron complex transport system substrate-binding protein	Methylomonas_sp_LW13
A3Q3DRAFT_1725	89	96	39	16	9	26	Uncaracterized surface protein containing fasciclin (FAS1) repeats	Methylotenera_sp_1P1
A391DRAFT_2586	89	115	138	77	2	6	imidazoleglycerol-phosphate dehydratase	Methylotenera_mobilis_13
U737DRAFT_01226	89	79	23	50	9	17	fructose-1,6-bisphosphatase I	Methylomonas_sp_LW13
U737DRAFT_02412	89	87	26	39	14	19	two-component system, chemotaxis family, response regulator CheB	Methylomonas_sp_LW13
K370DRAFT_2056	89	67	28	21	1	1	aspartate kinase	Methylotenera_versatilis_7
U737DRAFT_00764	89	79	3	3	3	5	hypothetical protein	Methylomonas_sp_LW13
U737DRAFT_02405	89	97	126	142	20	53	purine-binding chemotaxis protein CheW	Methylomonas_sp_LW13
T449DRAFT_3300	89	76	124	88	127	108	Enoyl-[acyl-carrier-protein] reductase [NADH]	Methylobacter_tundripaludum_3132
A391DRAFT_0768	89	107	75	64	2	7	phospholipid-binding lipoprotein MlaA	Methylotenera_mobilis_13
U737DRAFT_02804	89	78	3	7	1	2	hypothetical protein	Methylomonas_sp_LW13
A3Q3DRAFT_2158	89	101	30	16	9	21	3-hexulose-6-phosphate synthase	Methylotenera_sp_1P1
U737DRAFT_00762	89	87	11	18	10	5	succinyldiaminopimelate aminotransferase apoenzyme	Methylomonas_sp_LW13
T449DRAFT_1972	88	95	22	12	14	14	malate thiokinase large subunit	Methylobacter_tundripaludum_3132
U737DRAFT_02173	88	99	20	37	18	21	protein-L-isoaspartate(D-aspartate) O-methyltransferase	Methylomonas_sp_LW13
U737DRAFT_01384	88	84	4	8	5	5	tRNA 2-thiocytidine biosynthesis protein TtcA	Methylomonas_sp_LW13
K370DRAFT_0134	88	76	15	13	0	1	Putative negative regulator of RcsB-dependent stress response	Methylotenera_versatilis_7
U737DRAFT_00479	88	101	6	3	2	3	import receptor subunit TOM20	Methylomonas_sp_LW13
K370DRAFT_1527	88	86	19	14	1	0	DNA polymerase-3 subunit beta	Methylotenera_versatilis_7
A391DRAFT_1069	88	101	107	81	2	4	NADH-quinone oxidoreductase subunit G	Methylotenera_mobilis_13
U737DRAFT_00331	88	81	1	3	1	1	phytoene desaturase	Methylomonas_sp_LW13
A391DRAFT_2382	88	104	133	37	0	2	SnoaL-like domain-containing protein	Methylotenera_mobilis_13
U737DRAFT_00416	88	102	9	18	11	19	DbpA RNA binding domain-containing protein	Methylomonas_sp_LW13
K370DRAFT_0087	88	73	59	52	1	0	twitching motility two-component system response regulator PilG	Methylotenera_versatilis_7
U737DRAFT_01596	88	82	243	363	85	109	methyl-accepting chemotaxis sensory transducer with TarH sensor	Methylomonas_sp_LW13
U737DRAFT_03614	88	87	58	110	42	56	Response regulators consisting of a CheY-like receiver domain and a winged-helix DNA-binding domain	Methylomonas_sp_LW13
U737DRAFT_00629	88	82	4	9	6	8	sugar transferase, PEP-CTERM/EpsH1 system associated	Methylomonas_sp_LW13
U737DRAFT_03173	88	81	51	70	19	22	PAS domain S-box-containing protein/diguanylate cyclase (GGDEF) domain-containing protein	Methylomonas_sp_LW13
U737DRAFT_04102	88	90	7	10	2	3	5,10-methylenetetrahydrofolate dehydrogenase (NADP+)	Methylomonas_sp_LW13
T449DRAFT_4237	88	80	85	65	103	97	phospholipid-binding lipoprotein MlaA	Methylobacter_tundripaludum_3132
K370DRAFT_1580	87	89	3	7	1	0	3-dehydroquinate dehydratase	Methylotenera_versatilis_7
U737DRAFT_01282	87	52	9	5	2	10	NADPH-dependent ferric siderophore reductase, contains FAD-binding and SIP domains	Methylomonas_sp_LW13
T449DRAFT_0968	87	86	43	27	53	42	3-isopropylmalate/(R)-2-methylmalate dehydratase large subunit	Methylobacter_tundripaludum_3132
U737DRAFT_02613	87	80	8	10	4	1	hypothetical protein	Methylomonas_sp_LW13
U737DRAFT_01700	87	80	7	15	5	5	UDP-N-acetylmuramoyl-tripeptide--D-alanyl-D-alanine ligase	Methylomonas_sp_LW13
U737DRAFT_01751	87	86	6	11	7	2	3-methyl-2-oxobutanoate hydroxymethyltransferase	Methylomonas_sp_LW13
U737DRAFT_03362	87	92	50	156	309	338	REP element-mobilizing transposase RayT	Methylomonas_sp_LW13
A391DRAFT_2060	87	107	46	19	1	5	MoxR-like ATPase	Methylotenera_mobilis_13
U737DRAFT_02039	87	85	100	161	105	148	peroxiredoxin Q/BCP	Methylomonas_sp_LW13
U737DRAFT_00577	87	91	44	78	26	26	DNA-binding transcriptional response regulator, NtrC family, contains REC, AAA-type ATPase, and a Fis-type DNA-binding domains	Methylomonas_sp_LW13
A391DRAFT_2193	87	89	86	25	0	0	peptidyl-prolyl cis-trans isomerase C	Methylotenera_mobilis_13
U737DRAFT_03315	87	82	73	215	244	486	hypothetical protein	Methylomonas_sp_LW13
U737DRAFT_04353	87	87	42	65	31	27	type VI secretion system protein ImpL	Methylomonas_sp_LW13
U737DRAFT_00576	87	90	21	28	9	10	HD-like signal output (HDOD) domain, no enzymatic activity	Methylomonas_sp_LW13
U737DRAFT_02836	87	90	34	66	33	42	Na+/H+ antiporter NhaD	Methylomonas_sp_LW13
U737DRAFT_03784	87	95	6	41	5	5	Peptidase MA superfamily	Methylomonas_sp_LW13
U737DRAFT_02446	87	84	13	25	7	19	enolase-phosphatase E1	Methylomonas_sp_LW13
K370DRAFT_1911	87	70	71	77	17	11	chaperonin GroEL	Methylotenera_versatilis_7
U737DRAFT_02157	87	76	3	4	2	3	Macrocin-O-methyltransferase (TylF)	Methylomonas_sp_LW13
T449DRAFT_2078	87	77	69	40	49	39	UDP-3-O-[3-hydroxymyristoyl] N-acetylglucosamine deacetylase	Methylobacter_tundripaludum_3132
A391DRAFT_0864	87	109	160	193	8	21	Dynamin family protein	Methylotenera_mobilis_13
U737DRAFT_00238	87	92	12	24	8	5	cytochrome b561	Methylomonas_sp_LW13
U737DRAFT_00624	87	78	11	16	5	5	Uncharacterised nucleotidyltransferase	Methylomonas_sp_LW13
T449DRAFT_2166	87	84	13	7	12	11	methionine adenosyltransferase	Methylobacter_tundripaludum_3132
U737DRAFT_02909	87	91	4	8	6	4	inorganic phosphate transporter, PiT family	Methylomonas_sp_LW13
T449DRAFT_2811	86	76	215	124	72	77	hypothetical protein	Methylobacter_tundripaludum_3132
A391DRAFT_1233	86	87	19	7	0	0	argininosuccinate synthase	Methylotenera_mobilis_13
U737DRAFT_03978	86	86	14	23	6	4	DNA processing protein	Methylomonas_sp_LW13
A391DRAFT_0865	86	103	842	163	12	42	RNA polymerase sigma-32 factor	Methylotenera_mobilis_13
A391DRAFT_0835	86	98	21	25	1	1	flagellar biosynthesis protein FlhF	Methylotenera_mobilis_13
U737DRAFT_03687	86	94	47	105	66	51	hypothetical protein	Methylomonas_sp_LW13
U737DRAFT_02955	86	84	3	12	5	8	hypothetical protein	Methylomonas_sp_LW13
A391DRAFT_0410	86	119	573	353	68	127	putative sigma-54 modulation protein	Methylotenera_mobilis_13
T449DRAFT_4156	86	84	34	20	26	36	two component transcriptional regulator, LuxR family	Methylobacter_tundripaludum_3132
U737DRAFT_04445	86	82	11	15	3	2	hypothetical protein	Methylomonas_sp_LW13
U737DRAFT_03235	86	99	14	24	12	12	BNR repeat-like domain-containing protein	Methylomonas_sp_LW13
K370DRAFT_0091	86	77	69	59	2	2	chemosensory pili system protein ChpA (sensor histidine kinase/response regulator)	Methylotenera_versatilis_7
U737DRAFT_03237	86	86	3	10	4	5	hypothetical protein	Methylomonas_sp_LW13
U737DRAFT_03392	86	82	6	15	7	5	7-carboxy-7-deazaguanine synthase	Methylomonas_sp_LW13
A391DRAFT_2574	86	98	81	28	2	1	ubiquinol-cytochrome c reductase iron-sulfur subunit	Methylotenera_mobilis_13
U737DRAFT_00919	86	90	32	78	21	24	hypothetical protein	Methylomonas_sp_LW13
U737DRAFT_03380	86	80	18	31	13	16	phosphoserine phosphatase	Methylomonas_sp_LW13
U737DRAFT_00329	85	84	1	2	0	1	diapolycopene oxygenase	Methylomonas_sp_LW13
T449DRAFT_0277	85	73	112	39	44	35	3-hydroxydecanoyl-[acyl-carrier-protein] dehydratase	Methylobacter_tundripaludum_3132
U737DRAFT_02662	85	83	10	20	5	4	dihydroneopterin aldolase	Methylomonas_sp_LW13
U737DRAFT_03919	85	82	0	1	0	0	2-C-methyl-D-erythritol 4-phosphate cytidylyltransferase	Methylomonas_sp_LW13
A391DRAFT_2571	85	100	75	39	4	14	RNA polymerase-associated protein	Methylotenera_mobilis_13
K370DRAFT_1643	85	90	24	21	1	1	dGTPase	Methylotenera_versatilis_7
T449DRAFT_4019	85	87	71	36	24	27	FKBP-type peptidyl-prolyl cis-trans isomerase FklB	Methylobacter_tundripaludum_3132
A391DRAFT_0215	85	104	113	73	4	7	DNA gyrase subunit B	Methylotenera_mobilis_13
A3Q3DRAFT_2195	85	95	5	3	0	6	large subunit ribosomal protein L3	Methylotenera_sp_1P1
U737DRAFT_00437	85	88	8	20	10	9	Serine/threonine protein phosphatase PrpC	Methylomonas_sp_LW13
U737DRAFT_03457	85	79	4	7	5	8	DUF971 family protein	Methylomonas_sp_LW13
T449DRAFT_2197	85	77	188	107	75	98	cold shock protein (beta-ribbon, CspA family)	Methylobacter_tundripaludum_3132
A391DRAFT_0588	85	100	79	22	3	6	RNA polymerase primary sigma factor	Methylotenera_mobilis_13
A391DRAFT_2327	85	96	247	74	2	2	preprotein translocase subunit SecB	Methylotenera_mobilis_13
T449DRAFT_1779	85	72	137	82	79	77	formate dehydrogenase subunit gamma	Methylobacter_tundripaludum_3132
A391DRAFT_0961	85	97	63	32	2	2	carbamoyl-phosphate synthase large subunit	Methylotenera_mobilis_13
U737DRAFT_04344	85	93	55	58	32	37	type VI secretion system protein ImpH	Methylomonas_sp_LW13
U737DRAFT_03387	85	80	6	18	4	4	biopolymer transport protein TolR	Methylomonas_sp_LW13
U737DRAFT_01725	85	84	7	18	6	6	arginine decarboxylase	Methylomonas_sp_LW13
K370DRAFT_0385	85	67	9	7	1	1	cytochrome c oxidase cbb3-type subunit 1	Methylotenera_versatilis_7
U737DRAFT_04272	85	94	19	32	18	17	Wyosine [tRNA(Phe)-imidazoG37] synthetase, radical SAM superfamily	Methylomonas_sp_LW13
U737DRAFT_03787	84	100	11	81	58	30	protein of unknown function (DUF4260)	Methylomonas_sp_LW13
U737DRAFT_01702	84	83	6	11	5	8	UDP-N-acetylmuramoylalanine--D-glutamate ligase	Methylomonas_sp_LW13
U737DRAFT_03731	84	74	15	31	18	19	thiamine biosynthesis lipoprotein	Methylomonas_sp_LW13
U737DRAFT_01432	84	83	9	14	6	5	biofilm PGA synthesis lipoprotein PgaB	Methylomonas_sp_LW13
A391DRAFT_1759	84	100	194	139	7	15	pilus assembly protein FimV	Methylotenera_mobilis_13
U737DRAFT_00892	84	87	4	9	3	3	Radical SAM superfamily enzyme YgiQ, UPF0313 family	Methylomonas_sp_LW13
A391DRAFT_2701	84	93	44	7	1	4	NusA antitermination factor	Methylotenera_mobilis_13
U737DRAFT_01469	84	74	37	58	13	28	PilZ domain-containing protein	Methylomonas_sp_LW13
T449DRAFT_2280	84	79	131	67	66	67	Iron-sulfur cluster-binding domain-containing protein	Methylobacter_tundripaludum_3132
A391DRAFT_0245	84	100	135	102	8	34	thiol:disulfide interchange protein DsbA	Methylotenera_mobilis_13
U737DRAFT_00061	84	82	25	71	23	29	ribosome-associated heat shock protein Hsp15	Methylomonas_sp_LW13
U737DRAFT_00713	84	88	7	20	3	6	cell division protein ZapD	Methylomonas_sp_LW13
U737DRAFT_04305	84	83	56	119	26	32	hypothetical protein	Methylomonas_sp_LW13
K370DRAFT_2374	84	71	61	40	3	3	enolase	Methylotenera_versatilis_7
U737DRAFT_00306	84	91	18	25	20	20	Predicted PurR-regulated permease PerM	Methylomonas_sp_LW13
U737DRAFT_00752	84	80	16	40	44	41	protein of unknown function (DUF4437)	Methylomonas_sp_LW13
U737DRAFT_03938	84	86	332	572	242	301	Sporulation related domain-containing protein	Methylomonas_sp_LW13
A391DRAFT_1831	84	91	206	108	9	21	flagellar hook protein FlgE	Methylotenera_mobilis_13
K370DRAFT_1801	84	71	12	10	1	3	1-(5-phosphoribosyl)-5-[(5-phosphoribosylamino)methylideneamino] imidazole-4-carboxamide isomerase	Methylotenera_versatilis_7
K370DRAFT_0891	84	74	8	1	0	0	hypothetical protein	Methylotenera_versatilis_7
U737DRAFT_04467	84	87	10	18	4	6	argininosuccinate lyase	Methylomonas_sp_LW13
A3Q3DRAFT_2222	84	98	4	3	2	3	large subunit ribosomal protein L17	Methylotenera_sp_1P1
U737DRAFT_02129	84	75	31	27	4	3	protein of unknown function (DUF4154)	Methylomonas_sp_LW13
U737DRAFT_04096	84	68	5	7	2	0	hypothetical protein	Methylomonas_sp_LW13
U737DRAFT_01575	83	69	7	8	2	3	glutaminyl-tRNA synthetase	Methylomonas_sp_LW13
U737DRAFT_00071	83	77	22	21	5	9	Methylase involved in ubiquinone/menaquinone biosynthesis	Methylomonas_sp_LW13
U737DRAFT_00595	83	77	81	99	22	27	hypothetical protein	Methylomonas_sp_LW13
U737DRAFT_02176	83	77	35	48	6	10	glyceraldehyde 3-phosphate dehydrogenase	Methylomonas_sp_LW13
A391DRAFT_1968	83	98	132	51	1	3	glucose-6-phosphate isomerase	Methylotenera_mobilis_13
U737DRAFT_04693	83	81	38	94	29	40	protein gp37	Methylomonas_sp_LW13
U737DRAFT_02719	83	84	33	46	23	25	3-deoxy-D-manno-octulosonate 8-phosphate phosphatase (KDO 8-P phosphatase)	Methylomonas_sp_LW13
U737DRAFT_03121	83	82	2	1	0	2	cytochrome c-type biogenesis protein CcmH	Methylomonas_sp_LW13
U737DRAFT_03689	83	87	41	127	132	140	Site-specific DNA recombinase	Methylomonas_sp_LW13
U737DRAFT_02843	83	76	24	77	43	46	glycine cleavage system H protein	Methylomonas_sp_LW13
U737DRAFT_00638	83	73	126	195	72	104	polysaccharide export outer membrane protein	Methylomonas_sp_LW13
K370DRAFT_0884	83	76	7	3	1	0	hypothetical protein	Methylotenera_versatilis_7
U737DRAFT_01283	83	71	160	193	90	656	AraC-type DNA-binding protein	Methylomonas_sp_LW13
U737DRAFT_01756	83	99	8	14	6	9	vitamin B12 transporter	Methylomonas_sp_LW13
U737DRAFT_04354	83	85	46	71	23	27	type VI secretion system protein ImpK	Methylomonas_sp_LW13
U737DRAFT_01210	83	94	18	40	20	20	biopolymer transport protein ExbB	Methylomonas_sp_LW13
U737DRAFT_02386	82	80	35	83	21	27	pyruvate phosphate dikinase	Methylomonas_sp_LW13
U737DRAFT_03110	82	84	64	150	142	153	Cytochrome P460	Methylomonas_sp_LW13
A391DRAFT_0461	82	38	54	8	6	6	small subunit ribosomal protein S4	Methylotenera_mobilis_13
T449DRAFT_3323	82	74	177	159	184	237	ribonuclease E	Methylobacter_tundripaludum_3132
K370DRAFT_0701	82	70	39	24	2	2	ornithine carbamoyltransferase	Methylotenera_versatilis_7
A391DRAFT_2563	82	86	17	8	1	0	preprotein translocase subunit SecE	Methylotenera_mobilis_13
A391DRAFT_2697	82	140	54	6	3	5	small subunit ribosomal protein S15	Methylotenera_mobilis_13
A391DRAFT_1846	82	94	144	92	2	5	flagellar hook-length control protein FliK	Methylotenera_mobilis_13
U737DRAFT_03948	82	79	71	120	32	40	hypothetical protein	Methylomonas_sp_LW13
U737DRAFT_03388	82	87	22	25	11	13	colicin import membrane protein	Methylomonas_sp_LW13
K370DRAFT_1812	82	64	13	9	1	1	ubiquinol-cytochrome c reductase cytochrome b subunit	Methylotenera_versatilis_7
U737DRAFT_00067	82	79	19	32	8	10	Glycosyltransferase involved in cell wall bisynthesis	Methylomonas_sp_LW13
Ga0181119_1103	82	61	629	630	448	443	Outer membrane protein OmpA	Flavobacterium_sp_11
K370DRAFT_0277	82	75	21	27	1	0	sulfite reductase (NADPH) hemoprotein beta-component	Methylotenera_versatilis_7
T449DRAFT_4218	82	78	28	11	14	10	Adenylosuccinate synthetase	Methylobacter_tundripaludum_3132
U737DRAFT_04364	81	71	24	43	41	40	elongation factor P	Methylomonas_sp_LW13
U737DRAFT_02409	81	74	81	125	39	42	ABC-type transporter Mla maintaining outer membrane lipid asymmetry, MlaB component, contains STAS domain	Methylomonas_sp_LW13
U737DRAFT_01421	81	80	82	74	3	7	Membrane protein involved in the export of O-antigen and teichoic acid	Methylomonas_sp_LW13
T449DRAFT_2462	81	78	12	6	7	6	YidC/Oxa1 family membrane protein insertase	Methylobacter_tundripaludum_3132
U737DRAFT_03856	81	70	1	3	0	3	methionyl aminopeptidase	Methylomonas_sp_LW13
A391DRAFT_0890	81	84	104	70	6	14	isoquinoline 1-oxidoreductase, beta subunit	Methylotenera_mobilis_13
T449DRAFT_2912	81	80	258	158	161	173	putative sigma-54 modulation protein	Methylobacter_tundripaludum_3132
U737DRAFT_02410	81	77	25	28	6	5	chemotaxis protein methyltransferase CheR	Methylomonas_sp_LW13
U737DRAFT_03936	81	76	28	63	32	35	hypothetical protein	Methylomonas_sp_LW13
T449DRAFT_3295	81	82	410	201	682	667	ATP-dependent Lon protease	Methylobacter_tundripaludum_3132
U737DRAFT_02358	81	86	22	42	8	9	probable O-glycosylation ligase, exosortase A-associated	Methylomonas_sp_LW13
U737DRAFT_02512	81	77	8	19	6	10	restriction system protein	Methylomonas_sp_LW13
U737DRAFT_01918	81	80	15	29	9	9	chromosome partitioning protein	Methylomonas_sp_LW13
U737DRAFT_01039	81	77	22	40	19	25	NAD+ synthase (glutamine-hydrolysing)	Methylomonas_sp_LW13
U737DRAFT_00074	81	79	8	14	2	3	Methyltransferase domain-containing protein	Methylomonas_sp_LW13
K370DRAFT_1336	81	79	52	54	0	2	hypothetical protein	Methylotenera_versatilis_7
K370DRAFT_0899	81	73	2	3	0	0	two component transcriptional regulator, LuxR family	Methylotenera_versatilis_7
K370DRAFT_1302	81	79	126	96	3	2	type IV pilus assembly protein PilM	Methylotenera_versatilis_7
U737DRAFT_03453	81	79	1	1	1	0	2-octaprenylphenol hydroxylase	Methylomonas_sp_LW13
U737DRAFT_01252	81	85	26	49	12	16	two-component system, LuxR family, response regulator FixJ	Methylomonas_sp_LW13
U737DRAFT_02398	81	75	124	149	33	42	type IV pilus assembly protein PilY1	Methylomonas_sp_LW13
U737DRAFT_04387	81	71	206	450	142	200	flagellar basal-body rod protein FlgC	Methylomonas_sp_LW13
A391DRAFT_2445	81	95	196	102	3	12	carboxyl-terminal processing protease	Methylotenera_mobilis_13
U737DRAFT_01212	81	78	10	13	6	12	chorismate synthase	Methylomonas_sp_LW13
U737DRAFT_01855	81	80	8	7	1	3	YcxB-like protein	Methylomonas_sp_LW13
K370DRAFT_1480	81	63	13	12	2	1	glutamate synthase (NADH) small subunit (EC 1.4.1.14)	Methylotenera_versatilis_7
U737DRAFT_00778	81	81	4	8	3	3	topoisomerase-4 subunit A	Methylomonas_sp_LW13
K370DRAFT_2009	81	64	32	19	1	1	electron transfer flavoprotein beta subunit	Methylotenera_versatilis_7
T449DRAFT_3867	80	71	12	12	11	10	formaldehyde-activating enzyme	Methylobacter_tundripaludum_3132
K370DRAFT_0672	80	73	61	58	2	3	peptidyl-prolyl cis-trans isomerase D	Methylotenera_versatilis_7
A3Q3DRAFT_0658	80	96	99	47	25	48	5,6,7,8-tetrahydromethanopterin hydro-lyase	Methylotenera_sp_1P1
U737DRAFT_03147	80	88	4	5	2	4	two component transcriptional regulator, LuxR family	Methylomonas_sp_LW13
U737DRAFT_01245	80	71	33	33	6	8	outer membrane protein	Methylomonas_sp_LW13
U737DRAFT_03433	80	81	27	54	8	12	hypothetical protein	Methylomonas_sp_LW13
U737DRAFT_01241	80	76	28	58	30	32	acetyl-CoA synthetase	Methylomonas_sp_LW13
U737DRAFT_02811	80	70	5	16	11	12	CrcB protein	Methylomonas_sp_LW13
U737DRAFT_02357	80	86	15	25	14	12	Arylsulfatase A	Methylomonas_sp_LW13
K370DRAFT_1666	80	62	149	109	10	11	3-deoxy-D-manno-octulosonate 8-phosphate phosphatase (KDO 8-P phosphatase)	Methylotenera_versatilis_7
A391DRAFT_1345	80	100	75	86	5	8	methyl-accepting chemotaxis sensory transducer with Pas/Pac sensor	Methylotenera_mobilis_13
T449DRAFT_0276	80	74	185	114	176	151	3-oxoacyl-[acyl-carrier-protein] synthase-1	Methylobacter_tundripaludum_3132
U737DRAFT_00076	80	77	12	13	3	5	Ectoine hydroxylase-related dioxygenase, phytanoyl-CoA dioxygenase (PhyH) family	Methylomonas_sp_LW13
U737DRAFT_04160	80	74	1	2	1	1	heptosyltransferase-2	Methylomonas_sp_LW13
U737DRAFT_02415	80	74	4	3	0	1	putative permease	Methylomonas_sp_LW13
U737DRAFT_00307	80	83	6	11	4	3	membrane-associated protein	Methylomonas_sp_LW13
U737DRAFT_01793	80	91	8	15	10	16	1-acyl-sn-glycerol-3-phosphate acyltransferase	Methylomonas_sp_LW13
U737DRAFT_02673	80	78	18	41	24	30	16S rRNA (uracil1498-N3)-methyltransferase	Methylomonas_sp_LW13
U737DRAFT_02611	80	81	8	13	7	3	chromosomal replication initiator protein	Methylomonas_sp_LW13
U737DRAFT_03923	80	84	12	22	8	11	membrane fusion protein, adhesin transport system	Methylomonas_sp_LW13
A391DRAFT_1473	80	104	121	76	2	4	periplasmic chaperone for outer membrane proteins Skp	Methylotenera_mobilis_13
U737DRAFT_00589	80	97	30	63	41	32	methenyltetrahydrofolate cyclohydrolase	Methylomonas_sp_LW13
U737DRAFT_02578	80	79	34	67	40	46	Rhodanese-like domain-containing protein	Methylomonas_sp_LW13
A3Q3DRAFT_1309	80	86	9	3	1	4	VPLPA-CTERM protein sorting domain-containing protein	Methylotenera_sp_1P1
A391DRAFT_0782	80	93	81	24	2	2	branched-chain amino acid aminotransferase	Methylotenera_mobilis_13
U737DRAFT_03795	80	81	13	78	72	43	NAD(P)H-dependent FMN reductase	Methylomonas_sp_LW13
U737DRAFT_03265	79	77	15	29	7	2	Uncharacterized conserved protein	Methylomonas_sp_LW13
U737DRAFT_03126	79	77	13	21	12	16	heme exporter protein C	Methylomonas_sp_LW13
U737DRAFT_02141	79	77	34	38	8	17	ABC-type uncharacterized transport system, permease component	Methylomonas_sp_LW13
K370DRAFT_1721	79	68	27	13	1	1	hypothetical protein	Methylotenera_versatilis_7
U737DRAFT_04156	79	77	11	26	12	14	ABC-2 type transport system permease protein	Methylomonas_sp_LW13
U737DRAFT_01431	79	79	7	10	5	7	biofilm PGA synthesis N-glycosyltransferase PgaC	Methylomonas_sp_LW13
K370DRAFT_1690	79	67	65	44	3	5	LysM domain-containing protein	Methylotenera_versatilis_7
U737DRAFT_02527	79	79	3	9	1	2	XTP/dITP diphosphohydrolase	Methylomonas_sp_LW13
U737DRAFT_00267	79	87	57	70	13	11	PilZ domain-containing protein	Methylomonas_sp_LW13
A391DRAFT_1344	79	97	47	39	1	2	methyl-accepting chemotaxis sensory transducer with TarH sensor	Methylotenera_mobilis_13
A391DRAFT_2464	79	94	179	36	2	8	chaperonin GroEL	Methylotenera_mobilis_13
U737DRAFT_03287	79	70	6	24	12	11	Bis(5'nucleosyl)-tetraphosphatase, ApaH	Methylomonas_sp_LW13
T449DRAFT_2254	79	66	105	60	46	45	S-adenosylmethionine decarboxylase	Methylobacter_tundripaludum_3132
U737DRAFT_03613	79	77	14	19	7	9	4-hydroxy-3-polyprenylbenzoate decarboxylase	Methylomonas_sp_LW13
U737DRAFT_04491	79	79	39	70	27	27	DNA repair exonuclease	Methylomonas_sp_LW13
U737DRAFT_04615	79	78	12	14	5	5	hypothetical protein	Methylomonas_sp_LW13
K370DRAFT_1145	79	62	467	588	28	23	cell division protein FtsZ	Methylotenera_versatilis_7
T449DRAFT_0335	79	71	605	336	796	696	ATP-dependent Clp protease ATP-binding subunit ClpA	Methylobacter_tundripaludum_3132
U737DRAFT_02293	78	71	77	109	15	21	putative PEP-CTERM system TPR-repeat lipoprotein	Methylomonas_sp_LW13
A391DRAFT_0620	78	84	52	18	1	1	transcription termination factor Rho	Methylotenera_mobilis_13
A391DRAFT_1231	78	85	28	8	0	1	acetylornithine aminotransferase	Methylotenera_mobilis_13
U737DRAFT_01750	78	84	7	22	14	23	2-amino-4-hydroxy-6-hydroxymethyldihydropteridine diphosphokinase	Methylomonas_sp_LW13
T449DRAFT_0554	78	93	34	18	23	20	40-residue YVTN family beta-propeller repeat-containing protein	Methylobacter_tundripaludum_3132
U737DRAFT_02359	78	71	10	16	6	9	Glycosyltransferase involved in cell wall bisynthesis	Methylomonas_sp_LW13
U737DRAFT_00900	78	63	5	8	5	10	ADP-ribose pyrophosphatase	Methylomonas_sp_LW13
A391DRAFT_2385	78	93	69	19	1	1	peptidyl-prolyl cis-trans isomerase B (cyclophilin B)	Methylotenera_mobilis_13
A391DRAFT_2638	78	81	56	22	2	0	hypothetical protein	Methylotenera_mobilis_13
T449DRAFT_3656	78	97	63	35	51	49	cytochrome c oxidase assembly protein subunit 11	Methylobacter_tundripaludum_3132
U737DRAFT_03155	78	85	3	4	3	3	single-stranded-DNA-specific exonuclease	Methylomonas_sp_LW13
U737DRAFT_00055	78	79	10	22	6	7	ribonuclease R	Methylomonas_sp_LW13
U737DRAFT_00281	78	63	65	170	211	247	bacterioferritin	Methylomonas_sp_LW13
K370DRAFT_1785	78	76	31	18	1	1	phospholipid/cholesterol/gamma-HCH transport system ATP-binding protein	Methylotenera_versatilis_7
U737DRAFT_03607	78	75	27	45	22	21	Ribosomal protein S18 acetylase RimI	Methylomonas_sp_LW13
U737DRAFT_01926	78	71	2	4	3	2	Predicted ATP-dependent protease	Methylomonas_sp_LW13
K370DRAFT_0889	78	67	3	0	1	0	mxaK protein	Methylotenera_versatilis_7
U737DRAFT_00194	78	73	163	77	5	127	biopolymer transport protein ExbD	Methylomonas_sp_LW13
U737DRAFT_01215	78	69	8	6	3	4	hypothetical protein	Methylomonas_sp_LW13
A391DRAFT_0601	78	96	130	69	3	3	mxaJ protein	Methylotenera_mobilis_13
U737DRAFT_01523	78	82	37	85	76	97	PEP-CTERM protein-sorting domain-containing protein	Methylomonas_sp_LW13
U737DRAFT_03834	78	100	1	6	2	1	cobalt transporter subunit CbtA	Methylomonas_sp_LW13
U737DRAFT_04163	78	77	38	62	12	16	HDIG domain-containing protein	Methylomonas_sp_LW13
T449DRAFT_1425	77	69	67	40	64	52	hypothetical protein	Methylobacter_tundripaludum_3132
U737DRAFT_00621	77	73	23	28	11	13	phenylacetate-CoA ligase	Methylomonas_sp_LW13
U737DRAFT_03394	77	70	85	200	37	47	hypothetical protein	Methylomonas_sp_LW13
A391DRAFT_0966	77	97	255	165	17	55	cell division protease FtsH	Methylotenera_mobilis_13
U737DRAFT_02097	77	80	17	43	22	22	hypothetical protein	Methylomonas_sp_LW13
U737DRAFT_00033	77	70	1	4	1	2	FMN-binding domain	Methylomonas_sp_LW13
T449DRAFT_1881	77	74	35	17	19	18	small subunit ribosomal protein S19	Methylobacter_tundripaludum_3132
U737DRAFT_02096	77	74	61	106	46	62	Uridine kinase	Methylomonas_sp_LW13
U737DRAFT_03627	77	70	45	71	14	14	PilZ domain-containing protein	Methylomonas_sp_LW13
K370DRAFT_0490	77	66	40	34	1	1	3-hydroxyacyl-[acyl-carrier-protein] dehydratase	Methylotenera_versatilis_7
K370DRAFT_0463	77	55	1	7	0	0	small subunit ribosomal protein S18	Methylotenera_versatilis_7
U737DRAFT_00822	77	67	34	66	25	30	Putative DNA-binding domain-containing protein	Methylomonas_sp_LW13
U737DRAFT_00069	77	87	16	29	10	10	Glycosyltransferase involved in cell wall bisynthesis	Methylomonas_sp_LW13
K370DRAFT_2155	77	88	300	447	30	27	RNA polymerase sigma-32 factor	Methylotenera_versatilis_7
U737DRAFT_00896	77	60	7	10	4	8	CDP-6-deoxy-D-xylo-4-hexulose-3-dehydrase	Methylomonas_sp_LW13
U737DRAFT_02130	77	68	12	16	13	14	PAS domain S-box-containing protein/diguanylate cyclase (GGDEF) domain-containing protein	Methylomonas_sp_LW13
A391DRAFT_0391	77	94	180	325	60	170	hypothetical protein	Methylotenera_mobilis_13
U737DRAFT_01759	77	80	5	12	11	7	L-threonine O-3-phosphate decarboxylase	Methylomonas_sp_LW13
K370DRAFT_1464	77	63	73	60	5	5	phosphomethylpyrimidine synthase	Methylotenera_versatilis_7
U737DRAFT_03310	77	82	18	34	16	17	hypothetical protein	Methylomonas_sp_LW13
U737DRAFT_04370	77	77	26	44	9	13	two-component system, NtrC family, sensor histidine kinase GlrK	Methylomonas_sp_LW13
U737DRAFT_02168	77	81	131	218	118	94	D-sedoheptulose 7-phosphate isomerase	Methylomonas_sp_LW13
U737DRAFT_00747	77	55	17	24	3	6	dCTP deaminase	Methylomonas_sp_LW13
U737DRAFT_04157	77	80	66	250	175	184	ABC-2 type transport system permease protein	Methylomonas_sp_LW13
T449DRAFT_0900	76	77	31	16	10	7	Phage integrase family protein	Methylobacter_tundripaludum_3132
U737DRAFT_00043	76	71	20	38	13	15	Sel1 repeat-containing protein	Methylomonas_sp_LW13
U737DRAFT_03922	76	82	5	8	7	7	ATP-binding cassette, subfamily C, LapB	Methylomonas_sp_LW13
U737DRAFT_02059	76	69	7	13	3	3	hypothetical protein	Methylomonas_sp_LW13
U737DRAFT_04518	76	73	15	25	15	19	23S rRNA (adenine2030-N6)-methyltransferase	Methylomonas_sp_LW13
U737DRAFT_01205	76	76	12	12	3	4	Zn-finger domain associated with topoisomerase type I	Methylomonas_sp_LW13
U737DRAFT_01513	76	76	5	8	8	8	5'-methylthioadenosine phosphorylase	Methylomonas_sp_LW13
U737DRAFT_02839	76	83	9	16	4	8	trk system potassium uptake protein TrkH	Methylomonas_sp_LW13
K370DRAFT_2320	76	68	35	25	1	3	NADH-quinone oxidoreductase subunit G	Methylotenera_versatilis_7
K370DRAFT_1205	76	49	68	100	5	6	mxaJ protein	Methylotenera_versatilis_7
U737DRAFT_03747	76	63	340	868	339	534	hypothetical protein	Methylomonas_sp_LW13
K370DRAFT_0224	76	64	25	16	0	5	hypothetical protein	Methylotenera_versatilis_7
T449DRAFT_0329	76	76	10416	8083	12264	12335	Small metal-binding protein	Methylobacter_tundripaludum_3132
U737DRAFT_00133	76	75	17	42	12	18	Cytosine/adenosine deaminase	Methylomonas_sp_LW13
U737DRAFT_02174	76	85	8	19	4	7	5'-nucleotidase /3'-nucleotidase /exopolyphosphatase	Methylomonas_sp_LW13
U737DRAFT_00987	76	71	3	3	2	4	rod shape-determining protein MreC	Methylomonas_sp_LW13
K370DRAFT_0270	76	68	55	32	3	0	putative oxidoreductase	Methylotenera_versatilis_7
U737DRAFT_02234	76	89	146	350	569	906	hypothetical protein	Methylomonas_sp_LW13
K370DRAFT_1522	76	62	7	10	1	1	YidC/Oxa1 family membrane protein insertase	Methylotenera_versatilis_7
K370DRAFT_0503	76	66	21	16	2	1	[acyl-carrier-protein] S-malonyltransferase	Methylotenera_versatilis_7
U737DRAFT_00073	76	71	11	15	5	7	sugar O-acyltransferase, sialic acid O-acetyltransferase NeuD family	Methylomonas_sp_LW13
T449DRAFT_1908	76	67	47	14	17	13	4-diphosphocytidyl-2-C-methyl-D-erythritol kinase	Methylobacter_tundripaludum_3132
U737DRAFT_03261	76	79	5	10	4	3	3-dehydroquinate synthase	Methylomonas_sp_LW13
K370DRAFT_1524	76	74	7	6	0	2	ribonuclease P protein component (EC 3.1.26.5)	Methylotenera_versatilis_7
U737DRAFT_02028	76	68	51	111	32	43	ribose-5-phosphate isomerase	Methylomonas_sp_LW13
A391DRAFT_2054	76	83	87	52	4	4	Fe(3+) dicitrate transport protein	Methylotenera_mobilis_13
U737DRAFT_03886	76	82	40	108	51	74	hypothetical protein	Methylomonas_sp_LW13
U737DRAFT_01190	75	82	11	25	9	9	3-oxoacyl-[acyl-carrier protein] reductase	Methylomonas_sp_LW13
A3Q3DRAFT_2207	75	86	7	3	3	5	large subunit ribosomal protein L5	Methylotenera_sp_1P1
U737DRAFT_02352	75	72	13	30	14	17	Excinuclease ABC subunit C	Methylomonas_sp_LW13
K370DRAFT_1696	75	69	11	16	1	0	methionine adenosyltransferase	Methylotenera_versatilis_7
U737DRAFT_00608	75	77	5	14	5	5	tRNA-dihydrouridine synthase B	Methylomonas_sp_LW13
U737DRAFT_02416	75	69	68	143	68	88	PhoH-like ATPase	Methylomonas_sp_LW13
U737DRAFT_01535	75	68	14	37	9	14	sigma E regulatory protein, MucB/RseB	Methylomonas_sp_LW13
U737DRAFT_01824	75	82	4	6	5	3	sec-independent protein translocase protein TatC	Methylomonas_sp_LW13
A391DRAFT_2396	75	83	261	93	5	14	FAD/FMN-containing dehydrogenase	Methylotenera_mobilis_13
U737DRAFT_00865	75	64	9	12	4	6	Molecular chaperone, HSP90 family	Methylomonas_sp_LW13
A391DRAFT_0849	75	89	13	4	0	1	ribose-phosphate pyrophosphokinase	Methylotenera_mobilis_13
U737DRAFT_01544	75	68	14	21	6	6	2-oxoglutarate dehydrogenase E1 component	Methylomonas_sp_LW13
K370DRAFT_0702	75	60	19	24	1	0	acetylornithine aminotransferase apoenzyme (EC 2.6.1.11)	Methylotenera_versatilis_7
T449DRAFT_1689	75	69	399	232	301	292	hypothetical protein	Methylobacter_tundripaludum_3132
T449DRAFT_2524	75	72	202	171	117	198	Very-short-patch-repair endonuclease	Methylobacter_tundripaludum_3132
U737DRAFT_00923	75	72	7	16	6	6	hypothetical protein	Methylomonas_sp_LW13
K370DRAFT_1695	75	63	18	19	0	1	adenosylhomocysteinase	Methylotenera_versatilis_7
K370DRAFT_1202	75	57	49	34	3	2	NADH dehydrogenase	Methylotenera_versatilis_7
U737DRAFT_00563	74	71	14	26	6	6	hypothetical protein	Methylomonas_sp_LW13
K370DRAFT_1711	74	70	33	27	2	1	superoxide dismutase, Cu-Zn family	Methylotenera_versatilis_7
U737DRAFT_01405	74	59	8	18	2	5	hypothetical protein	Methylomonas_sp_LW13
U737DRAFT_02397	74	73	74	106	55	84	type IV pilus assembly protein PilE	Methylomonas_sp_LW13
U737DRAFT_04618	74	66	7	8	1	3	DGQHR domain-containing protein	Methylomonas_sp_LW13
U737DRAFT_03709	74	77	2	3	1	1	NusB antitermination factor	Methylomonas_sp_LW13
U737DRAFT_01474	74	74	9	15	4	4	guanosine-3',5'-bis(diphosphate) 3'-pyrophosphohydrolase	Methylomonas_sp_LW13
K370DRAFT_1078	74	69	55	85	4	7	peptidyl-prolyl cis-trans isomerase B (cyclophilin B)	Methylotenera_versatilis_7
U737DRAFT_00451	74	69	8	26	9	9	7-cyano-7-deazaguanine reductase	Methylomonas_sp_LW13
U737DRAFT_03635	74	76	5	7	6	6	uncharacterized zinc-type alcohol dehydrogenase-like protein	Methylomonas_sp_LW13
U737DRAFT_00424	74	75	5	8	2	2	dolichol-phosphate mannosyltransferase	Methylomonas_sp_LW13
A391DRAFT_2630	74	96	176	75	2	7	ribose-5-phosphate isomerase	Methylotenera_mobilis_13
T449DRAFT_0260	74	69	188	116	235	260	phospholipid-binding lipoprotein MlaA	Methylobacter_tundripaludum_3132
T449DRAFT_1876	74	75	35	22	8	11	small subunit ribosomal protein S17	Methylobacter_tundripaludum_3132
U737DRAFT_03845	74	67	28	29	5	7	FecR family protein	Methylomonas_sp_LW13
K370DRAFT_0498	74	68	33	26	2	1	pyruvate carboxylase subunit A	Methylotenera_versatilis_7
U737DRAFT_01851	74	65	9	20	3	5	Endonuclease, Uma2 family (restriction endonuclease fold)	Methylomonas_sp_LW13
K370DRAFT_2298	74	58	14	16	1	2	pyruvate dehydrogenase E2 component (dihydrolipoamide acetyltransferase)	Methylotenera_versatilis_7
U737DRAFT_01070	74	67	113	223	100	255	hypothetical protein	Methylomonas_sp_LW13
U737DRAFT_01101	74	78	1	2	0	1	EAL domain, c-di-GMP-specific phosphodiesterase class I (or its enzymatically inactive variant)	Methylomonas_sp_LW13
T449DRAFT_0488	74	75	63	33	64	52	translation initiation factor IF-2	Methylobacter_tundripaludum_3132
A391DRAFT_1472	74	93	95	51	0	2	Beta-barrel assembly machine subunit BamA	Methylotenera_mobilis_13
U737DRAFT_01592	74	67	6	17	8	6	Formate-tetrahydrofolate ligase	Methylomonas_sp_LW13
T449DRAFT_0667	74	63	142	97	116	133	Metallo-beta-lactamase superfamily protein	Methylobacter_tundripaludum_3132
U737DRAFT_04367	74	72	6	6	6	2	DNA-binding response regulator, OmpR family, contains REC and winged-helix (wHTH) domain	Methylomonas_sp_LW13
U737DRAFT_00622	74	67	17	20	17	25	Glycosyltransferase involved in cell wall bisynthesis	Methylomonas_sp_LW13
U737DRAFT_02946	73	48	88	185	67	128	membrane fusion protein, Cu(I)/Ag(I) efflux system	Methylomonas_sp_LW13
U737DRAFT_00648	73	70	12	31	20	26	Uncharacterized conserved protein, circularly permuted ATPgrasp superfamily	Methylomonas_sp_LW13
[truncated: 49,041 more rows]
